# Supplementary material for: High-LET Carbon and Iron Ions Elicit a Prolonged and Amplified p53 Signaling and Inflammatory Response Compared to low-LET X-Rays in Human Peripheral Blood Mononuclear Cells
Source: Front Oncol. 2021 Nov 23;11:768493. doi: 10.3389/fonc.2021.768493 (PMC8649625; doi:10.3389/fonc.2021.768493)
Supplement: Supplementary file 3 [file Table_2.xlsx]

## Sheet: X-rays fdr 0.05
Column #	Transcript ID	gene_assignment	Gene Symbol	RefSeq	p-value(Dose)	FDR-corrected (p-value(Dose))	p-value(Donor)	FDR-corrected (p-value(Donor))	Ratio(1 Gy vs. 0 Gy)	Fold-Change(1 Gy vs. 0 Gy)	Fold-Change(1 Gy vs. 0 Gy) (Description)	F-statistic(Dose)	Sum of Squares(Dose)	F-statistic(Donor)	Sum of Squares(Donor)	Sum of Squares(Error)	F-statistic(Error)
19530	7985767	AK022624 // AEN // apoptosis enhancing nuclease // 15q26.1 // 64782 /// BC005164 // AEN	AEN	AK022624	8.18448e-19	2.69826e-14	0.0425444	0.455095	4.36715	4.36715	1 Gy up vs 0 Gy	357.758	22.6917	4.61077	0.146225	0.729416	1
19017	8119858	AB024313 // POLH // polymerase (DNA directed), eta // 6p21.1 // 5429 /// AF158185 // PO	POLH	AB024313	8.0003e-18	1.31877e-13	0.307299	0.769543	3.84683	3.84683	1 Gy up vs 0 Gy	292.699	19.0365	1.0901	0.0354488	0.747933	1
24450	8149733	AF012535 // TNFRSF10B // tumor necrosis factor receptor superfamily, member 10b // 8p22	TNFRSF10B	AF012535	1.58979e-17	1.74707e-13	0.894129	0.976689	3.95064	3.95064	1 Gy up vs 0 Gy	273.108	19.6538	0.0181069	0.000651518	0.827582	1
24310	7939738	AB107037 // DDB2 // damage-specific DNA binding protein 2, 48kDa // 11p12-p11 // 1643 /	DDB2	AB107037	1.90875e-16	1.57319e-12	0.757394	0.944322	4.64767	4.64767	1 Gy up vs 0 Gy	218.539	24.6518	0.0977252	0.00551183	1.29723	1
15098	7956989	AF092845 // MDM2 // Mdm2, p53 E3 ubiquitin protein ligase homolog (mouse) // 12q14.3-q1	MDM2	AF092845	6.82234e-16	4.49838e-12	0.375564	0.80353	3.25096	3.25096	1 Gy up vs 0 Gy	203.273	15.1735	0.81653	0.0304753	0.858427	1
9742	8030158	L22474 // BAX // BCL2-associated X protein // 19q13.3-q13.4 // 581 /// ENST00000345358	BAX	L22474	2.59597e-15	1.4264e-11	0.0182898	0.349958	2.4758	2.4758	1 Gy up vs 0 Gy	171.364	8.55563	6.45297	0.161087	0.574155	1
23931	7989493	BC003667 // RPS27L // ribosomal protein S27-like // 15q22.2 // 51065 /// ENST0000033096	RPS27L	BC003667	3.45701e-15	1.62815e-11	0.530419	0.868524	4.68212	4.68212	1 Gy up vs 0 Gy	166.926	24.8162	0.40576	0.0301613	1.70965	1
28490	8128472	BC050681 // ASCC3 // activating signal cointegrator 1 complex subunit 3 // 6q16 // 1097	ASCC3	BC050681	4.74323e-14	1.95468e-10	0.0856321	0.553662	2.79134	2.79134	1 Gy up vs 0 Gy	130.81	10.9831	3.22588	0.135426	0.965568	1
28786	8128698	AF033122 // SESN1 // sestrin 1 // 6q21 // 27244 /// AK290157 // SESN1 // sestrin 1 // 6	SESN1	AF033122	8.84821e-14	3.14249e-10	0.23385	0.721937	2.97615	2.97615	1 Gy up vs 0 Gy	123.54	12.4194	1.49483	0.0751372	1.15609	1
19120	8085486	ENST00000285021 // XPC // xeroderma pigmentosum, complementation group C // 3p25 // 750	XPC	ENST00000285021	9.53194e-14	3.14249e-10	0.318629	0.774801	2.82884	2.82884	1 Gy up vs 0 Gy	122.352	11.2608	1.03912	0.0478182	1.05841	1
23658	8064844	BC000491 // PCNA // proliferating cell nuclear antigen // 20pter-p12 // 5111 /// BC0624	PCNA	BC000491	1.35894e-13	4.07286e-10	0.0396653	0.445559	3.22898	3.22898	1 Gy up vs 0 Gy	123.173	14.8975	4.75672	0.287657	1.3909	1
24482	8149749	AF021233 // TNFRSF10D // tumor necrosis factor receptor superfamily, member 10d, decoy	TNFRSF10D	AF021233	2.2692e-12	6.23425e-09	0.312728	0.772752	2.59206	2.59206	1 Gy up vs 0 Gy	90.6116	9.48769	1.06536	0.0557755	1.20413	1
21691	8173299	AF298812 // EDA2R // ectodysplasin A2 receptor // Xq12 // 60401 /// AK296264 // EDA2R /	EDA2R	AF298812	5.28243e-12	1.33962e-08	0.0385416	0.442709	2.12733	2.12733	1 Gy up vs 0 Gy	84.2591	6.02017	4.81694	0.172081	0.821656	1
28102	8018236	AK298908 // FDXR // ferredoxin reductase // 17q24-q25 // 2232 /// AK301779 // FDXR // f	FDXR	AK298908	6.61803e-12	1.55845e-08	0.342689	0.788847	2.81069	2.81069	1 Gy up vs 0 Gy	82.2127	11.2565	0.938708	0.0642639	1.57458	1
26339	8092230	AF355465 // ZMAT3 // zinc finger, matrin-type 3 // 3q26.32 // 64393 /// BC002896 // ZMA	ZMAT3	AF355465	7.8198e-12	1.71869e-08	0.721343	0.932854	3.48363	3.48363	1 Gy up vs 0 Gy	80.8513	16.4147	0.130371	0.0132342	2.33477	1
27530	8127637	AJ420517 // TMEM30A // transmembrane protein 30A // 6q14.1 // 55754 /// BC009006 // TME	TMEM30A	AJ420517	4.17435e-11	8.60124e-08	0.252317	0.735051	2.15604	2.15604	1 Gy up vs 0 Gy	70.0133	6.36786	1.37883	0.0627035	1.04595	1
3131	8109697	BC000196 // CCNG1 // cyclin G1 // 5q32-q34 // 900 /// BC007093 // CCNG1 // cyclin G1 //	CCNG1	BC000196	6.07624e-11	1.17836e-07	0.219874	0.709763	2.25454	2.25454	1 Gy up vs 0 Gy	66.4568	7.0302	1.59067	0.084135	1.21654	1
7895	8163629	BC093630 // TNFSF8 // tumor necrosis factor (ligand) superfamily, member 8 // 9q33 // 9	TNFSF8	BC093630	1.209e-10	2.21435e-07	0.788361	0.953178	2.16178	2.16178	1 Gy up vs 0 Gy	60.8344	6.2088	0.0737605	0.00376402	1.1737	1
27430	7967586	---	RPL22P19	---	1.39603e-10	2.42233e-07	0.5758	0.885853	1.81259	1.81259	1 Gy up vs 0 Gy	60.4328	3.72566	0.32218	0.00993112	0.70897	1
17272	8008922	AK299773 // PPM1D // protein phosphatase, Mg2+/Mn2+ dependent, 1D // 17q23.2 // 8493 //	PPM1D	AK299773	1.55073e-10	2.55622e-07	0.190994	0.68295	1.76545	1.76545	1 Gy up vs 0 Gy	71.0325	4.04318	1.81534	0.0516646	0.654582	1
26665	7967056	BC002638 // TRIAP1 // TP53 regulated inhibitor of apoptosis 1 // 12q24.31 // 51499 ///	TRIAP1	BC002638	3.62903e-10	5.69723e-07	0.243992	0.729061	2.96162	2.96162	1 Gy up vs 0 Gy	56.3848	12.7908	1.42972	0.162165	2.60875	1
29347	8154563	ENST00000340967 // ACER2 // alkaline ceramidase 2 // 9p22.1 // 340485 /// ENST000003803	ACER2	ENST00000340967	7.74068e-10	1.15998e-06	0.0254011	0.388431	2.41135	2.41135	1 Gy up vs 0 Gy	54.1203	8.73844	5.71466	0.461353	1.85683	1
26078	8151890	AF409115 // TP53INP1 // tumor protein p53 inducible nuclear protein 1 // 8q22 // 94241	TP53INP1	AF409115	1.20627e-09	1.72905e-06	0.0143473	0.327145	1.87773	1.87773	1 Gy up vs 0 Gy	48.7941	4.23228	7.01621	0.304284	0.997482	1
18344	7985053	AK026282 // FBXO22 // F-box protein 22 // 15q24.2 // 26263 /// AK223500 // FBXO22 // F-	FBXO22	AK026282	1.27765e-09	1.75506e-06	0.111199	0.598436	1.89109	1.89109	1 Gy up vs 0 Gy	50.5051	4.50747	2.74403	0.122449	1.02635	1
29057	8128894	ENST00000358835 // REV3L // REV3-like, polymerase (DNA directed), zeta, catalytic subun	REV3L	ENST00000358835	1.66425e-09	2.19468e-06	0.47854	0.848656	1.56118	1.56118	1 Gy up vs 0 Gy	48.3959	2.17182	0.518968	0.0116446	0.516074	1
9407	7929032	AY495076 // FAS // Fas (TNF receptor superfamily, member 6) // 10q24.1 // 355 /// BC012	FAS	AY495076	2.76253e-09	3.50289e-06	0.593151	0.890848	2.81107	2.81107	1 Gy up vs 0 Gy	44.2704	11.2989	0.293572	0.0374635	2.93509	1
4863	7902227	BC011757 // GADD45A // growth arrest and DNA-damage-inducible, alpha // 1p31.2 // 1647	GADD45A	BC011757	4.5819e-09	5.59467e-06	0.257802	0.738438	2.50781	2.50781	1 Gy up vs 0 Gy	42.4837	9.06828	1.34646	0.143703	2.45471	1
11802	7955441	AK225689 // METTL7A // methyltransferase like 7A // 12q13.12 // 25840 /// ENST000005485	METTL7A	AK225689	1.04965e-08	1.23588e-05	0.013129	0.316996	1.68709	1.68709	1 Gy up vs 0 Gy	38.631	2.92571	7.22578	0.273621	0.870949	1
2751	8159441	AF164795 // PHPT1 // phosphohistidine phosphatase 1 // 9q34.3 // 29085 /// AF393504 //	PHPT1	AF164795	2.51245e-08	2.85622e-05	0.335191	0.784898	2.5153	2.5153	1 Gy up vs 0 Gy	34.2777	8.91538	0.968924	0.126005	2.99107	1
28427	8043945	AF096300 // MAP4K4 // mitogen-activated protein kinase kinase kinase kinase 4 // 2q11.2	MAP4K4	AF096300	2.9247e-08	3.21405e-05	0.0294985	0.408174	1.39817	1.39817	1 Gy up vs 0 Gy	33.6532	1.17606	5.38755	0.0941382	0.401885	1
22258	8148325	---	RNU1-106P	---	3.36484e-08	3.57845e-05	0.2022	0.693659	2.10509	2.10509	1 Gy up vs 0 Gy	34.3678	6.02063	1.72344	0.150958	2.0146	1
18136	7934906	AK300664 // ACTA2 // actin, alpha 2, smooth muscle, aorta // 10q23.3 // 59 /// AY692464	ACTA2	AK300664	3.78672e-08	3.90127e-05	0.703198	0.928402	2.9345	2.9345	1 Gy up vs 0 Gy	32.6605	12.1326	0.148833	0.027644	4.27197	1
32404	7996772	AK091674 // SLC7A6OS // solute carrier family 7, member 6 opposite strand // 16q22.1 //	SLC7A6OS	AK091674	7.29153e-08	7.23262e-05	0.273399	0.750431	1.61177	1.61177	1 Gy up vs 0 Gy	30.6637	2.41829	1.2591	0.0496495	0.906946	1
5640	8112596	AF251051 // ANKRA2 // ankyrin repeat, family A (RFXANK-like), 2 // 5q12-q13 // 57763 //	ANKRA2	AF251051	7.45902e-08	7.23262e-05	0.0958568	0.572296	1.68062	1.68062	1 Gy up vs 0 Gy	29.9946	2.80588	3.01536	0.141038	1.07578	1
29946	7944978	AK315841 // EI24 // etoposide induced 2.4 mRNA // 11q24 // 9538 /// ENST00000530985 //	EI24	AK315841	9.3762e-08	8.83184e-05	0.254085	0.735958	1.41764	1.41764	1 Gy up vs 0 Gy	29.4339	1.27857	1.36829	0.0297184	0.499544	1
6802	7953211	AY425618 // C12orf5 // chromosome 12 open reading frame 5 // 12p13.3 // 57103	C12orf5	AY425618	1.85534e-07	0.000165316	0.0978761	0.574671	2.63223	2.63223	1 Gy up vs 0 Gy	27.3093	9.90673	2.97687	0.539945	4.17175	1
858	8158022	ENST00000543471 // ZNF79 // zinc finger protein 79 // 9q34 // 7633 /// NM_007135 // ZNF	ZNF79	ENST00000543471	1.83501e-07	0.000165316	0.4507	0.838746	1.68734	1.68734	1 Gy up vs 0 Gy	26.9721	2.85503	0.588772	0.0311611	1.21729	1
17919	7960320	AK299203 // DCP1B // DCP1 decapping enzyme homolog B (S. cerevisiae) // 12p13.33 // 196	DCP1B	AK299203	2.69225e-07	0.000233574	0.224376	0.713466	2.2029	2.2029	1 Gy up vs 0 Gy	25.7736	6.51748	1.55898	0.197112	2.90805	1
8023	8163672	AY623011 // PAPPA-AS1 // PAPPA antisense RNA 1 (non-protein coding) // 9q33.2 // 493913	PAPPA-AS1	AY623011	3.25241e-07	0.000274937	0.594494	0.891314	2.10847	2.10847	1 Gy up vs 0 Gy	27.4677	6.34384	0.291431	0.0336539	2.65599	1
20300	7961983	AB032470 // TM7SF3 // transmembrane 7 superfamily member 3 // 12q11-q12 // 51768 /// BC	TM7SF3	AB032470	4.98814e-07	0.000401095	0.243402	0.728318	1.41688	1.41688	1 Gy up vs 0 Gy	24.9117	1.32476	1.43342	0.0381135	0.611551	1
21780	7938035	AK298934 // TRIM22 // tripartite motif containing 22 // 11p15 // 10346 /// AK301192 //	TRIM22	AK298934	4.95364e-07	0.000401095	0.242159	0.727224	2.05546	2.05546	1 Gy up vs 0 Gy	23.8714	5.42237	1.44123	0.163688	2.61222	1
17560	7959123	AK301165 // PRKAB1 // protein kinase, AMP-activated, beta 1 non-catalytic subunit // 12	PRKAB1	AK301165	6.68213e-07	0.000524515	0.932607	0.987084	1.46646	1.46646	1 Gy up vs 0 Gy	23.2063	1.5462	0.00730962	0.000243515	0.76623	1
19429	7935746	AK298969 // BLOC1S2 // biogenesis of lysosomal organelles complex-1, subunit 2 // 10q24	BLOC1S2	AK298969	9.67824e-07	0.000742029	0.0196078	0.357055	1.4088	1.4088	1 Gy up vs 0 Gy	24.2151	1.35642	6.29428	0.176288	0.644176	1
316	8073096	ENST00000474235 // APOBEC3H // apolipoprotein B mRNA editing enzyme, catalytic polypept	APOBEC3H	ENST00000474235	1.12596e-06	0.000843651	0.779173	0.950495	1.93305	1.93305	1 Gy up vs 0 Gy	21.7975	4.60541	0.08049	0.008503	2.42973	1
24671	8150846	BC020835 // TMEM68 // transmembrane protein 68 // 8q12.1 // 137695 /// BC043417 // TMEM	TMEM68	BC020835	1.38335e-06	0.00101347	0.365786	0.800134	1.51368	1.51368	1 Gy up vs 0 Gy	21.3293	1.83166	0.851217	0.0365491	0.987561	1
18220	7934945	AY027661 // PANK1 // pantothenate kinase 1 // 10q23.31 // 53354 /// BC026296 // PANK1 /	PANK1	AY027661	1.41898e-06	0.00101698	0.382727	0.807076	1.81861	1.81861	1 Gy up vs 0 Gy	20.7976	3.72996	0.791944	0.071016	2.06248	1
22112	8088247		ARHGEF3		1.97468e-06	0.00138513	0.619736	0.899953	1.87616	1.87616	1 Gy up vs 0 Gy	19.8762	4.1235	0.253025	0.0262462	2.38578	1
25086	7965681	BC029415 // IKBIP // IKBKB interacting protein // 12q23.1 // 121457 /// BC051372 // IKB	IKBIP	BC029415	3.05003e-06	0.00209486	0.587161	0.888852	1.69633	1.69633	1 Gy up vs 0 Gy	19.9522	3.09715	0.303251	0.0235366	1.78512	1
19395	7911287	BC137245 // OR2G6 // olfactory receptor, family 2, subfamily G, member 6 // 1q44 // 391	OR2G6	BC137245	3.83557e-06	0.00258063	0.0280132	0.400761	1.29251	1.29251	1 Gy up vs 0 Gy	19.3354	0.73025	5.49991	0.103859	0.434327	1
29978	7944989	---	RNU6-1156P	---	5.13301e-06	0.0033845	0.108159	0.592126	1.566	1.566	1 Gy up vs 0 Gy	17.933	2.1556	2.79418	0.167935	1.38233	1
9237	8004431	AK293777 // POLR2A // polymerase (RNA) II (DNA directed) polypeptide A, 220kDa // 17p13	POLR2A	AK293777	5.33005e-06	0.00344551	0.505845	0.859979	1.3327	1.3327	1 Gy up vs 0 Gy	18.6826	0.925713	0.45684	0.0113181	0.569818	1
29899	8095021	AK057468 // SPATA18 // spermatogenesis associated 18 // 4q12 // 132671 /// AB465501 //	SPATA18	AK057468	6.9306e-06	0.004394	0.522252	0.866247	1.33178	1.33178	1 Gy up vs 0 Gy	17.2427	0.882572	0.422255	0.0108066	0.588631	1
15822	8033241	BC000725 // CD70 // CD70 molecule // 19p13 // 970 /// NM_001252 // CD70 // CD70 molecul	CD70	BC000725	7.07576e-06	0.00440139	0.0452007	0.463303	1.2695	1.2695	1 Gy up vs 0 Gy	18.0067	0.641224	4.48565	0.0798676	0.409518	1
17591	8119088	AK298901 // CDKN1A // cyclin-dependent kinase inhibitor 1A (p21, Cip1) // 6p21.2 // 102	CDKN1A	AK298901	7.61426e-06	0.00464864	0.0306584	0.414931	1.39897	1.39897	1 Gy up vs 0 Gy	18.2083	1.29711	5.30412	0.188926	0.819232	1
255	8073068	AF165520 // APOBEC3C // apolipoprotein B mRNA editing enzyme, catalytic polypeptide-lik	APOBEC3C	AF165520	8.47782e-06	0.00499101	0.475916	0.847517	1.83049	1.83049	1 Gy up vs 0 Gy	16.506	3.87262	0.525258	0.061618	2.69813	1
31603	7971563		PCNPP5		8.43322e-06	0.00499101	0.789425	0.953379	1.22913	1.22913	1 Gy up vs 0 Gy	16.2301	0.443071	0.073002	0.000996451	0.313942	1
32350	7922343	AK297932 // TNFSF4 // tumor necrosis factor (ligand) superfamily, member 4 // 1q25 // 7	TNFSF4	AK297932	1.20216e-05	0.00695312	0.188759	0.681372	1.88992	1.88992	1 Gy up vs 0 Gy	21.5739	5.90464	1.83446	0.251041	3.14748	1
21889	8037991	AK297296 // LIG1 // ligase I, DNA, ATP-dependent // 19q13.2-q13.3 // 3978 /// AK300370	LIG1	AK297296	1.65052e-05	0.00938176	0.530397	0.868524	1.46159	1.46159	1 Gy up vs 0 Gy	16.4368	1.67665	0.405803	0.0206971	1.17307	1
11697	7980833	BC022778 // SMEK1 // SMEK homolog 1, suppressor of mek1 (Dictyostelium) // 14q32.12 //	SMEK1	BC022778	1.75963e-05	0.00983246	0.644857	0.907453	1.27728	1.27728	1 Gy up vs 0 Gy	14.6356	0.626823	0.218137	0.00467124	0.492528	1
18781	8060772	ENST00000460006 // CDS2 // CDP-diacylglycerol synthase (phosphatidate cytidylyltransfer	CDS2	ENST00000460006	1.84386e-05	0.00996531	0.0504385	0.476138	1.24232	1.24232	1 Gy up vs 0 Gy	15.3842	0.521591	4.26162	0.0722437	0.3899	1
26583	8042468	AK293177 // ANXA4 // annexin A4 // 2p13 // 307 /// AK293396 // ANXA4 // annexin A4 // 2	ANXA4	AK293177	1.82971e-05	0.00996531	0.329329	0.781213	1.72923	1.72923	1 Gy up vs 0 Gy	14.5161	3.13183	0.993211	0.107142	2.4811	1
13879	7906386	AY185347 // PYHIN1 // pyrin and HIN domain family, member 1 // 1q23.1 // 149628 /// BC0	PYHIN1	AY185347	2.66773e-05	0.0141855	0.0541573	0.486235	1.57934	1.57934	1 Gy up vs 0 Gy	13.6561	2.17364	4.11797	0.327728	1.83045	1
8037	8163678	AF116574 // ASTN2 // astrotactin 2 // 9q33.1 // 23245 /// BC029272 // ASTN2 // astrotac	ASTN2	AF116574	3.4075e-05	0.0178315	0.513243	0.863249	1.46877	1.46877	1 Gy up vs 0 Gy	14.486	1.69523	0.441	0.0258041	1.34579	1
32550	7922523	ENST00000423476 // PTP4A1P7 // protein tyrosine phosphatase type IVA, member 1 pseudoge	PTP4A1P7	ENST00000423476	5.33858e-05	0.0275004	0.166906	0.663554	1.30987	1.30987	1 Gy up vs 0 Gy	13.0575	0.809624	2.03743	0.0631651	0.713054	1
20453	7912248	ENST00000385130 // MIR34A // microRNA 34a // 1p36.22|1p36.22 // 407040 /// NR_029610 //	MIR34A	ENST00000385130	6.09045e-05	0.0308908	0.440198	0.834672	1.13027	1.13027	1 Gy up vs 0 Gy	15.0811	0.196635	0.616955	0.0040221	0.149943	1
7780	8078187	AK023546 // PLCL2 // phospholipase C-like 2 // 3p24.3 // 23228 /// AK291419 // PLCL2 //	PLCL2	AK023546	7.73803e-05	0.0380757	0.459293	0.841777	1.30047	1.30047	1 Gy up vs 0 Gy	11.7325	0.732749	0.566486	0.0176899	0.718229	1
1393	7973948	AK297106 // BRMS1L // breast cancer metastasis-suppressor 1-like // 14q13.2 // 84312 //	BRMS1L	AK297106	8.24178e-05	0.0399581	0.149542	0.642692	1.62564	1.62564	1 Gy up vs 0 Gy	11.7084	2.52786	2.22318	0.239992	2.48286	1
24801	8065517	AK125455 // ZNF337 // zinc finger protein 337 // 20p11.1 // 26152 /// AK291235 // ZNF33	ZNF337	AK125455	0.000103066	0.0478574	0.17534	0.669673	1.58714	1.58714	1 Gy up vs 0 Gy	11.2245	2.27503	1.95545	0.198169	2.33087	1
20174	7961900	D26350 // ITPR2 // inositol 1,4,5-trisphosphate receptor, type 2 // 12p11 // 3709 /// E	ITPR2	D26350	0.000102949	0.0478574	0.675973	0.917778	1.24751	1.24751	1 Gy up vs 0 Gy	12.1512	0.564356	0.179224	0.00416197	0.53411	1

## Sheet: X-rays fdr 0.05 FC 2
Column #	Transcript ID	gene_assignment	Gene Symbol	RefSeq	p-value(Dose)	FDR-corrected (p-value(Dose))	p-value(Donor)	FDR-corrected (p-value(Donor))	Ratio(1 Gy vs. 0 Gy)	Fold-Change(1 Gy vs. 0 Gy)	Fold-Change(1 Gy vs. 0 Gy) (Description)	F-statistic(Dose)	Sum of Squares(Dose)	F-statistic(Donor)	Sum of Squares(Donor)	Sum of Squares(Error)	F-statistic(Error)
19530	7985767	AK022624 // AEN // apoptosis enhancing nuclease // 15q26.1 // 64782 /// BC005164 // AEN	AEN	AK022624	8.18448e-19	2.69826e-14	0.0425444	0.455095	4.36715	4.36715	1 Gy up vs 0 Gy	357.758	22.6917	4.61077	0.146225	0.729416	1
19017	8119858	AB024313 // POLH // polymerase (DNA directed), eta // 6p21.1 // 5429 /// AF158185 // PO	POLH	AB024313	8.0003e-18	1.31877e-13	0.307299	0.769543	3.84683	3.84683	1 Gy up vs 0 Gy	292.699	19.0365	1.0901	0.0354488	0.747933	1
24450	8149733	AF012535 // TNFRSF10B // tumor necrosis factor receptor superfamily, member 10b // 8p22	TNFRSF10B	AF012535	1.58979e-17	1.74707e-13	0.894129	0.976689	3.95064	3.95064	1 Gy up vs 0 Gy	273.108	19.6538	0.0181069	0.000651518	0.827582	1
24310	7939738	AB107037 // DDB2 // damage-specific DNA binding protein 2, 48kDa // 11p12-p11 // 1643 /	DDB2	AB107037	1.90875e-16	1.57319e-12	0.757394	0.944322	4.64767	4.64767	1 Gy up vs 0 Gy	218.539	24.6518	0.0977252	0.00551183	1.29723	1
15098	7956989	AF092845 // MDM2 // Mdm2, p53 E3 ubiquitin protein ligase homolog (mouse) // 12q14.3-q1	MDM2	AF092845	6.82234e-16	4.49838e-12	0.375564	0.80353	3.25096	3.25096	1 Gy up vs 0 Gy	203.273	15.1735	0.81653	0.0304753	0.858427	1
9742	8030158	L22474 // BAX // BCL2-associated X protein // 19q13.3-q13.4 // 581 /// ENST00000345358	BAX	L22474	2.59597e-15	1.4264e-11	0.0182898	0.349958	2.4758	2.4758	1 Gy up vs 0 Gy	171.364	8.55563	6.45297	0.161087	0.574155	1
23931	7989493	BC003667 // RPS27L // ribosomal protein S27-like // 15q22.2 // 51065 /// ENST0000033096	RPS27L	BC003667	3.45701e-15	1.62815e-11	0.530419	0.868524	4.68212	4.68212	1 Gy up vs 0 Gy	166.926	24.8162	0.40576	0.0301613	1.70965	1
28490	8128472	BC050681 // ASCC3 // activating signal cointegrator 1 complex subunit 3 // 6q16 // 1097	ASCC3	BC050681	4.74323e-14	1.95468e-10	0.0856321	0.553662	2.79134	2.79134	1 Gy up vs 0 Gy	130.81	10.9831	3.22588	0.135426	0.965568	1
28786	8128698	AF033122 // SESN1 // sestrin 1 // 6q21 // 27244 /// AK290157 // SESN1 // sestrin 1 // 6	SESN1	AF033122	8.84821e-14	3.14249e-10	0.23385	0.721937	2.97615	2.97615	1 Gy up vs 0 Gy	123.54	12.4194	1.49483	0.0751372	1.15609	1
19120	8085486	ENST00000285021 // XPC // xeroderma pigmentosum, complementation group C // 3p25 // 750	XPC	ENST00000285021	9.53194e-14	3.14249e-10	0.318629	0.774801	2.82884	2.82884	1 Gy up vs 0 Gy	122.352	11.2608	1.03912	0.0478182	1.05841	1
23658	8064844	BC000491 // PCNA // proliferating cell nuclear antigen // 20pter-p12 // 5111 /// BC0624	PCNA	BC000491	1.35894e-13	4.07286e-10	0.0396653	0.445559	3.22898	3.22898	1 Gy up vs 0 Gy	123.173	14.8975	4.75672	0.287657	1.3909	1
24482	8149749	AF021233 // TNFRSF10D // tumor necrosis factor receptor superfamily, member 10d, decoy	TNFRSF10D	AF021233	2.2692e-12	6.23425e-09	0.312728	0.772752	2.59206	2.59206	1 Gy up vs 0 Gy	90.6116	9.48769	1.06536	0.0557755	1.20413	1
21691	8173299	AF298812 // EDA2R // ectodysplasin A2 receptor // Xq12 // 60401 /// AK296264 // EDA2R /	EDA2R	AF298812	5.28243e-12	1.33962e-08	0.0385416	0.442709	2.12733	2.12733	1 Gy up vs 0 Gy	84.2591	6.02017	4.81694	0.172081	0.821656	1
28102	8018236	AK298908 // FDXR // ferredoxin reductase // 17q24-q25 // 2232 /// AK301779 // FDXR // f	FDXR	AK298908	6.61803e-12	1.55845e-08	0.342689	0.788847	2.81069	2.81069	1 Gy up vs 0 Gy	82.2127	11.2565	0.938708	0.0642639	1.57458	1
26339	8092230	AF355465 // ZMAT3 // zinc finger, matrin-type 3 // 3q26.32 // 64393 /// BC002896 // ZMA	ZMAT3	AF355465	7.8198e-12	1.71869e-08	0.721343	0.932854	3.48363	3.48363	1 Gy up vs 0 Gy	80.8513	16.4147	0.130371	0.0132342	2.33477	1
27530	8127637	AJ420517 // TMEM30A // transmembrane protein 30A // 6q14.1 // 55754 /// BC009006 // TME	TMEM30A	AJ420517	4.17435e-11	8.60124e-08	0.252317	0.735051	2.15604	2.15604	1 Gy up vs 0 Gy	70.0133	6.36786	1.37883	0.0627035	1.04595	1
3131	8109697	BC000196 // CCNG1 // cyclin G1 // 5q32-q34 // 900 /// BC007093 // CCNG1 // cyclin G1 //	CCNG1	BC000196	6.07624e-11	1.17836e-07	0.219874	0.709763	2.25454	2.25454	1 Gy up vs 0 Gy	66.4568	7.0302	1.59067	0.084135	1.21654	1
7895	8163629	BC093630 // TNFSF8 // tumor necrosis factor (ligand) superfamily, member 8 // 9q33 // 9	TNFSF8	BC093630	1.209e-10	2.21435e-07	0.788361	0.953178	2.16178	2.16178	1 Gy up vs 0 Gy	60.8344	6.2088	0.0737605	0.00376402	1.1737	1
26665	7967056	BC002638 // TRIAP1 // TP53 regulated inhibitor of apoptosis 1 // 12q24.31 // 51499 ///	TRIAP1	BC002638	3.62903e-10	5.69723e-07	0.243992	0.729061	2.96162	2.96162	1 Gy up vs 0 Gy	56.3848	12.7908	1.42972	0.162165	2.60875	1
29347	8154563	ENST00000340967 // ACER2 // alkaline ceramidase 2 // 9p22.1 // 340485 /// ENST000003803	ACER2	ENST00000340967	7.74068e-10	1.15998e-06	0.0254011	0.388431	2.41135	2.41135	1 Gy up vs 0 Gy	54.1203	8.73844	5.71466	0.461353	1.85683	1
9407	7929032	AY495076 // FAS // Fas (TNF receptor superfamily, member 6) // 10q24.1 // 355 /// BC012	FAS	AY495076	2.76253e-09	3.50289e-06	0.593151	0.890848	2.81107	2.81107	1 Gy up vs 0 Gy	44.2704	11.2989	0.293572	0.0374635	2.93509	1
4863	7902227	BC011757 // GADD45A // growth arrest and DNA-damage-inducible, alpha // 1p31.2 // 1647	GADD45A	BC011757	4.5819e-09	5.59467e-06	0.257802	0.738438	2.50781	2.50781	1 Gy up vs 0 Gy	42.4837	9.06828	1.34646	0.143703	2.45471	1
2751	8159441	AF164795 // PHPT1 // phosphohistidine phosphatase 1 // 9q34.3 // 29085 /// AF393504 //	PHPT1	AF164795	2.51245e-08	2.85622e-05	0.335191	0.784898	2.5153	2.5153	1 Gy up vs 0 Gy	34.2777	8.91538	0.968924	0.126005	2.99107	1
22258	8148325	---	RNU1-106P	---	3.36484e-08	3.57845e-05	0.2022	0.693659	2.10509	2.10509	1 Gy up vs 0 Gy	34.3678	6.02063	1.72344	0.150958	2.0146	1
18136	7934906	AK300664 // ACTA2 // actin, alpha 2, smooth muscle, aorta // 10q23.3 // 59 /// AY692464	ACTA2	AK300664	3.78672e-08	3.90127e-05	0.703198	0.928402	2.9345	2.9345	1 Gy up vs 0 Gy	32.6605	12.1326	0.148833	0.027644	4.27197	1
6802	7953211	AY425618 // C12orf5 // chromosome 12 open reading frame 5 // 12p13.3 // 57103	C12orf5	AY425618	1.85534e-07	0.000165316	0.0978761	0.574671	2.63223	2.63223	1 Gy up vs 0 Gy	27.3093	9.90673	2.97687	0.539945	4.17175	1
17919	7960320	AK299203 // DCP1B // DCP1 decapping enzyme homolog B (S. cerevisiae) // 12p13.33 // 196	DCP1B	AK299203	2.69225e-07	0.000233574	0.224376	0.713466	2.2029	2.2029	1 Gy up vs 0 Gy	25.7736	6.51748	1.55898	0.197112	2.90805	1
8023	8163672	AY623011 // PAPPA-AS1 // PAPPA antisense RNA 1 (non-protein coding) // 9q33.2 // 493913	PAPPA-AS1	AY623011	3.25241e-07	0.000274937	0.594494	0.891314	2.10847	2.10847	1 Gy up vs 0 Gy	27.4677	6.34384	0.291431	0.0336539	2.65599	1
21780	7938035	AK298934 // TRIM22 // tripartite motif containing 22 // 11p15 // 10346 /// AK301192 //	TRIM22	AK298934	4.95364e-07	0.000401095	0.242159	0.727224	2.05546	2.05546	1 Gy up vs 0 Gy	23.8714	5.42237	1.44123	0.163688	2.61222	1

## Sheet: X-rays only
List of genes differentially expressed in response to X-ray irradiation only
METTL7A
ANKRA2
BLOC1S2
TMEM68
PANK1
IKBIP
OR2G6
RNU6-1156P
CDKN1A
PCNPP5
LIG1
SMEK1
CDS2
PTP4A1P7
PLCL2
BRMS1L
ZNF337
ITPR2
