# Supplementary material for: High-LET Carbon and Iron Ions Elicit a Prolonged and Amplified p53 Signaling and Inflammatory Response Compared to low-LET X-Rays in Human Peripheral Blood Mononuclear Cells
Source: Front Oncol. 2021 Nov 23;11:768493. doi: 10.3389/fonc.2021.768493 (PMC8649625; doi:10.3389/fonc.2021.768493)
Supplement: Supplementary file 4 [file Table_3.xlsx]

## Sheet: Carbon FDR 0.05
Transcript ID	gene_assignment	Gene Symbol	RefSeq	p-value(Dose)	FDR-corrected (p-value(Dose))	p-value(Donor)	FDR-corrected (p-value(Donor))	Ratio(1 Gy vs. 0 Gy)	Fold-Change(1 Gy vs. 0 Gy)	Fold-Change(1 Gy vs. 0 Gy) (Description)	F-statistic(Dose)	Sum of squares(Dose)	F-statistic(Donor)	Sum of squares(Donor)	Sum of squares(Error)	F-statistic (Error)
8030158	L22474 // BAX // BCL2-associated X protein // 19q13.3-q13.4 // 581 /// ENST00000345358	BAX	L22474	4.53441e-08	0.00053688	0.0117132	0.0767612	2.62818	2.62818	1 Gy * 8 h up vs 0 Gy * 8 h	503.956	7.06262	6.63376	0.278903	0.126129	1
7985053	AK026282 // FBXO22 // F-box protein 22 // 15q24.2 // 26263 /// AK223500 // FBXO22 // F-	FBXO22	AK026282	7.80955e-08	0.00053688	0.0136391	0.0846211	2.00508	2.00508	1 Gy * 8 h up vs 0 Gy * 8 h	436.071	3.588	6.30047	0.155521	0.0740521	1
7996772	AK091674 // SLC7A6OS // solute carrier family 7, member 6 opposite strand // 16q22.1 //	SLC7A6OS	AK091674	7.9354e-08	0.00053688	1.07782e-05	0.00109265	2.24072	2.24072	1 Gy * 8 h up vs 0 Gy * 8 h	382.172	4.24476	43.7872	1.45903	0.0999624	1
8064844	BC000491 // PCNA // proliferating cell nuclear antigen // 20pter-p12 // 5111 /// BC0624	PCNA	BC000491	8.73269e-08	0.00053688	0.245978	0.477562	4.27398	4.27398	1 Gy * 8 h up vs 0 Gy * 8 h	350.552	12.9011	1.65076	0.182255	0.331221	1
8018236	AK298908 // FDXR // ferredoxin reductase // 17q24-q25 // 2232 /// AK301779 // FDXR // f	FDXR	AK298908	9.22633e-08	0.00053688	0.909945	0.955701	5.5733	5.5733	1 Gy * 8 h up vs 0 Gy * 8 h	413.412	21.554	0.176041	0.0275346	0.469231	1
8092230	AF355465 // ZMAT3 // zinc finger, matrin-type 3 // 3q26.32 // 64393 /// BC002896 // ZMA	ZMAT3	AF355465	1.4803e-07	0.000668647	0.158735	0.369975	3.86697	3.86697	1 Gy * 8 h up vs 0 Gy * 8 h	492.598	17.748	2.19128	0.236851	0.324264	1
8119858	AB024313 // POLH // polymerase (DNA directed), eta // 6p21.1 // 5429 /// AF158185 // PO	POLH	AB024313	2.29232e-07	0.000668647	0.358885	0.591467	3.36072	3.36072	1 Gy * 8 h up vs 0 Gy * 8 h	299.696	9.59659	1.21599	0.116812	0.28819	1
7939738	AB107037 // DDB2 // damage-specific DNA binding protein 2, 48kDa // 11p12-p11 // 1643 /	DDB2	AB107037	2.47411e-07	0.000668647	0.145649	0.352387	5.27691	5.27691	1 Gy * 8 h up vs 0 Gy * 8 h	303.479	18.6248	2.30276	0.42397	0.55234	1
8109697	BC000196 // CCNG1 // cyclin G1 // 5q32-q34 // 900 /// BC007093 // CCNG1 // cyclin G1 //	CCNG1	BC000196	2.52133e-07	0.000668647	0.62464	0.795044	1.93926	1.93926	1 Gy * 8 h up vs 0 Gy * 8 h	423.41	4.13795	0.611024	0.0179145	0.0879563	1
7964183	AF110330 // GLS2 // glutaminase 2 (liver, mitochondrial) // 12q13 // 27165 /// AF110331	GLS2	AF110330	2.53563e-07	0.000668647	0.00140402	0.0199463	3.03145	3.03145	1 Gy * 8 h up vs 0 Gy * 8 h	337.7	9.26621	12.6502	1.04133	0.246952	1
8128698	AF033122 // SESN1 // sestrin 1 // 6q21 // 27244 /// AK290157 // SESN1 // sestrin 1 // 6	SESN1	AF033122	2.55074e-07	0.000668647	0.0430283	0.17173	2.44026	2.44026	1 Gy * 8 h up vs 0 Gy * 8 h	318.843	5.66866	4.11081	0.219257	0.16001	1
8149749	AF021233 // TNFRSF10D // tumor necrosis factor receptor superfamily, member 10d, decoy	TNFRSF10D	AF021233	2.75778e-07	0.000668647	0.00263287	0.0297849	3.46561	3.46561	1 Gy * 8 h up vs 0 Gy * 8 h	194.951	6.85059	10.5655	1.11382	0.316261	1
7956989	AF092845 // MDM2 // Mdm2, p53 E3 ubiquitin protein ligase homolog (mouse) // 12q14.3-q1	MDM2	AF092845	3.40731e-07	0.000762582	0.014611	0.0881403	3.07891	3.07891	1 Gy * 8 h up vs 0 Gy * 8 h	322.647	9.74959	6.15336	0.557818	0.271958	1
8163672	AY623011 // PAPPA-AS1 // PAPPA antisense RNA 1 (non-protein coding) // 9q33.2 // 493913	PAPPA-AS1	AY623011	4.23993e-07	0.000881147	0.0101058	0.0698072	4.86694	4.86694	1 Gy * 8 h up vs 0 Gy * 8 h	350.496	22.0671	6.9677	1.31605	0.566635	1
7994292	AF254067 // IL21R // interleukin 21 receptor // 16p11 // 50615 /// AF269133 // IL21R //	IL21R	AF254067	5.16713e-07	0.00098677	0.000290003	0.00767757	1.96322	1.96322	1 Gy * 8 h up vs 0 Gy * 8 h	274.966	3.29456	19.3544	0.695698	0.107835	1
8149733	AF012535 // TNFRSF10B // tumor necrosis factor receptor superfamily, member 10b // 8p22	TNFRSF10B	AF012535	5.42647e-07	0.00098677	0.918634	0.959513	4.24452	4.24452	1 Gy * 8 h up vs 0 Gy * 8 h	266.982	14.8596	0.162938	0.0272062	0.50092	1
8163629	BC093630 // TNFSF8 // tumor necrosis factor (ligand) superfamily, member 8 // 9q33 // 9	TNFSF8	BC093630	8.22794e-07	0.00140819	0.251105	0.482334	4.13875	4.13875	1 Gy * 8 h up vs 0 Gy * 8 h	274.931	16.2864	1.62633	0.289022	0.533143	1
7922343	AK297932 // TNFSF4 // tumor necrosis factor (ligand) superfamily, member 4 // 1q25 // 7	TNFSF4	AK297932	9.3938e-07	0.0015184	0.0417792	0.169157	3.67995	3.67995	1 Gy * 8 h up vs 0 Gy * 8 h	316.002	16.2491	4.16046	0.641804	0.462788	1
8151890	AF409115 // TP53INP1 // tumor protein p53 inducible nuclear protein 1 // 8q22 // 94241	TP53INP1	AF409115	1.03839e-06	0.0015901	0.0164434	0.0942329	2.57212	2.57212	1 Gy * 8 h up vs 0 Gy * 8 h	192.142	5.31871	5.90595	0.490451	0.249131	1
7934906	AK300664 // ACTA2 // actin, alpha 2, smooth muscle, aorta // 10q23.3 // 59 /// AY692464	ACTA2	AK300664	1.17865e-06	0.00171464	0.627006	0.796326	3.33104	3.33104	1 Gy * 8 h up vs 0 Gy * 8 h	233.039	10.7823	0.606923	0.0842441	0.416416	1
7938053	BC137035 // OR52N4 // olfactory receptor, family 52, subfamily N, member 4 // 11p15.4 /	OR52N4	BC137035	1.29108e-06	0.00178876	0.00175234	0.0229471	4.05481	4.05481	1 Gy * 8 h up vs 0 Gy * 8 h	146.564	9.37822	11.8822	2.28092	0.575886	1
7938047	ENST00000438474 // OR52P1P // olfactory receptor, family 52, subfamily P, member 1 pseu	OR52P1P	ENST00000438474	1.58192e-06	0.00209209	0.000831237	0.0144646	2.48333	2.48333	1 Gy * 8 h up vs 0 Gy * 8 h	126.304	3.58018	14.6241	1.24359	0.255111	1
8136557	M80647 // TBXAS1 // thromboxane A synthase 1 (platelet) // 7q34-q35 // 6916 /// ENST000	TBXAS1	M80647	3.18346e-06	0.00402708	8.44534e-06	0.000956098	0.645724	-1.54865	1 Gy * 8 h down vs 0 Gy * 8 h	62.4095	0.483244	46.4093	1.07806	0.0696881	1
8073068	AF165520 // APOBEC3C // apolipoprotein B mRNA editing enzyme, catalytic polypeptide-lik	APOBEC3C	AF165520	3.35562e-06	0.00406799	0.0216226	0.112251	1.76949	1.76949	1 Gy * 8 h up vs 0 Gy * 8 h	141.246	1.88565	5.35642	0.214527	0.120152	1
8148325	---	RNU1-106P	---	3.9439e-06	0.00457347	0.0124452	0.0801412	3.27522	3.27522	1 Gy * 8 h up vs 0 Gy * 8 h	198.378	11.8983	6.4997	1.16952	0.539802	1
8128472	BC050681 // ASCC3 // activating signal cointegrator 1 complex subunit 3 // 6q16 // 1097	ASCC3	BC050681	4.22447e-06	0.00457347	0.91119	0.956025	2.26847	2.26847	1 Gy * 8 h up vs 0 Gy * 8 h	244.795	7.11564	0.174174	0.0151885	0.261609	1
8173299	AF298812 // EDA2R // ectodysplasin A2 receptor // Xq12 // 60401 /// AK296264 // EDA2R /	EDA2R	AF298812	4.24415e-06	0.00457347	0.122601	0.318831	5.66472	5.66472	1 Gy * 8 h up vs 0 Gy * 8 h	238.872	31.1608	2.5317	0.990782	1.17405	1
8073129	BC075025 // MGAT3 // mannosyl (beta-1,4-)-glycoprotein beta-1,4-N-acetylglucosaminyltra	MGAT3	BC075025	6.70385e-06	0.00691986	0.000232225	0.00667859	2.07188	2.07188	1 Gy * 8 h up vs 0 Gy * 8 h	77.3201	1.98785	20.5016	1.58124	0.231384	1
8085486	ENST00000285021 // XPC // xeroderma pigmentosum, complementation group C // 3p25 // 750	XPC	ENST00000285021	7.20197e-06	0.00691986	0.0203298	0.107701	2.94965	2.94965	1 Gy * 8 h up vs 0 Gy * 8 h	151.195	8.72169	5.47732	0.947877	0.519164	1
8096808	BC002633 // CCDC109B // coiled-coil domain containing 109B // 4q25 // 55013 /// ENST000	CCDC109B	BC002633	7.3023e-06	0.00691986	5.17152e-05	0.00265631	0.614153	-1.62826	1 Gy * 8 h down vs 0 Gy * 8 h	114.258	1.34332	29.9336	1.05578	0.105812	1
8008922	AK299773 // PPM1D // protein phosphatase, Mg2+/Mn2+ dependent, 1D // 17q23.2 // 8493 //	PPM1D	AK299773	7.37294e-06	0.00691986	0.0264922	0.127572	2.23427	2.23427	1 Gy * 8 h up vs 0 Gy * 8 h	123.7	3.96396	4.96937	0.477728	0.288404	1
7965094	BC017481 // E2F7 // E2F transcription factor 7 // 12q21.2 // 144455 /// BC136367 // E2F	E2F7	BC017481	8.03535e-06	0.00730589	0.118646	0.313192	2.36518	2.36518	1 Gy * 8 h up vs 0 Gy * 8 h	92.5218	3.47184	2.57618	0.29001	0.337721	1
8081488	AK027132 // HHLA2 // HERV-H LTR-associating 2 // 3q13.13 // 11148 /// AK296644 // HHLA2	HHLA2	AK027132	8.56676e-06	0.00755303	0.0751493	0.240403	0.382914	-2.61155	1 Gy * 8 h down vs 0 Gy * 8 h	42.0059	1.99091	3.22725	0.458877	0.426564	1
8158022	ENST00000543471 // ZNF79 // zinc finger protein 79 // 9q34 // 7633 /// NM_007135 // ZNF	ZNF79	ENST00000543471	9.38385e-06	0.00781237	0.0409909	0.167176	2.48629	2.48629	1 Gy * 8 h up vs 0 Gy * 8 h	112.284	4.8988	4.19272	0.548768	0.392658	1
7913357	AK304167 // ECE1 // endothelin converting enzyme 1 // 1p36.1 // 1889 /// BC117256 // EC	ECE1	AK304167	9.39793e-06	0.00781237	0.000100166	0.00395968	1.66936	1.66936	1 Gy * 8 h up vs 0 Gy * 8 h	95.1544	1.31464	25.3931	1.05248	0.124343	1
8167369	AK302926 // HDAC6 // histone deacetylase 6 // Xp11.23 // 10013 /// AK303012 // HDAC6 //	HDAC6	AK302926	9.89426e-06	0.00791605	0.193125	0.414986	1.72037	1.72037	1 Gy * 8 h up vs 0 Gy * 8 h	54.0269	0.847324	1.94391	0.0914611	0.14115	1
8168316	AF147394 // OGT // O-linked N-acetylglucosamine (GlcNAc) transferase // Xq13 // 8473 //	OGT	AF147394	1.00668e-05	0.00791605	0.00191041	0.0242629	0.817114	-1.22382	1 Gy * 8 h down vs 0 Gy * 8 h	169.686	0.370394	11.5929	0.0759153	0.0196453	1
7948511	AK299583 // VWCE // von Willebrand factor C and EGF domains // 11q12.2 // 220001 /// EN	VWCE	AK299583	1.04406e-05	0.00799392	0.519746	0.722227	2.87902	2.87902	1 Gy * 8 h up vs 0 Gy * 8 h	116.209	7.01555	0.809769	0.146657	0.54333	1
8088247		ARHGEF3		1.25334e-05	0.0093502	0.0522348	0.192938	2.36603	2.36603	1 Gy * 8 h up vs 0 Gy * 8 h	91.4056	3.82845	3.79173	0.476441	0.376958	1
8154563	ENST00000340967 // ACER2 // alkaline ceramidase 2 // 9p22.1 // 340485 /// ENST000003803	ACER2	ENST00000340967	1.31315e-05	0.00955152	0.0173704	0.0978115	2.87072	2.87072	1 Gy * 8 h up vs 0 Gy * 8 h	146.02	9.27649	5.79325	1.10411	0.571759	1
7953211	AY425618 // C12orf5 // chromosome 12 open reading frame 5 // 12p13.3 // 57103	C12orf5	AY425618	1.61736e-05	0.0114774	0.351881	0.585261	2.6882	2.6882	1 Gy * 8 h up vs 0 Gy * 8 h	108.774	6.39787	1.23807	0.218463	0.529363	1
7912250		MIR34A		1.81394e-05	0.0123088	0.129422	0.328553	1.7405	1.7405	1 Gy * 8 h up vs 0 Gy * 8 h	205.905	3.91361	2.45891	0.140208	0.171061	1
7918487	AK026110 // DENND2D // DENN/MADD domain containing 2D // 1p13.3 // 79961 /// ENST000003	DENND2D	AK026110	1.81914e-05	0.0123088	5.45808e-06	0.00074907	1.52236	1.52236	1 Gy * 8 h up vs 0 Gy * 8 h	116.232	1.27143	51.4717	1.6891	0.0984484	1
8070010	AF009039 // SYNJ1 // synaptojanin 1 // 21q22.2 // 8867 /// AF009040 // SYNJ1 // synapto	SYNJ1	AF009039	1.86434e-05	0.012328	0.0190128	0.103227	0.781292	-1.27993	1 Gy * 8 h down vs 0 Gy * 8 h	55.2887	0.20986	5.6105	0.0638874	0.0341614	1
8042468	AK293177 // ANXA4 // annexin A4 // 2p13 // 307 /// AK293396 // ANXA4 // annexin A4 // 2	ANXA4	AK293177	2.11019e-05	0.0136435	9.24972e-05	0.00377432	1.98638	1.98638	1 Gy * 8 h up vs 0 Gy * 8 h	88.9492	2.69274	25.9055	2.35269	0.272455	1
7918558	AF120491 // KCND3 // potassium voltage-gated channel, Shal-related subfamily, member 3	KCND3	AF120491	2.24619e-05	0.0142072	0.737661	0.861519	0.843329	-1.18578	1 Gy * 8 h down vs 0 Gy * 8 h	73.8207	0.139928	0.428309	0.00243559	0.0170596	1
7944978	AK315841 // EI24 // etoposide induced 2.4 mRNA // 11q24 // 9538 /// ENST00000530985 //	EI24	AK315841	2.61429e-05	0.0161836	0.367065	0.59924	1.67155	1.67155	1 Gy * 8 h up vs 0 Gy * 8 h	79.8197	1.42873	1.19081	0.0639446	0.161096	1
8127637	AJ420517 // TMEM30A // transmembrane protein 30A // 6q14.1 // 55754 /// BC009006 // TME	TMEM30A	AJ420517	2.74759e-05	0.0166036	0.472261	0.684898	1.62299	1.62299	1 Gy * 8 h up vs 0 Gy * 8 h	213.304	3.43512	0.913612	0.0441394	0.144939	1
7989493	BC003667 // RPS27L // ribosomal protein S27-like // 15q22.2 // 51065 /// ENST0000033096	RPS27L	BC003667	2.79628e-05	0.0166036	0.069687	0.22949	2.95747	2.95747	1 Gy * 8 h up vs 0 Gy * 8 h	121.062	9.81816	3.34086	0.81283	0.7299	1
7907058	AK091438 // POU2F1 // POU class 2 homeobox 1 // 1q24.2 // 5451 /// AK303201 // POU2F1 /	POU2F1	AK091438	2.91103e-05	0.0169393	0.140128	0.344401	1.29688	1.29688	1 Gy * 8 h up vs 0 Gy * 8 h	42.7229	0.201174	2.35345	0.0332459	0.0423793	1
7969438	AF330045 // LMO7 // LIM domain 7 // 13q22.2 // 4008 /// AK092052 // LMO7 // LIM domain	LMO7	AF330045	2.98144e-05	0.0170088	0.00173695	0.0228465	1.45537	1.45537	1 Gy * 8 h up vs 0 Gy * 8 h	49.8854	0.492439	11.912	0.352765	0.0888426	1
8058512	BC151137 // PLEKHM3 // pleckstrin homology domain containing, family M, member 3 // 2q3	PLEKHM3	BC151137	3.0957e-05	0.017321	0.00135624	0.0195181	0.644641	-1.55125	1 Gy * 8 h down vs 0 Gy * 8 h	42.8086	0.584018	12.7737	0.522796	0.122783	1
8031913	ENST00000341753 // TRIM28 // tripartite motif containing 28 // 19q13.4 // 10155	TRIM28	ENST00000341753	3.42511e-05	0.0188025	0.0246185	0.12185	1.22974	1.22974	1 Gy * 8 h up vs 0 Gy * 8 h	36.127	0.112177	5.1072	0.0475747	0.0279457	1
8159441	AF164795 // PHPT1 // phosphohistidine phosphatase 1 // 9q34.3 // 29085 /// AF393504 //	PHPT1	AF164795	3.771e-05	0.020318	0.576412	0.763798	4.5447	4.5447	1 Gy * 8 h up vs 0 Gy * 8 h	86.8669	14.8135	0.697973	0.357077	1.53478	1
7985767	AK022624 // AEN // apoptosis enhancing nuclease // 15q26.1 // 64782 /// BC005164 // AEN	AEN	AK022624	4.02099e-05	0.021271	0.181727	0.399653	2.75542	2.75542	1 Gy * 8 h up vs 0 Gy * 8 h	125.521	9.752	2.01966	0.470736	0.69923	1
7949948	AF264781 // C11orf24 // chromosome 11 open reading frame 24 // 11q13 // 53838 /// AY358	C11orf24	AF264781	4.19403e-05	0.0217585	0.00736123	0.0567953	1.55184	1.55184	1 Gy * 8 h up vs 0 Gy * 8 h	61.513	0.90804	7.72213	0.341976	0.132856	1
7925589	AB057595 // SMYD3 // SET and MYND domain containing 3 // 1q44 // 64754 /// AY186742 //	SMYD3	AB057595	4.26271e-05	0.0217585	0.0383699	0.160788	1.59994	1.59994	1 Gy * 8 h up vs 0 Gy * 8 h	2.30742	0.0391194	4.30567	0.218992	0.152584	1
7906386	AY185347 // PYHIN1 // pyrin and HIN domain family, member 1 // 1q23.1 // 149628 /// BC0	PYHIN1	AY185347	5.31659e-05	0.02667	0.0936293	0.272756	1.75274	1.75274	1 Gy * 8 h up vs 0 Gy * 8 h	35.8168	0.916249	2.9062	0.223035	0.230234	1
7959298	ENST00000540377 // TMEM120B // transmembrane protein 120B // 12q24.31 // 144404 /// ENS	TMEM120B	ENST00000540377	5.56391e-05	0.0274376	0.0465816	0.179962	1.6994	1.6994	1 Gy * 8 h up vs 0 Gy * 8 h	45.7658	1.05767	3.97864	0.275845	0.207994	1
8063394	AK290638 // PTPN1 // protein tyrosine phosphatase, non-receptor type 1 // 20q13.1-q13.2	PTPN1	AK290638	5.93099e-05	0.0283052	1.03634e-05	0.00106292	1.32596	1.32596	1 Gy * 8 h up vs 0 Gy * 8 h	63.6999	0.423659	44.1996	0.881894	0.0598577	1
7902227	BC011757 // GADD45A // growth arrest and DNA-damage-inducible, alpha // 1p31.2 // 1647	GADD45A	BC011757	5.9344e-05	0.0283052	0.6188	0.79128	2.54052	2.54052	1 Gy * 8 h up vs 0 Gy * 8 h	98.8138	7.17832	0.62121	0.135383	0.653804	1
8080781	AF399753 // PXK // PX domain containing serine/threonine kinase // 3p14.3 // 54899 ///	PXK	AF399753	6.46458e-05	0.0298646	0.00257393	0.0293394	0.645271	-1.54974	1 Gy * 8 h down vs 0 Gy * 8 h	38.6135	0.633136	10.6357	0.523172	0.147571	1
7968931	AF332595 // COG3 // component of oligomeric golgi complex 3 // 13q14.13 // 83548 /// AF	COG3	AF332595	6.46665e-05	0.0298646	0.00209756	0.0256341	0.864399	-1.15687	1 Gy * 8 h down vs 0 Gy * 8 h	92.8213	0.168411	11.286	0.0614303	0.0163292	1
8053406	AK296522 // RETSAT // retinol saturase (all-trans-retinol 13,14-reductase) // 2p11.2 //	RETSAT	AK296522	6.75706e-05	0.0307182	0.364197	0.59627	1.77639	1.77639	1 Gy * 8 h up vs 0 Gy * 8 h	65.088	1.85709	1.19956	0.102678	0.256788	1
7967056	BC002638 // TRIAP1 // TP53 regulated inhibitor of apoptosis 1 // 12q24.31 // 51499 ///	TRIAP1	BC002638	7.34934e-05	0.0326811	0.128118	0.326639	2.55363	2.55363	1 Gy * 8 h up vs 0 Gy * 8 h	125.385	9.73444	2.47246	0.575858	0.698726	1
7911199	AK123798 // C1orf150 // chromosome 1 open reading frame 150 // 1q44 // 148823 /// AK124	C1orf150	AK123798	7.41349e-05	0.0326811	0.000210834	0.00633047	1.78948	1.78948	1 Gy * 8 h up vs 0 Gy * 8 h	44.5902	1.33679	21.0184	1.89036	0.269815	1
8107673	ENST00000513040 // GRAMD3 // GRAM domain containing 3 // 5q23.2 // 65983 /// ENST000005	GRAMD3	ENST00000513040	7.62283e-05	0.0331024	0.0415467	0.168591	1.80293	1.80293	1 Gy * 8 h up vs 0 Gy * 8 h	71.1442	2.20403	4.1699	0.387548	0.278818	1
7978970	AF390028 // CDKL1 // cyclin-dependent kinase-like 1 (CDC2-related kinase) // 14q21.3 //	CDKL1	AF390028	7.8018e-05	0.0333814	0.00811961	0.0605589	0.775933	-1.28877	1 Gy * 8 h down vs 0 Gy * 8 h	37.4058	0.215977	7.48305	0.129619	0.051965	1
7959123	AK301165 // PRKAB1 // protein kinase, AMP-activated, beta 1 non-catalytic subunit // 12	PRKAB1	AK301165	7.92139e-05	0.0334019	0.476449	0.687955	1.7902	1.7902	1 Gy * 8 h up vs 0 Gy * 8 h	66.5495	2.03268	0.904016	0.0828363	0.274895	1
8160238	AF098482 // PSIP1 // PC4 and SFRS1 interacting protein 1 // 9p22.3 // 11168 /// AF09848	PSIP1	AF098482	8.08198e-05	0.0335452	0.0735752	0.237325	0.741645	-1.34835	1 Gy * 8 h down vs 0 Gy * 8 h	110.362	0.892673	3.25894	0.0790807	0.0727974	1
8101429	ENST00000515389 // PLAC8 // placenta-specific 8 // 4q21.22 // 51316 /// ENST00000509973	PLAC8	ENST00000515389	8.18598e-05	0.0335452	0.0710188	0.23222	1.57177	1.57177	1 Gy * 8 h up vs 0 Gy * 8 h	45.1321	0.838434	3.31219	0.184595	0.167196	1
8169617	BC034238 // PGRMC1 // progesterone receptor membrane component 1 // Xq22-q24 // 10857 /	PGRMC1	BC034238	8.45798e-05	0.0341785	1.24819e-05	0.00117687	0.797682	-1.25363	1 Gy * 8 h down vs 0 Gy * 8 h	5.30711	0.0248473	42.2766	0.593804	0.042137	1
8065817	AK298292 // GSS // glutathione synthetase // 20q11.2 // 2937 /// U34683 // GSS // gluta	GSS	AK298292	8.65041e-05	0.0344772	0.00508147	0.044572	1.41603	1.41603	1 Gy * 8 h up vs 0 Gy * 8 h	83.2725	0.928743	8.67377	0.290217	0.100378	1
8120431	AJ420505 // PTP4A1 // protein tyrosine phosphatase type IVA, member 1 // 6q12 // 7803 /	PTP4A1	AJ420505	8.85812e-05	0.0345063	0.0192905	0.104187	1.66371	1.66371	1 Gy * 8 h up vs 0 Gy * 8 h	86.2932	2.07386	5.5815	0.402417	0.216295	1
7933509	AB209504 // ERCC6 // excision repair cross-complementing rodent repair deficiency, comp	ERCC6	AB209504	8.99012e-05	0.0345063	0.000111935	0.00422675	0.768589	-1.30109	1 Gy * 8 h down vs 0 Gy * 8 h	57.6796	0.372017	24.6934	0.477795	0.0580473	1
8096781	AJ131245 // SEC24B // SEC24 family, member B (S. cerevisiae) // 4q25 // 10427 /// AK300	SEC24B	AJ131245	9.01351e-05	0.0345063	0.00848594	0.0622538	0.839079	-1.19178	1 Gy * 8 h down vs 0 Gy * 8 h	63.904	0.183275	7.37713	0.0634721	0.0258117	1
8148313	---	RNU11-4P	---	9.56915e-05	0.0361577	0.000596333	0.0118594	1.34809	1.34809	1 Gy * 8 h up vs 0 Gy * 8 h	37.3922	0.315722	15.9987	0.405256	0.0759917	1
7938049	AK122668 // OR56B1 // olfactory receptor, family 56, subfamily B, member 1 // 11p15.4 /	OR56B1	AK122668	9.89712e-05	0.0369175	0.0806212	0.249768	2.67533	2.67533	1 Gy * 8 h up vs 0 Gy * 8 h	61.1431	5.65384	3.12303	0.866351	0.832221	1
8029193	AF363689 // CIC // capicua homolog (Drosophila) // 19q13.2 // 23152 /// ENST00000575287	CIC	AF363689	0.000101504	0.037383	0.00926599	0.0658925	1.38801	1.38801	1 Gy * 8 h up vs 0 Gy * 8 h	85.9086	0.887703	7.16906	0.222236	0.092998	1
8073096	ENST00000474235 // APOBEC3H // apolipoprotein B mRNA editing enzyme, catalytic polypept	APOBEC3H	ENST00000474235	0.000104398	0.0379684	0.00193418	0.0244356	2.68282	2.68282	1 Gy * 8 h up vs 0 Gy * 8 h	151.52	14.2902	11.5519	3.26847	0.848815	1
8004431	AK293777 // POLR2A // polymerase (RNA) II (DNA directed) polypeptide A, 220kDa // 17p13	POLR2A	AK293777	0.000109824	0.0394486	0.335408	0.570617	1.38978	1.38978	1 Gy * 8 h up vs 0 Gy * 8 h	80.9338	0.860551	1.29204	0.041214	0.095695	1
7922174	M16967 // F5 // coagulation factor V (proaccelerin, labile factor) // 1q23 // 2153 ///	F5	M16967	0.000113928	0.0404238	0.000246114	0.00689853	1.79414	1.79414	1 Gy * 8 h up vs 0 Gy * 8 h	86.4476	2.92711	20.1962	2.05153	0.304739	1
7985349	AY007810 // MESDC1 // mesoderm development candidate 1 // 15q13 // 59274	MESDC1	AY007810	0.000119896	0.0420285	0.000162839	0.00527541	1.17795	1.17795	1 Gy * 8 h up vs 0 Gy * 8 h	25.0914	0.0676063	22.4556	0.181513	0.0242496	1
8065327	ENST00000351817 // NKX2-4 // NK2 homeobox 4 // 20p11.22 // 644524 /// NM_033176 // NKX2	NKX2-4	ENST00000351817	0.000132145	0.0457708	0.121978	0.317892	1.14815	1.14815	1 Gy * 8 h up vs 0 Gy * 8 h	83.9012	0.165079	2.5386	0.0149844	0.0177079	1
7897620	AK296889 // PGD // phosphogluconate dehydrogenase // 1p36.22 // 5226 /// AK298830 // PG	PGD	AK296889	0.000139152	0.0475699	0.000127462	0.00459121	0.730625	-1.36869	1 Gy * 8 h down vs 0 Gy * 8 h	4.94912	0.0509527	23.8967	0.738072	0.0926577	1
8061184	ENST00000415286 // RPS19P1 // ribosomal protein S19 pseudogene 1 // --- // ---	RPS19P1	ENST00000415286	0.000142634	0.0475699	0.0116047	0.076417	1.25771	1.25771	1 Gy * 8 h up vs 0 Gy * 8 h	89.6542	0.495923	6.6545	0.110428	0.0497836	1
8003962	AF033850 // PLD2 // phospholipase D2 // 17p13.1 // 5338 /// AF035483 // PLD2 // phospho	PLD2	AF033850	0.000143182	0.0475699	0.00021365	0.00638865	1.48807	1.48807	1 Gy * 8 h up vs 0 Gy * 8 h	26.9371	0.448199	20.9468	1.04559	0.149749	1
7956623	BC009489 // MARCH9 // membrane-associated ring finger (C3HC4) 9 // 12q14.1 // 92979 ///	MARCH9	BC009489	0.000143879	0.0475699	0.00332049	0.0342831	1.70565	1.70565	1 Gy * 8 h up vs 0 Gy * 8 h	22.5722	0.678618	9.86641	0.88988	0.270579	1
8152215	BT006634 // KLF10 // Kruppel-like factor 10 // 8q22.2 // 7071 /// U21847 // KLF10 // Kr	KLF10	BT006634	0.000150373	0.0491583	4.62334e-06	0.000685583	1.35565	1.35565	1 Gy * 8 h up vs 0 Gy * 8 h	36.9742	0.3653	53.5292	1.58658	0.0889188	1
8095021	AK057468 // SPATA18 // spermatogenesis associated 18 // 4q12 // 132671 /// AB465501 //	SPATA18	AK057468	0.000153633	0.0496661	0.0227598	0.115868	1.55249	1.55249	1 Gy * 8 h up vs 0 Gy * 8 h	84.4836	1.75427	5.25714	0.327487	0.186881	1
7904287	AK301154 // CD2 // CD2 molecule // 1p13.1 // 914 /// BC033583 // CD2 // CD2 molecule //	CD2	AK301154	0.000159538	0.0498021	0.00990656	0.0690072	1.51046	1.51046	1 Gy * 8 h up vs 0 Gy * 8 h	24.6794	0.455079	7.01357	0.387982	0.165956	1
7921319	AF329488 // FCRL1 // Fc receptor-like 1 // 1q21-q22 // 115350 /// AF459634 // FCRL1 //	FCRL1	AF329488	0.000163512	0.0498021	0.00110998	0.0172423	0.458502	-2.18101	1 Gy * 8 h down vs 0 Gy * 8 h	55.1941	3.66277	13.5069	2.68902	0.597254	1
7981427	AK290101 // CKB // creatine kinase, brain // 14q32 // 1152 /// AK298198 // CKB // creat	CKB	AK290101	0.000163636	0.0498021	0.00250109	0.0288061	1.67371	1.67371	1 Gy * 8 h up vs 0 Gy * 8 h	28.381	0.821798	10.7251	0.931669	0.260603	1
8119829	AK127338 // TJAP1 // tight junction associated protein 1 (peripheral) // 6p21.1 // 9364	TJAP1	AK127338	0.000163918	0.0498021	0.134917	0.336569	1.56682	1.56682	1 Gy * 8 h up vs 0 Gy * 8 h	31.3911	0.691269	2.40353	0.158786	0.198191	1
8007100	AK290810 // IGFBP4 // insulin-like growth factor binding protein 4 // 17q12-q21.1 // 34	IGFBP4	AK290810	0.000164324	0.0498021	0.00107171	0.016873	1.75971	1.75971	1 Gy * 8 h up vs 0 Gy * 8 h	33.9221	1.18401	13.6387	1.42812	0.314133	1

## Sheet: Carbon FC2 fdr 0.05
Transcript ID	gene_assignment	Gene Symbol	RefSeq	p-value(Dose)	FDR-corrected (p-value(Dose))	p-value(Donor)	FDR-corrected (p-value(Donor))	Ratio(1 Gy vs. 0 Gy)	Fold-Change(1 Gy vs. 0 Gy)	Fold-Change(1 Gy vs. 0 Gy) (Description)	F-statistic (Dose)	Sum of squares(Dose)	F-statistic (Donor)	Sum of squares (Donor)	Sum of squares (Error)	F-statistic (Error)
8173299	AF298812 // EDA2R // ectodysplasin A2 receptor // Xq12 // 60401 /// AK296264 // EDA2R /	EDA2R	AF298812	4.24415e-06	0.00457347	0.122601	0.318831	5.66472	5.66472	1 Gy up vs 0 Gy	238.872	31.1608	2.5317	0.990782	1.17405	1
8163672	AY623011 // PAPPA-AS1 // PAPPA antisense RNA 1 (non-protein coding) // 9q33.2 // 493913	PAPPA-AS1	AY623011	4.23993e-07	0.000881147	0.0101058	0.0698072	4.86694	4.86694	1 Gy up vs 0 Gy	350.496	22.0671	6.9677	1.31605	0.566635	1
8018236	AK298908 // FDXR // ferredoxin reductase // 17q24-q25 // 2232 /// AK301779 // FDXR // f	FDXR	AK298908	9.22633e-08	0.00053688	0.909945	0.955701	5.5733	5.5733	1 Gy up vs 0 Gy	413.412	21.554	0.176041	0.0275346	0.469231	1
7939738	AB107037 // DDB2 // damage-specific DNA binding protein 2, 48kDa // 11p12-p11 // 1643 /	DDB2	AB107037	2.47411e-07	0.000668647	0.145649	0.352387	5.27691	5.27691	1 Gy up vs 0 Gy	303.479	18.6248	2.30276	0.42397	0.55234	1
8092230	AF355465 // ZMAT3 // zinc finger, matrin-type 3 // 3q26.32 // 64393 /// BC002896 // ZMA	ZMAT3	AF355465	1.4803e-07	0.000668647	0.158735	0.369975	3.86697	3.86697	1 Gy up vs 0 Gy	492.598	17.748	2.19128	0.236851	0.324264	1
8163629	BC093630 // TNFSF8 // tumor necrosis factor (ligand) superfamily, member 8 // 9q33 // 9	TNFSF8	BC093630	8.22794e-07	0.00140819	0.251105	0.482334	4.13875	4.13875	1 Gy up vs 0 Gy	274.931	16.2864	1.62633	0.289022	0.533143	1
7922343	AK297932 // TNFSF4 // tumor necrosis factor (ligand) superfamily, member 4 // 1q25 // 7	TNFSF4	AK297932	9.3938e-07	0.0015184	0.0417792	0.169157	3.67995	3.67995	1 Gy up vs 0 Gy	316.002	16.2491	4.16046	0.641804	0.462788	1
8149733	AF012535 // TNFRSF10B // tumor necrosis factor receptor superfamily, member 10b // 8p22	TNFRSF10B	AF012535	5.42647e-07	0.00098677	0.918634	0.959513	4.24452	4.24452	1 Gy up vs 0 Gy	266.982	14.8596	0.162938	0.0272062	0.50092	1
8159441	AF164795 // PHPT1 // phosphohistidine phosphatase 1 // 9q34.3 // 29085 /// AF393504 //	PHPT1	AF164795	3.771e-05	0.020318	0.576412	0.763798	4.5447	4.5447	1 Gy up vs 0 Gy	86.8669	14.8135	0.697973	0.357077	1.53478	1
8073096	ENST00000474235 // APOBEC3H // apolipoprotein B mRNA editing enzyme, catalytic polypept	APOBEC3H	ENST00000474235	0.000104398	0.0379684	0.00193418	0.0244356	2.68282	2.68282	1 Gy up vs 0 Gy	151.52	14.2902	11.5519	3.26847	0.848815	1
8064844	BC000491 // PCNA // proliferating cell nuclear antigen // 20pter-p12 // 5111 /// BC0624	PCNA	BC000491	8.73269e-08	0.00053688	0.245978	0.477562	4.27398	4.27398	1 Gy up vs 0 Gy	350.552	12.9011	1.65076	0.182255	0.331221	1
8148325	---	RNU1-106P	---	3.9439e-06	0.00457347	0.0124452	0.0801412	3.27522	3.27522	1 Gy up vs 0 Gy	198.378	11.8983	6.4997	1.16952	0.539802	1
7934906	AK300664 // ACTA2 // actin, alpha 2, smooth muscle, aorta // 10q23.3 // 59 /// AY692464	ACTA2	AK300664	1.17865e-06	0.00171464	0.627006	0.796326	3.33104	3.33104	1 Gy up vs 0 Gy	233.039	10.7823	0.606923	0.0842441	0.416416	1
7989493	BC003667 // RPS27L // ribosomal protein S27-like // 15q22.2 // 51065 /// ENST0000033096	RPS27L	BC003667	2.79628e-05	0.0166036	0.069687	0.22949	2.95747	2.95747	1 Gy up vs 0 Gy	121.062	9.81816	3.34086	0.81283	0.7299	1
7985767	AK022624 // AEN // apoptosis enhancing nuclease // 15q26.1 // 64782 /// BC005164 // AEN	AEN	AK022624	4.02099e-05	0.021271	0.181727	0.399653	2.75542	2.75542	1 Gy up vs 0 Gy	125.521	9.752	2.01966	0.470736	0.69923	1
7956989	AF092845 // MDM2 // Mdm2, p53 E3 ubiquitin protein ligase homolog (mouse) // 12q14.3-q1	MDM2	AF092845	3.40731e-07	0.000762582	0.014611	0.0881403	3.07891	3.07891	1 Gy up vs 0 Gy	322.647	9.74959	6.15336	0.557818	0.271958	1
7967056	BC002638 // TRIAP1 // TP53 regulated inhibitor of apoptosis 1 // 12q24.31 // 51499 ///	TRIAP1	BC002638	7.34934e-05	0.0326811	0.128118	0.326639	2.55363	2.55363	1 Gy up vs 0 Gy	125.385	9.73444	2.47246	0.575858	0.698726	1
8119858	AB024313 // POLH // polymerase (DNA directed), eta // 6p21.1 // 5429 /// AF158185 // PO	POLH	AB024313	2.29232e-07	0.000668647	0.358885	0.591467	3.36072	3.36072	1 Gy up vs 0 Gy	299.696	9.59659	1.21599	0.116812	0.28819	1
7938053	BC137035 // OR52N4 // olfactory receptor, family 52, subfamily N, member 4 // 11p15.4 /	OR52N4	BC137035	1.29108e-06	0.00178876	0.00175234	0.0229471	4.05481	4.05481	1 Gy up vs 0 Gy	146.564	9.37822	11.8822	2.28092	0.575886	1
8154563	ENST00000340967 // ACER2 // alkaline ceramidase 2 // 9p22.1 // 340485 /// ENST000003803	ACER2	ENST00000340967	1.31315e-05	0.00955152	0.0173704	0.0978115	2.87072	2.87072	1 Gy up vs 0 Gy	146.02	9.27649	5.79325	1.10411	0.571759	1
7964183	AF110330 // GLS2 // glutaminase 2 (liver, mitochondrial) // 12q13 // 27165 /// AF110331	GLS2	AF110330	2.53563e-07	0.000668647	0.00140402	0.0199463	3.03145	3.03145	1 Gy up vs 0 Gy	337.7	9.26621	12.6502	1.04133	0.246952	1
8085486	ENST00000285021 // XPC // xeroderma pigmentosum, complementation group C // 3p25 // 750	XPC	ENST00000285021	7.20197e-06	0.00691986	0.0203298	0.107701	2.94965	2.94965	1 Gy up vs 0 Gy	151.195	8.72169	5.47732	0.947877	0.519164	1
7902227	BC011757 // GADD45A // growth arrest and DNA-damage-inducible, alpha // 1p31.2 // 1647	GADD45A	BC011757	5.9344e-05	0.0283052	0.6188	0.79128	2.54052	2.54052	1 Gy up vs 0 Gy	98.8138	7.17832	0.62121	0.135383	0.653804	1
8128472	BC050681 // ASCC3 // activating signal cointegrator 1 complex subunit 3 // 6q16 // 1097	ASCC3	BC050681	4.22447e-06	0.00457347	0.91119	0.956025	2.26847	2.26847	1 Gy up vs 0 Gy	244.795	7.11564	0.174174	0.0151885	0.261609	1
8030158	L22474 // BAX // BCL2-associated X protein // 19q13.3-q13.4 // 581 /// ENST00000345358	BAX	L22474	4.53441e-08	0.00053688	0.0117132	0.0767612	2.62818	2.62818	1 Gy up vs 0 Gy	503.956	7.06262	6.63376	0.278903	0.126129	1
7948511	AK299583 // VWCE // von Willebrand factor C and EGF domains // 11q12.2 // 220001 /// EN	VWCE	AK299583	1.04406e-05	0.00799392	0.519746	0.722227	2.87902	2.87902	1 Gy up vs 0 Gy	116.209	7.01555	0.809769	0.146657	0.54333	1
8149749	AF021233 // TNFRSF10D // tumor necrosis factor receptor superfamily, member 10d, decoy	TNFRSF10D	AF021233	2.75778e-07	0.000668647	0.00263287	0.0297849	3.46561	3.46561	1 Gy up vs 0 Gy	194.951	6.85059	10.5655	1.11382	0.316261	1
7953211	AY425618 // C12orf5 // chromosome 12 open reading frame 5 // 12p13.3 // 57103	C12orf5	AY425618	1.61736e-05	0.0114774	0.351881	0.585261	2.6882	2.6882	1 Gy up vs 0 Gy	108.774	6.39787	1.23807	0.218463	0.529363	1
8128698	AF033122 // SESN1 // sestrin 1 // 6q21 // 27244 /// AK290157 // SESN1 // sestrin 1 // 6	SESN1	AF033122	2.55074e-07	0.000668647	0.0430283	0.17173	2.44026	2.44026	1 Gy up vs 0 Gy	318.843	5.66866	4.11081	0.219257	0.16001	1
7938049	AK122668 // OR56B1 // olfactory receptor, family 56, subfamily B, member 1 // 11p15.4 /	OR56B1	AK122668	9.89712e-05	0.0369175	0.0806212	0.249768	2.67533	2.67533	1 Gy up vs 0 Gy	61.1431	5.65384	3.12303	0.866351	0.832221	1
8151890	AF409115 // TP53INP1 // tumor protein p53 inducible nuclear protein 1 // 8q22 // 94241	TP53INP1	AF409115	1.03839e-06	0.0015901	0.0164434	0.0942329	2.57212	2.57212	1 Gy up vs 0 Gy	192.142	5.31871	5.90595	0.490451	0.249131	1
8158022	ENST00000543471 // ZNF79 // zinc finger protein 79 // 9q34 // 7633 /// NM_007135 // ZNF	ZNF79	ENST00000543471	9.38385e-06	0.00781237	0.0409909	0.167176	2.48629	2.48629	1 Gy up vs 0 Gy	112.284	4.8988	4.19272	0.548768	0.392658	1
7996772	AK091674 // SLC7A6OS // solute carrier family 7, member 6 opposite strand // 16q22.1 //	SLC7A6OS	AK091674	7.9354e-08	0.00053688	1.07782e-05	0.00109265	2.24072	2.24072	1 Gy up vs 0 Gy	382.172	4.24476	43.7872	1.45903	0.0999624	1
8109697	BC000196 // CCNG1 // cyclin G1 // 5q32-q34 // 900 /// BC007093 // CCNG1 // cyclin G1 //	CCNG1	BC000196	2.52133e-07	0.000668647	0.62464	0.795044	1.93926	1.93926	1 Gy up vs 0 Gy	423.41	4.13795	0.611024	0.0179145	0.0879563	1

## Sheet: Carbon only
List of genes differentially expressed in response to carbon ion irradiation only
IL21R
OR52N4
OR52P1P
TBXAS1
MGAT3
CCDC109B
E2F7
HHLA2
HDAC6
OGT
DENND2D
SYNJ1
KCND3
POU2F1
LMO7
PLEKHM3
TRIM28
C11orf24
SMYD3
TMEM120B
PTPN1
PXK
COG3
C1orf150
GRAMD3
CDKL1
PSIP1
PLAC8
PGRMC1
GSS
ERCC6
SEC24B
RNU11-4P
OR56B1
CIC
F5
MESDC1
NKX2-4
PGD
RPS19P1
PLD2
MARCH9
KLF10
CD2
FCRL1
CKB
TJAP1
