# Supplementary material for: High-LET Carbon and Iron Ions Elicit a Prolonged and Amplified p53 Signaling and Inflammatory Response Compared to low-LET X-Rays in Human Peripheral Blood Mononuclear Cells
Source: Front Oncol. 2021 Nov 23;11:768493. doi: 10.3389/fonc.2021.768493 (PMC8649625; doi:10.3389/fonc.2021.768493)
Supplement: Supplementary file 6 [file Table_5.xlsx]

## Sheet: Iron
# of markers	Transcript Cluster ID	gene_assignment	p-value alt-splicing(Dose)	FDR-corrected p-value(alt-splicing(Dose))	p-value(Dose)	FDR-corrected (p-value(Dose))	p-value(Donor)	FDR-corrected (p-value(Donor))	p-value(Time point)	FDR-corrected (p-value(Time point))	p-value(1 Gy vs. 0 Gy)	FDR-corrected (p-value(1 Gy vs. 0 Gy))	Ratio(1 Gy vs. 0 Gy)	Fold-Change(1 Gy vs. 0 Gy)	Fold-Change(1 Gy vs. 0 Gy) (Description)	F-statistic(Dose)	F-statistic(Donor)	F-statistic(Time point)	F-statistic(Marker ID)	F-statistic(Dose * Marker ID)	F-statistic (Sample ID(Time point * Dose * Donor))	Sum of squares(Error)	F-statistic(Error)
12	7939738	DDB2 /// DDB2	0	0	1.52937e-21	8.71164e-18	9.73401e-06	3.95263e-05	0.000101753	0.000381258	3.04893e-22	1.37981e-18	3.02392	3.02392	1 Gy up vs 0 Gy	415.486	13.9055	12.9962	1980.32	19.1325	9.4195	8.68277	1
9	7985767	AEN /// AEN	0	0	6.95987e-20	2.01061e-16	0.000395189	0.00113146	0.0341606	0.0675793	1.3744e-20	3.97045e-17	2.73622	2.73622	1 Gy up vs 0 Gy	312.974	8.37154	3.81871	769.389	30.2845	3.48809	14.037	1
14	8018236	FDXR /// FDXR	0	0	5.63866e-22	5.70125e-18	6.89381e-06	2.88507e-05	0.00744897	0.0178687	8.76502e-23	8.86231e-19	2.83504	2.83504	1 Gy up vs 0 Gy	447.213	14.498	5.86649	569.604	45.4105	3.02561	30.1516	1
12	8030158	BAX /// BAX	0	0	2.92483e-19	6.57177e-16	0.00243124	0.00586269	0.0627969	0.113658	6.07752e-20	1.36555e-16	1.97474	1.97474	1 Gy up vs 0 Gy	281.106	6.13271	3.06041	2203.8	22.181	2.55846	17.9172	1
31	8163678	ASTN2	4.16186e-43	1.68322e-39	1.53673e-13	7.96814e-11	0.000177022	0.000544447	0.0367419	0.0718842	2.79243e-14	1.44791e-11	1.40093	1.40093	1 Gy up vs 0 Gy	101.178	9.45336	3.72623	266.771	6.84048	0.841401	258.667	1
15	8149733	TNFRSF10B /// TNFRSF10B	2.29775e-40	7.74419e-37	1.09516e-17	1.58188e-14	0.142186	0.21238	0.0162614	0.0355155	1.95317e-18	2.69118e-15	2.55994	2.55994	1 Gy up vs 0 Gy	213.821	1.96461	4.78895	1186.35	12.3275	11.2952	16.0087	1
22	7948511	VWCE	9.04205e-39	2.61212e-35	6.8192e-16	6.89489e-13	0.722689	0.787234	0.174036	0.264642	1.48619e-16	1.43113e-13	1.78041	1.78041	1 Gy up vs 0 Gy	155.603	0.445059	1.86237	282.886	8.288	1.71605	121.779	1
8	8173299	EDA2R /// EDA2R	4.18528e-29	1.05793e-25	3.3095e-25	6.69247e-21	0.000827353	0.00220547	0.0229176	0.0479007	5.89103e-26	1.19128e-21	4.97894	4.97894	1 Gy up vs 0 Gy	770.723	7.42762	4.33407	437.824	17.4988	2.23378	17.4806	1
7	7902227	GADD45A	6.68853e-28	1.50284e-24	6.94546e-14	3.90142e-11	0.12948	0.196572	8.87728e-06	4.26202e-05	1.27676e-14	7.17184e-12	2.05424	2.05424	1 Gy up vs 0 Gy	107.901	2.05093	18.134	1708.77	19.7477	2.94581	14.2826	1
7	8073096	APOBEC3H	1.45598e-27	2.94428e-24	1.63056e-13	8.2433e-11	0.000268906	0.000797685	0.331264	0.440741	2.60376e-14	1.42306e-11	2.2506	2.2506	1 Gy up vs 0 Gy	100.692	8.88269	1.1496	611.516	19.4517	2.44144	23.1767	1
12	7996772	SLC7A6 /// SLC7A6	4.72628e-27	8.68862e-24	7.28917e-15	5.26434e-12	5.74483e-09	4.87094e-08	0.049253	0.0923585	1.22909e-15	8.87666e-13	1.53152	1.53152	1 Gy up vs 0 Gy	129.198	30.507	3.35904	2388.35	10.3511	5.21435	7.37814	1
12	8064844	PCNA /// PCNA /// PCNA	2.81061e-26	4.73635e-23	6.78925e-18	1.05609e-14	5.96487e-05	0.000204167	0.0565538	0.103844	1.0564e-18	1.64327e-15	2.88891	2.88891	1 Gy up vs 0 Gy	221.736	11.0182	3.1885	547.82	10.0635	3.08279	44.8228	1
6	8159441	PHPT1 /// PHPT1	3.8617e-26	6.00702e-23	7.54101e-13	3.46578e-10	0.00452533	0.0102179	5.0295e-06	2.56964e-05	1.23124e-13	5.79026e-11	1.97913	1.97913	1 Gy up vs 0 Gy	88.8078	5.42759	19.465	1187.14	22.4887	5.60742	5.79465	1
13	8095021	SPATA18	1.42377e-25	2.05653e-22	5.67101e-14	3.27655e-11	1.87436e-06	8.81472e-06	0.217397	0.316114	1.01503e-14	5.86455e-12	1.81009	1.81009	1 Gy up vs 0 Gy	109.679	16.8688	1.61231	236.644	9.09513	1.3317	78.2678	1
16	7956989	MDM2 /// MDM2	8.61301e-25	1.16115e-21	1.16348e-19	2.94099e-16	0.00117311	0.00302662	0.000159202	0.00057142	1.78238e-20	4.50541e-17	2.49177	2.49177	1 Gy up vs 0 Gy	301.191	6.9978	12.1467	1290.87	7.37927	3.75629	36.4456	1
5	8037872	MIR3191 /// MIR3190 /// BBC3 /// MIR3191 /// MIR3190 /// BBC3	4.77606e-24	6.03634e-21	3.35772e-12	1.38571e-09	0.451573	0.547137	2.80394e-06	1.51284e-05	5.42521e-13	2.2856e-10	1.36508	1.36508	1 Gy up vs 0 Gy	78.4052	0.904058	20.8912	1604.69	26.4487	1.49643	3.40246	1
14	8147424	LOC100506538 /// NDUFAF6 /// NDUFAF6 /// LOC100506538	6.68727e-23	7.9547e-20	1.0416e-05	0.0008668	0.00259397	0.0062114	6.86645e-05	0.000268087	4.05849e-06	0.000350564	1.19558	1.19558	1 Gy up vs 0 Gy	17.7692	6.05782	13.7654	1161.63	7.71031	1.21117	60.7128	1
13	8128698	SESN1	6.43692e-21	7.23152e-18	1.31583e-14	8.58346e-12	0.000846238	0.00225136	0.0679887	0.12168	2.21501e-15	1.4449e-12	1.71831	1.71831	1 Gy up vs 0 Gy	123.282	7.39953	2.96389	1483.39	7.58713	3.07029	25.0232	1
16	8088247	ARHGEF3 /// ARHGEF3	1.22837e-19	1.30737e-16	5.23333e-14	3.1126e-11	4.49623e-14	1.61497e-12	0.0112031	0.0255756	8.60416e-15	5.27252e-12	1.35383	1.35383	1 Gy up vs 0 Gy	110.39	83.4279	5.29572	1925.53	6.08871	1.37191	30.0636	1
8	8110971	CMBL /// CMBL	1.38172e-19	1.39706e-16	1.45979e-10	4.53788e-08	0.0438094	0.0772477	0.00765436	0.0183201	2.47277e-11	8.1083e-09	1.73678	1.73678	1 Gy up vs 0 Gy	56.5795	3.07433	5.82793	578.557	11.2851	2.09919	29.6668	1
14	8109697	CCNG1 /// CCNG1	1.72596e-19	1.66202e-16	5.50566e-19	1.11335e-15	3.81297e-09	3.37149e-08	5.39801e-06	2.73375e-05	1.10343e-19	2.23136e-16	1.66424	1.66424	1 Gy up vs 0 Gy	268.069	31.7026	19.2964	1282.62	6.71671	1.94755	19.0186	1
7	7922343	TNFSF4 /// TNFSF4	1.37311e-18	1.26214e-15	2.344e-15	1.82309e-12	0.248396	0.339007	0.719328	0.790342	3.66903e-16	2.85366e-13	3.40108	3.40108	1 Gy up vs 0 Gy	141.286	1.45383	0.333344	557.459	12.3425	5.69143	16.1296	1
27	8159448	MAMDC4 /// MAMDC4	1.13531e-17	9.98184e-15	2.19368e-10	6.62098e-08	0.000337555	0.000979767	1.4159e-11	3.27601e-10	3.66745e-11	1.13507e-08	1.30805	1.30805	1 Gy up vs 0 Gy	54.5558	8.57919	69.3785	313.388	3.97426	1.69668	112.758	1
8	8092230	ZMAT3 /// ZMAT3	4.32192e-17	3.64158e-14	2.18479e-17	2.59887e-14	3.45676e-07	1.92516e-06	0.00972827	0.0226173	3.60197e-18	4.28465e-15	2.1844	2.1844	1 Gy up vs 0 Gy	202.855	20.291	5.49125	519.948	9.82343	1.31988	26.4456	1
17	8112202	PLK2 /// PLK2	5.39767e-17	4.36607e-14	1.28203e-16	1.44029e-13	8.81401e-06	3.60512e-05	0.000237547	0.00081932	2.87639e-17	3.23146e-14	1.88389	1.88389	1 Gy up vs 0 Gy	177.108	14.0746	11.4099	206.52	5.20854	1.2328	105.948	1
13	7965094	E2F7	6.79344e-16	5.28373e-13	5.82816e-10	1.65996e-07	0.00125447	0.0032152	0.232938	0.333745	1.22406e-10	3.48633e-08	1.67983	1.67983	1 Gy up vs 0 Gy	49.9342	6.91641	1.5355	608.988	6.01778	2.66965	66.22	1
7	8007100	IGFBP4 /// IGFBP4	8.26647e-16	6.19128e-13	4.09524e-07	5.87333e-05	0.00950809	0.019937	0.00320675	0.00845903	7.73938e-08	1.20724e-05	1.27171	1.27171	1 Gy up vs 0 Gy	26.0308	4.62149	7.09921	1327.54	10.4023	3.33093	5.78943	1
17	8085486	XPC	1.92092e-14	1.38732e-11	2.08328e-21	8.71164e-18	5.37291e-07	2.85924e-06	0.0219993	0.0462347	3.31613e-22	1.37981e-18	2.11788	2.11788	1 Gy up vs 0 Gy	406.107	19.3583	4.3877	661.602	4.62223	2.3703	32.9025	1
3	7967056	TRIAP1	1.06083e-13	7.39728e-11	1.678e-15	1.41621e-12	0.00366639	0.00845788	0.0946153	0.160553	2.63793e-16	2.31931e-13	1.53878	1.53878	1 Gy up vs 0 Gy	145.038	5.66325	2.56814	11016	28.2953	0.723532	2.18974	1
13	7949518	FIBP /// FIBP	5.91109e-13	3.98447e-10	0.484271	0.809132	0.0580981	0.0988963	4.50578e-06	2.32973e-05	0.237976	0.65155	0.965419	-1.03582	1 Gy down vs 0 Gy	0.744217	2.80277	19.7289	1627.26	5.11843	3.02931	18.0777	1
19	7964183	GLS2 /// GLS2	3.11528e-12	2.03217e-09	4.86483e-14	2.98111e-11	0.000371188	0.00106805	0.00245573	0.00665948	9.03544e-15	5.37396e-12	1.8669	1.8669	1 Gy up vs 0 Gy	111.041	8.4538	7.50521	370.327	3.84734	2.42717	103.235	1
20	7971461	LCP1 /// LCP1 /// LCP1 /// LCP1	1.1109e-11	7.02019e-09	0.127831	0.503016	8.3149e-06	3.42173e-05	0.0898044	0.153822	0.2071	0.61864	1.02456	1.02456	1 Gy up vs 0 Gy	2.21585	14.1743	2.63001	5665.87	3.6252	4.85917	11.3747	1
12	8149749	TNFRSF10D	2.43384e-11	1.49143e-08	7.0501e-13	3.31551e-10	0.279319	0.372339	2.99013e-15	2.8388e-13	1.13694e-13	5.4741e-11	1.71185	1.71185	1 Gy up vs 0 Gy	89.3033	1.34668	138.609	454.531	4.88652	5.05944	17.4089	1
16	8160487	PLAA	6.47345e-10	3.85018e-07	0.170118	0.562296	0.0125017	0.0254515	0.000249871	0.000856422	0.0803916	0.410525	0.954577	-1.04758	1 Gy down vs 0 Gy	1.88819	4.33375	11.3183	1736.17	3.69856	2.09659	30.978	1
47	8075728	MYH9	6.83794e-10	3.95077e-07	0.0790076	0.408408	1.01818e-07	6.38438e-07	0.00603206	0.014798	0.0363151	0.277852	0.956922	-1.04502	1 Gy down vs 0 Gy	2.78286	23.0338	6.16816	1328.67	2.24465	4.48149	79.7304	1
4	8025053	TNFSF9	1.29161e-09	7.25526e-07	2.31279e-12	9.9509e-10	4.72459e-07	2.54097e-06	0.00413988	0.010595	3.95151e-13	1.73712e-10	1.39137	1.39137	1 Gy up vs 0 Gy	80.8989	19.6272	6.71778	793.497	11.343	1.03956	3.22355	1
18	7947462	ABTB2	1.38238e-09	7.55527e-07	2.47971e-07	3.77028e-05	0.0216083	0.0414365	1.50716e-07	1.10788e-06	4.68209e-08	7.64582e-06	1.27089	1.27089	1 Gy up vs 0 Gy	27.4913	3.7728	28.9935	262.647	3.38803	2.34842	56.3859	1
22	7924207	PTPN14	1.61453e-09	8.37154e-07	1.48106e-10	4.53788e-08	0.00032623	0.000950169	0.341593	0.45166	2.48598e-11	8.1083e-09	1.38987	1.38987	1 Gy up vs 0 Gy	56.5066	8.62444	1.11641	288.413	3.04152	0.737826	247.768	1
7	8151890	TP53INP1	1.59557e-09	8.37154e-07	1.22626e-17	1.65316e-14	0.0117631	0.0241031	0.761255	0.823963	1.99623e-18	2.69118e-15	1.80312	1.80312	1 Gy up vs 0 Gy	211.989	4.39734	0.275462	250.014	6.37426	1.91905	7.4245	1
49	8128472	ASCC3 /// ASCC3	3.1068e-09	1.57064e-06	1.36403e-15	1.25379e-12	9.8366e-06	3.98869e-05	0.0959631	0.162435	2.14253e-16	1.96937e-13	2.02542	2.02542	1 Gy up vs 0 Gy	147.408	13.8878	2.5514	1144.16	2.14717	13.931	117.628	1
29	8030641	POLD1 /// POLD1	9.0078e-09	4.44282e-06	0.530584	0.83271	0.0137976	0.0277406	9.84066e-07	5.89449e-06	0.265445	0.680895	1.04403	1.04403	1 Gy up vs 0 Gy	0.648341	4.23126	23.6009	566.838	2.56318	4.54079	105.964	1
15	8054377	FHL2 /// FHL2	1.02901e-08	4.95444e-06	0.000210005	0.00954319	0.324952	0.420045	0.476528	0.582011	4.4961e-05	0.00242454	1.15205	1.15205	1 Gy up vs 0 Gy	11.6346	1.20822	0.761202	427.534	3.52078	1.20054	62.081	1
3	8157516	TRIM32	1.16888e-08	5.497e-06	3.44119e-12	1.39175e-09	4.28762e-11	6.31035e-10	0.611978	0.703381	1.00102e-12	3.96914e-10	1.27814	1.27814	1 Gy up vs 0 Gy	78.2432	47.3553	0.499773	2877.69	14.7469	0.616067	1.62311	1
9	7934906	ACTA2 /// ACTA2 /// ACTA2	1.50589e-08	6.92093e-06	2.154e-21	8.71164e-18	2.49768e-18	3.2594e-16	5.67124e-13	2.12771e-11	3.41166e-22	1.37981e-18	2.4394	2.4394	1 Gy up vs 0 Gy	405.107	177.781	90.9217	656.077	4.78638	1.74195	16.7708	1
5	8163672	PAPPA-AS1 /// PAPPA-AS1	1.68295e-08	7.5628e-06	2.12674e-08	4.25811e-06	0.0232796	0.0442985	0.190328	0.284339	4.26431e-09	9.17371e-07	2.15832	2.15832	1 Gy up vs 0 Gy	35.448	3.69784	1.76131	106.978	7.76111	2.56834	27.1646	1
18	8090133	CCDC14 /// CCDC14	2.77706e-08	1.22082e-05	0.40881	0.76976	7.42938e-06	3.09129e-05	0.0151189	0.0333189	0.189694	0.599936	0.965319	-1.03593	1 Gy down vs 0 Gy	0.9237	14.3683	4.88697	687.506	3.09382	1.52871	56.8846	1
11	7911289	ZNF672 /// ZNF672	3.22747e-08	1.38864e-05	0.429909	0.779487	0.127396	0.194064	0.108569	0.179845	0.685119	0.92314	0.990797	-1.00929	1 Gy down vs 0 Gy	0.870152	2.06592	2.40613	1910.77	4.06179	2.14488	10.7621	1
21	7941214	POLA2 /// POLA2	3.40925e-08	1.43629e-05	0.00177754	0.0466533	3.32507e-05	0.000120717	0.00590358	0.0145251	0.00092413	0.0257148	1.0787	1.0787	1 Gy up vs 0 Gy	8.00744	11.9092	6.19919	1252.02	2.85186	1.38446	52.3082	1
23	7995631	RBL2 /// RBL2	3.85274e-08	1.59e-05	8.8162e-07	0.00011005	4.14247e-13	1.12896e-11	0.0858292	0.148105	2.31264e-07	3.13867e-05	1.19587	1.19587	1 Gy up vs 0 Gy	23.8973	69.7709	2.68388	1329.84	2.7251	4.02656	36.0572	1
10	7944978	EI24 /// EI24	4.56889e-08	1.84784e-05	2.91595e-10	8.54585e-08	0.0438114	0.0772477	5.2319e-05	0.000210546	9.53892e-11	2.79559e-08	1.27007	1.27007	1 Gy up vs 0 Gy	53.1762	3.07429	14.3099	2280.54	4.25786	1.60243	13.2181	1
7	8018156	LINC00469 /// LINC00469	6.33745e-08	2.51286e-05	2.06506e-05	0.00148611	0.000170876	0.000527067	0.148531	0.23244	4.63343e-06	0.000384774	1.35723	1.35723	1 Gy up vs 0 Gy	16.2535	9.50235	2.04294	770.339	5.41057	1.80306	27.9938	1
8	8154563	ACER2 /// ACER2	6.69108e-08	2.60206e-05	6.7256e-13	3.23822e-10	0.0575256	0.098068	0.0520634	0.0968059	1.26964e-13	5.83515e-11	1.72828	1.72828	1 Gy up vs 0 Gy	89.6516	2.81223	3.29037	234.742	4.88214	1.23326	31.6718	1
14	7987511	C15orf52 /// C15orf52	1.01829e-07	3.88526e-05	0.667928	0.890353	0.257812	0.349137	0.0471398	0.0889857	0.547296	0.868169	1.01814	1.01814	1 Gy up vs 0 Gy	0.409448	1.41986	3.4135	833.736	3.37501	1.44761	45.1002	1
18	8026787	FAM129C	1.40454e-07	5.25974e-05	2.12149e-07	3.35162e-05	2.90762e-06	1.31686e-05	4.12234e-07	2.72247e-06	6.01388e-08	9.72901e-06	0.762147	-1.31208	1 Gy down vs 0 Gy	27.9562	16.045	26.0119	254.074	2.93209	2.37084	73.6479	1
5	7918552	FAM212B /// LOC101928718 /// LOC101928718 /// FAM212B	1.65098e-07	6.0702e-05	0.000418024	0.0158896	0.503345	0.596184	0.0468271	0.0884492	0.000105611	0.00474253	1.17824	1.17824	1 Gy up vs 0 Gy	10.4046	0.801895	3.42178	227.114	6.84848	1.39672	7.80386	1
10	8008922	PPM1D /// PPM1D	2.28925e-07	8.26665e-05	4.07928e-15	3.05523e-12	0.378179	0.475029	2.82333e-05	0.000120603	7.89001e-16	5.90933e-13	1.64216	1.64216	1 Gy up vs 0 Gy	135.26	1.06875	15.5851	1826.53	3.97553	1.78891	19.1733	1
14	7896937	ATAD3A /// ATAD3B /// ATAD3C /// ATAD3A /// ATAD3B	2.5268e-07	8.96438e-05	0.857109	0.958283	0.403063	0.500598	0.0149425	0.0329737	0.796127	0.955379	0.992993	-1.00706	1 Gy down vs 0 Gy	0.155042	1.00983	4.90281	1203.43	3.26023	1.68357	32.3775	1
5	8024792	EBI3	2.99247e-07	0.000104334	4.23313e-07	6.02833e-05	0.582633	0.668179	4.00766e-08	3.45304e-07	7.76094e-08	1.20724e-05	1.54932	1.54932	1 Gy up vs 0 Gy	25.9362	0.661555	33.2599	116.431	6.61445	2.24123	13.5982	1
44	8069399	DIP2A	3.10125e-07	0.000106294	0.4856	0.809751	1.3002e-13	4.1471e-12	4.27248e-07	2.80969e-06	0.767795	0.946597	0.993935	-1.0061	1 Gy down vs 0 Gy	0.741331	76.6271	25.9098	584.354	2.01063	2.13093	152.344	1
13	7973756	G2E3 /// G2E3	3.55449e-07	0.000119798	0.060848	0.360605	0.00883755	0.0186637	3.30406e-05	0.00013885	0.159235	0.556633	0.94594	-1.05715	1 Gy down vs 0 Gy	3.09888	4.6992	15.2547	465.915	3.34735	2.51687	37.7249	1
7	8119088	CDKN1A /// CDKN1A	3.9061e-07	0.00012949	2.73463e-12	1.15208e-09	8.55772e-05	0.000282584	1.32705e-08	1.28708e-07	5.58296e-13	2.30405e-10	1.7713	1.7713	1 Gy up vs 0 Gy	79.77	10.4858	37.1421	988.195	4.94006	1.9195	18.8436	1
29	8128737	MICAL1 /// MICAL1	4.36072e-07	0.00014223	0.694102	0.900485	5.97878e-10	6.3936e-09	0.000579752	0.00182584	0.556324	0.872625	1.01885	1.01885	1 Gy up vs 0 Gy	0.369939	37.5646	9.84103	1338.68	2.30406	4.47776	73.4891	1
7	7949532	FOSL1 /// FOSL1	5.31108e-07	0.000170477	1.51674e-07	2.43425e-05	9.04142e-06	3.68918e-05	0.2428	0.344886	9.93425e-08	1.48152e-05	1.17483	1.17483	1 Gy up vs 0 Gy	28.974	14.0311	1.48955	1110.87	4.86081	0.858148	10.3751	1
7	8103728	HMGB2 /// HMGB2	5.42705e-07	0.000171478	0.122764	0.494037	0.191884	0.273086	8.6398e-09	8.7796e-08	0.0424042	0.299606	0.909038	-1.10006	1 Gy down vs 0 Gy	2.26276	1.68961	38.7342	1213.41	4.85524	2.13979	16.2683	1
11	7899436	SESN2	6.28101e-07	0.000195407	5.70499e-11	1.89125e-08	0.00288849	0.0068341	0.0116825	0.0265591	9.86574e-12	3.32508e-09	1.43697	1.43697	1 Gy up vs 0 Gy	61.4786	5.93422	5.23806	497.334	3.58905	2.42881	20.0394	1
5	8158022	ZNF79	8.09945e-07	0.000248162	2.33458e-16	2.48473e-13	5.67028e-06	2.41602e-05	0.914175	0.936885	3.81913e-17	4.06476e-14	1.57206	1.57206	1 Gy up vs 0 Gy	169.098	14.8399	0.0900212	395.18	6.22575	1.02986	4.863	1
30	8172827	KDM5C	1.05047e-06	0.000317054	0.0647779	0.370772	2.62949e-19	4.43113e-17	2.28962e-07	1.6071e-06	0.7492	0.94186	0.995344	-1.00468	1 Gy down vs 0 Gy	3.02261	210.48	27.7283	1395.41	2.21564	1.18224	63.36	1
14	7935968	LDB1 /// LDB1	1.13628e-06	0.00033791	0.00400888	0.0809866	5.4181e-08	3.6656e-07	1.1188e-06	6.63082e-06	0.00558071	0.0906451	1.0504	1.0504	1 Gy up vs 0 Gy	6.76542	24.5454	23.2578	3069.34	3.06855	0.946382	21.2566	1
7	7933501	DRGX	1.77064e-06	0.000518926	0.151013	0.53779	0.535402	0.625977	0.249693	0.352826	0.0578386	0.350183	0.909483	-1.09953	1 Gy down vs 0 Gy	2.02396	0.743103	1.45861	604.133	4.55067	1.42436	27.9582	1
7	7989493	RPS27L /// RPS27L	1.99915e-06	0.000569392	1.49295e-13	7.94485e-11	0.0906254	0.14532	0.211728	0.309518	2.70673e-14	1.44041e-11	2.02333	2.02333	1 Gy up vs 0 Gy	101.416	2.38253	1.6418	1239.02	4.51944	1.69051	25.3429	1
13	8130408	CNKSR3 /// IPCEF1	1.99302e-06	0.000569392	0.990377	0.997188	6.1067e-07	3.20669e-06	0.010797	0.0247576	0.904873	0.980473	1.0041	1.0041	1 Gy up vs 0 Gy	0.00967266	19.093	5.34667	2219.28	3.11108	1.86556	39.6529	1
14	7961983	TM7SF3 /// TM7SF3	2.09183e-06	0.000587514	1.48876e-12	6.69016e-10	0.000152159	0.000474766	1.01091e-06	6.04096e-06	4.37663e-13	1.88307e-10	1.38279	1.38279	1 Gy up vs 0 Gy	83.9324	9.66406	23.5286	568.871	2.98998	2.89748	17.0341	1
10	8053406	RETSAT /// RETSAT	2.15922e-06	0.000598134	3.00427e-11	1.0297e-08	0.000861799	0.00228855	7.1747e-06	3.51932e-05	5.81457e-12	2.02728e-09	1.3106	1.3106	1 Gy up vs 0 Gy	65.0166	7.37688	18.6265	535.589	3.57991	1.79954	11.7662	1
20	8029193	CIC	2.45913e-06	0.000672007	5.61343e-06	0.000545744	0.587674	0.672616	2.43758e-06	1.33404e-05	1.13593e-06	0.000121539	1.18122	1.18122	1 Gy up vs 0 Gy	19.2034	0.653163	21.2419	667.387	2.5225	6.37819	17.8454	1
16	7901054	PLK3 /// PLK3	2.51588e-06	0.000678348	1.30214e-13	7.11672e-11	0.00191787	0.00473485	0.00034595	0.00114798	3.46783e-14	1.7104e-11	1.51699	1.51699	1 Gy up vs 0 Gy	102.549	6.40965	10.7367	854.171	2.78199	4.21942	20.699	1
22	7964499	AGAP2	2.68818e-06	0.000715268	6.07389e-06	0.000582115	1.67858e-09	1.62413e-08	0.0109467	0.0250554	1.68335e-06	0.000169357	0.886876	-1.12755	1 Gy down vs 0 Gy	19.017	34.2032	5.32765	910.872	2.41744	0.987944	76.3586	1
7	8002237	SLC7A6OS /// SLC7A6OS	2.76562e-06	0.000726316	0.000207392	0.009467	0.000397313	0.00113706	0.000659702	0.00205428	4.43541e-05	0.00240142	1.09717	1.09717	1 Gy up vs 0 Gy	11.6575	8.36452	9.62204	646.417	4.43593	1.2439	5.13286	1
10	8119609	CNPY3 /// CNPY3	4.8126e-06	0.00123118	0.714389	0.907892	0.148962	0.220731	2.07681e-11	4.53045e-10	0.417656	0.79574	0.980948	-1.01942	1 Gy down vs 0 Gy	0.3404	1.92177	67.1281	3058.22	3.43749	2.2992	8.81956	1
5	8169742	XIAP	4.76839e-06	0.00123118	0.803052	0.940265	0.353416	0.449483	0.226766	0.326591	0.754754	0.943244	0.988395	-1.01174	1 Gy down vs 0 Gy	0.221063	1.13113	1.56533	679.384	5.54246	1.01328	11.1384	1
15	8175844	IDH3G /// IDH3G	4.87067e-06	0.00123118	0.0903392	0.435462	0.000504402	0.00141118	0.000139884	0.000509774	0.445664	0.813636	1.01849	1.01849	1 Gy up vs 0 Gy	2.62296	8.05452	12.3894	3017.77	2.78736	1.97841	24.5484	1
9	8070411	C21orf88 /// C21orf88 /// C21orf88 /// C21orf88	6.67415e-06	0.00164591	0.431448	0.779921	0.372979	0.469622	0.0762589	0.134213	0.341818	0.748212	0.964898	-1.03638	1 Gy down vs 0 Gy	0.866358	1.08152	2.82536	253.713	3.59062	0.643525	62.9602	1
33	8086842	MAP4 /// MAP4	6.65296e-06	0.00164591	0.926683	0.981222	0.11514	0.178077	4.4992e-09	4.95819e-08	0.774001	0.948129	1.00613	1.00613	1 Gy up vs 0 Gy	0.0763514	2.15954	41.25	1591.27	2.02326	2.69257	71.9	1
10	7924450	DUSP10 /// DUSP10	7.50159e-06	0.00182768	0.0109323	0.149778	8.92405e-10	9.21657e-09	3.22827e-09	3.71554e-08	0.0373903	0.28225	0.90156	-1.10919	1 Gy down vs 0 Gy	5.32948	36.231	42.5757	1235.18	3.35827	3.66458	22.7591	1
39	8128894	REV3L	8.52541e-06	0.00205239	1.04349e-11	3.83663e-09	1.4147e-05	5.56577e-05	0.0459859	0.0871207	2.376e-12	8.57991e-10	1.57162	1.57162	1 Gy up vs 0 Gy	71.2161	13.2796	3.44435	918.629	1.90584	4.62189	195.165	1
12	8034263	ELAVL3	9.16173e-06	0.00217963	0.149428	0.535228	0.717324	0.782739	0.696224	0.771564	0.0534075	0.33532	0.934969	-1.06955	1 Gy down vs 0 Gy	2.03605	0.452853	0.366807	1073.85	3.01647	1.13577	53.2456	1
29	8015914	HDAC5 /// HDAC5	9.72293e-06	0.00228625	0.340062	0.72662	2.82991e-06	1.2857e-05	9.72694e-07	5.83328e-06	0.627143	0.905087	0.988474	-1.01166	1 Gy down vs 0 Gy	1.12127	16.0951	23.6321	1254.11	2.08496	3.4173	54.5505	1
12	7909127	MFSD4	1.02808e-05	0.00236257	1.32403e-07	2.19463e-05	5.34236e-07	2.84448e-06	0.00269821	0.00724803	2.48345e-08	4.48396e-06	1.20604	1.20604	1 Gy up vs 0 Gy	29.3931	19.3701	7.36105	814.906	2.99906	0.741075	44.0422	1
5	7949948	C11orf24 /// C11orf24	1.02812e-05	0.00236257	2.2697e-11	8.05226e-09	0.0140212	0.0281398	0.38277	0.492641	4.49033e-12	1.59304e-09	1.28194	1.28194	1 Gy up vs 0 Gy	66.615	4.21461	0.994025	2042.25	5.24938	0.872752	4.4457	1
12	8047839	CREB1 /// CREB1	1.27112e-05	0.00288816	0.377596	0.753533	4.93513e-06	2.13198e-05	1.59613e-09	2.01479e-08	0.300875	0.714037	0.98162	-1.01872	1 Gy down vs 0 Gy	1.00861	15.0858	45.495	2677.11	2.96694	1.68078	10.0256	1
10	7943749	LAYN	1.29597e-05	0.0029119	0.433077	0.780612	0.103159	0.162202	0.266278	0.371254	0.49761	0.842417	1.03196	1.03196	1 Gy up vs 0 Gy	0.862356	2.26162	1.38776	790.847	3.26031	2.01342	38.6114	1
26	8118863	ANKS1A /// ANKS1A	1.31637e-05	0.00292523	0.816986	0.945335	0.111323	0.172999	2.73731e-05	0.00011725	0.610985	0.898394	1.01243	1.01243	1 Gy up vs 0 Gy	0.2036	2.19081	15.6506	642.397	2.14127	2.21764	69.6152	1
14	8085984	OSBPL10 /// OSBPL10	1.64279e-05	0.00361092	8.93933e-08	1.58571e-05	1.01532e-09	1.03644e-08	0.193929	0.288823	3.25244e-08	5.7192e-06	0.781579	-1.27946	1 Gy down vs 0 Gy	30.6279	35.8094	1.74021	588.39	2.72044	2.44582	32.749	1
6	8033241	CD70 /// CD70	1.77501e-05	0.0038596	1.75497e-12	7.715e-10	0.000833622	0.00221926	0.518486	0.621169	2.82064e-13	1.26753e-10	1.65336	1.65336	1 Gy up vs 0 Gy	82.7884	7.41822	0.672494	893.95	4.39504	1.01481	18.6021	1
8	8127637	TMEM30A	1.95967e-05	0.00421579	2.69038e-20	9.06748e-17	0.0950145	0.151338	0.463529	0.570441	4.37921e-21	1.47594e-17	1.97697	1.97697	1 Gy up vs 0 Gy	335.944	2.33831	0.790391	2924.51	3.61706	3.19321	5.02155	1
3	7949015	C11orf95 /// C11orf95	2.05176e-05	0.00436744	0.0146711	0.175259	0.812369	0.859865	0.446402	0.554561	0.0368338	0.280499	0.937247	-1.06695	1 Gy down vs 0 Gy	4.92758	0.317824	0.83022	2028.19	8.16973	1.48913	1.45112	1
12	7941946	NDUFV1 /// NDUFV1	2.11188e-05	0.00444859	0.0597047	0.357834	0.0021551	0.00526207	8.22891e-07	5.0319e-06	0.877318	0.973832	1.00401	1.00401	1 Gy up vs 0 Gy	3.12206	6.27293	24.0843	1243.67	2.88976	2.36203	15.2094	1
31	8037991	LIG1	2.20816e-05	0.00460344	1.25113e-11	4.51792e-09	1.08545e-10	1.40705e-09	2.23601e-11	4.84118e-10	2.04275e-12	7.64972e-10	1.35142	1.35142	1 Gy up vs 0 Gy	70.1186	43.6923	66.7012	779.845	1.98177	2.27778	108.857	1
10	7999160	CDIP1 /// CDIP1	2.32571e-05	0.00479903	0.0537025	0.340217	0.169387	0.245738	0.0333611	0.0661854	0.0679734	0.378563	1.05382	1.05382	1 Gy up vs 0 Gy	3.25213	1.80379	3.84888	379.851	3.15499	1.46983	19.2358	1
12	8045368	ACMSD /// ACMSD	2.41675e-05	0.00493652	0.616527	0.870005	0.850483	0.889151	0.281623	0.387387	0.625105	0.903963	1.02185	1.02185	1 Gy up vs 0 Gy	0.492104	0.264349	1.32631	744.671	2.86917	1.49596	69.6151	1
13	8174513	CHRDL1 /// CHRDL1	2.61941e-05	0.00529697	0.214383	0.613563	0.860299	0.897213	0.351998	0.462397	0.883415	0.974676	0.993706	-1.00633	1 Gy down vs 0 Gy	1.62788	0.250487	1.08405	729.167	2.75018	1.53519	76.2241	1
6	7949496	CFL1 /// CFL1 /// CFL1	3.10425e-05	0.00621526	0.0272767	0.242532	0.00819523	0.0174362	0.000188665	0.000665478	0.016316	0.172926	0.939482	-1.06442	1 Gy down vs 0 Gy	4.10745	4.77977	11.8315	6378.5	4.22434	1.17099	6.29969	1
7	7935180	PDLIM1 /// PDLIM1	3.93332e-05	0.007798	2.18234e-06	0.00024248	7.4464e-11	1.01744e-09	0.00226205	0.00619323	4.1607e-07	5.19368e-05	1.20607	1.20607	1 Gy up vs 0 Gy	21.5215	45.1493	7.63177	1343.28	3.75201	2.64887	5.33773	1
5	8160786	KIAA1161	4.05225e-05	0.00795579	0.014778	0.175892	0.348052	0.443749	0.235242	0.33626	0.0202883	0.197222	1.13208	1.13208	1 Gy up vs 0 Gy	4.91776	1.14519	1.52458	497.679	4.72989	1.04473	20.0489	1
15	8131815	KLHL7 /// KLHL7 /// KLHL7	4.49474e-05	0.00873968	0.001067	0.0331376	5.63737e-05	0.000194305	5.12074e-06	2.61164e-05	0.00101699	0.0277235	1.11706	1.11706	1 Gy up vs 0 Gy	8.82454	11.1027	19.422	575.557	2.50997	1.41676	55.6563	1
5	7940147	FAM111B /// FAM111B	4.88159e-05	0.00940148	1.31804e-07	2.19463e-05	0.000491641	0.0013793	1.11159e-08	1.10623e-07	3.53778e-08	6.16733e-06	0.555415	-1.80045	1 Gy down vs 0 Gy	29.4072	8.08756	37.7935	173.654	4.65966	2.13639	23.6664	1
10	8101893	ADH1C	4.94649e-05	0.0094366	0.070421	0.384987	0.63921	0.716207	0.120091	0.195168	0.182739	0.589652	1.07812	1.07812	1 Gy up vs 0 Gy	2.92135	0.570311	2.28836	222.041	3.01809	1.23823	90.8016	1
8	8150550	CHRNA6 /// CHRNA6	5.05899e-05	0.00956102	1.07364e-07	1.82447e-05	0.00844525	0.0179254	0.00363598	0.00944104	2.39936e-08	4.39402e-06	1.60272	1.60272	1 Gy up vs 0 Gy	30.0477	4.74764	6.91074	375.814	3.40358	2.0951	41.7505	1
49	7995926	NLRC5 /// NLRC5	5.79829e-05	0.0108568	0.400879	0.765638	1.06465e-11	1.82917e-10	8.52794e-06	4.10698e-05	0.181045	0.587467	0.952465	-1.04991	1 Gy down vs 0 Gy	0.944597	53.3247	18.2263	1076.6	1.68859	14.6508	83.3969	1
9	7984922	MPI /// MPI	6.22308e-05	0.0115452	0.128241	0.504084	0.0258844	0.0487505	8.07868e-15	6.58738e-13	0.0849468	0.422108	0.939126	-1.06482	1 Gy down vs 0 Gy	2.21215	3.59169	128.15	2970.21	3.14472	1.18492	30.9693	1
14	8152133	RRM2B /// RRM2B	6.3565e-05	0.0116856	1.3721e-10	4.42628e-08	5.93529e-05	0.000203257	2.9354e-09	3.4154e-08	4.97669e-11	1.47998e-08	1.31367	1.31367	1 Gy up vs 0 Gy	56.8925	11.0256	42.9614	470.46	2.53897	2.14265	24.5526	1
26	8017283	INTS2	6.79382e-05	0.012377	0.71343	0.907357	5.45689e-08	3.68691e-07	0.0190258	0.0407645	0.764449	0.946126	1.00743	1.00743	1 Gy up vs 0 Gy	0.341776	24.5279	4.57942	573.932	2.00779	1.56309	102.62	1
3	8027002	GDF15 /// GDF15	6.97098e-05	0.0125864	3.00257e-08	5.83827e-06	1.40175e-05	5.52127e-05	0.400604	0.510204	1.40788e-08	2.73751e-06	1.47658	1.47658	1 Gy up vs 0 Gy	34.2447	13.2948	0.94533	18.0352	7.21655	1.88409	3.21406	1
9	8117890	HLA-H /// HLA-B /// HLA-E /// HLA-H /// HLA-A /// HLA-B /// HLA-H /// HLA-A /// HLA-F /// HLA-E	7.06717e-05	0.0126471	0.545249	0.839321	0.00821783	0.0174817	0.000272525	0.000925286	0.355319	0.7573	1.01772	1.01772	1 Gy up vs 0 Gy	0.619842	4.77682	11.1618	7218.37	3.11903	1.13042	9.16799	1
6	8018288	ATP5H /// ATP5H	7.38359e-05	0.0129836	0.615288	0.869149	0.133541	0.201842	0.895757	0.923665	0.372299	0.766475	0.959738	-1.04195	1 Gy down vs 0 Gy	0.494186	2.02243	0.11052	2861.79	3.9597	1.75231	14.4936	1
5	8114470	LRRTM2 /// LRRTM2	7.34878e-05	0.0129836	0.0555782	0.345062	0.617966	0.697583	0.203746	0.300171	0.701597	0.928836	0.976415	-1.02415	1 Gy down vs 0 Gy	3.20987	0.603854	1.68479	241.696	4.50558	1.04525	29.9739	1
2	7966746	HRK /// HRK	7.63797e-05	0.0133151	0.000672744	0.0231073	0.000823844	0.00219757	0.561148	0.659702	0.000537668	0.0170955	0.906398	-1.10327	1 Gy down vs 0 Gy	9.58904	7.43291	0.589858	8958.84	12.809	0.837023	0.622774	1
17	8081564	CD96	7.80794e-05	0.0134951	0.106594	0.466366	9.60036e-11	1.2631e-09	0.141386	0.223263	0.0370806	0.281367	0.956909	-1.04503	1 Gy down vs 0 Gy	2.42766	44.1627	2.09953	3349.51	2.31991	3.87626	11.7069	1
9	8063417	BCAS4 /// BCAS4	8.31221e-05	0.0141315	0.0375463	0.286838	0.00016968	0.000523618	0.0285705	0.0579549	0.0233009	0.215587	0.947141	-1.05581	1 Gy down vs 0 Gy	3.69883	9.51211	4.0476	1025.42	3.08621	1.55618	9.76462	1
25	8139057	ELMO1 /// ELMO1	8.38581e-05	0.0141315	0.297572	0.69326	6.63677e-07	3.45098e-06	9.49624e-12	2.31365e-10	0.411269	0.792251	1.01334	1.01334	1 Gy up vs 0 Gy	1.26612	18.9217	71.7918	1517.41	2.01554	1.72129	36.2563	1
41	8163733	CDK5RAP2 /// CDK5RAP2	8.32949e-05	0.0141315	0.109059	0.469662	3.69354e-05	0.00013276	5.86381e-06	2.94238e-05	0.138115	0.52391	0.966984	-1.03414	1 Gy down vs 0 Gy	2.40085	11.7462	19.1001	565.505	1.74549	2.68755	121.653	1
8	8066745	ZNF334 /// ZNF334	8.49285e-05	0.0141936	0.253423	0.655809	0.983697	0.987849	0.540698	0.640989	0.181225	0.587768	1.05854	1.05854	1 Gy up vs 0 Gy	1.44225	0.0527271	0.628597	638.009	3.28631	0.732959	54.1988	1
19	7927008	CCNY	8.86325e-05	0.0145718	0.517451	0.826532	3.21771e-08	2.296e-07	0.000105017	0.000392252	0.973111	0.996367	0.999189	-1.00081	1 Gy down vs 0 Gy	0.67459	25.8461	12.9354	1908.62	2.21054	0.909439	88.2916	1
25	8010328	CCDC40 /// CCDC40	8.81377e-05	0.0145718	0.480052	0.806816	0.686515	0.756963	0.290265	0.396406	0.439039	0.808348	0.967877	-1.03319	1 Gy down vs 0 Gy	0.753435	0.498218	1.29325	412.139	2.01125	1.58197	270.392	1
18	8056734	TLK1	9.05761e-05	0.0147712	0.912381	0.976458	0.00012094	0.000385915	5.00404e-08	4.19013e-07	0.781461	0.95071	0.992567	-1.00749	1 Gy down vs 0 Gy	0.0919983	9.98798	32.5163	4738	2.25302	3.90087	22.936	1
10	7973433	DHRS2 /// DHRS2	0.000101236	0.0163776	0.771357	0.930407	0.414292	0.51131	0.995384	0.996473	0.739783	0.939397	0.985766	-1.01444	1 Gy down vs 0 Gy	0.262026	0.984345	0.00462755	417.169	2.88696	1.11889	60.5468	1
13	7908779	RNPEP /// RNPEP	0.000111771	0.0179384	0.105659	0.46489	4.77937e-05	0.000167357	0.000715223	0.00220948	0.047942	0.318284	1.05583	1.05583	1 Gy up vs 0 Gy	2.43801	11.3517	9.48609	1611.69	2.54085	2.85458	15.5362	1
8	8032509	GNG7 /// GNG7	0.000123528	0.0195155	4.57816e-07	6.3848e-05	5.38156e-08	3.6421e-07	4.25186e-07	2.79886e-06	1.20836e-07	1.75795e-05	0.782042	-1.2787	1 Gy down vs 0 Gy	25.7133	24.562	25.9236	2034.43	3.20114	2.43621	11.5909	1
7	8106181	BTF3	0.000123104	0.0195155	0.596187	0.859553	0.000432555	0.00122749	2.50025e-05	0.000108242	0.373038	0.766571	0.983766	-1.0165	1 Gy down vs 0 Gy	0.526872	8.25354	15.8431	3770.05	3.4562	0.477793	11.8418	1
12	7952914	CCDC77 /// CCDC77	0.000127133	0.0199293	0.091897	0.437978	0.0703702	0.116584	0.131588	0.21047	0.863814	0.970161	0.99398	-1.00606	1 Gy down vs 0 Gy	2.60267	2.62057	2.18233	630.107	2.61216	1.70151	38.8984	1
17	8021966	ENOSF1 /// ENOSF1	0.000130974	0.0202384	0.00487154	0.0918101	0.00635517	0.0138994	0.000180622	0.000640347	0.08353	0.418934	1.04837	1.04837	1 Gy up vs 0 Gy	6.47834	5.05413	11.912	980.038	2.25949	1.94608	39.9134	1
26	8047709	PARD3B /// PARD3B	0.000131106	0.0202384	0.965346	0.99002	0.0163597	0.0323262	0.0344656	0.0680894	0.903778	0.980028	1.00291	1.00291	1 Gy up vs 0 Gy	0.0353127	4.05572	3.8074	367.909	1.95261	0.630103	241.28	1
5	7907649	C1orf220	0.000136493	0.0209103	2.53143e-06	0.000275218	0.00119835	0.00308387	0.499522	0.603641	4.82776e-07	5.84593e-05	0.868838	-1.15096	1 Gy down vs 0 Gy	21.1469	6.97192	0.711598	2305.27	4.27277	1.07993	3.57175	1
5	7923372	PHLDA3	0.000159239	0.0242115	3.11949e-06	0.000330274	0.0108523	0.02243	3.55311e-07	2.38391e-06	6.1906e-07	7.3639e-05	1.33681	1.33681	1 Gy up vs 0 Gy	20.6264	4.48187	26.4389	580.533	4.21488	0.871911	19.414	1
7	8134777	STAG3 /// PVRIG	0.000162492	0.0245217	0.0624585	0.364407	7.09529e-12	1.28914e-10	0.00121021	0.00354885	0.226638	0.638095	0.97292	-1.02783	1 Gy down vs 0 Gy	3.067	55.1782	8.62013	1608.68	3.38389	0.534293	15.976	1
23	8026315	PKN1	0.000166574	0.0249516	2.14931e-06	0.00024248	0.00052722	0.00146892	3.74034e-12	1.0404e-10	8.73013e-07	9.75363e-05	0.869036	-1.1507	1 Gy down vs 0 Gy	21.5602	7.9976	77.6956	1294.72	2.00839	2.03551	51.2436	1
22	7913357	ECE1 /// ECE1	0.000172258	0.0256132	2.06342e-06	0.000238437	0.00109032	0.00283181	2.13847e-07	1.51309e-06	4.41065e-07	5.47191e-05	1.20545	1.20545	1 Gy up vs 0 Gy	21.6639	7.08704	27.9323	1326.84	2.0346	4.91352	31.6954	1
13	8087860	TWF2	0.000185281	0.0273486	0.0949256	0.444451	0.000408843	0.00116758	0.0057562	0.0142075	0.036036	0.277185	0.944475	-1.05879	1 Gy down vs 0 Gy	2.56426	8.32709	6.23571	1673.79	2.46655	1.61799	26.7314	1
7	7995267	TP53TG3 /// TP53TG3B /// TP53TG3D /// TP53TG3C /// LOC102723655 /// TP53TG3C /// TP53TG3D /// TP53TG3B /// TP53TG3	0.00018807	0.0275591	0.493811	0.814538	0.108799	0.169803	0.130523	0.209064	0.260777	0.676081	1.05346	1.05346	1 Gy up vs 0 Gy	0.723687	2.21212	2.19173	235.074	3.34575	1.01551	35.0952	1
11	8121300	QRSL1 /// QRSL1	0.000190222	0.0276739	0.606769	0.864557	0.00289724	0.0068524	3.52664e-05	0.000147225	0.557878	0.873046	1.02049	1.02049	1 Gy up vs 0 Gy	0.508629	5.93076	15.1188	1193.83	2.6496	1.82477	29.049	1
4	7977440	KIAA0125 /// LOC101926972	0.000197992	0.0285985	0.00105376	0.0329353	1.922e-08	1.43631e-07	0.0359042	0.0704601	0.000453327	0.015183	0.909788	-1.09916	1 Gy down vs 0 Gy	8.84491	27.1807	3.75546	489.968	4.90529	0.632898	4.42768	1
9	8113433	EFNA5	0.000203201	0.0291428	0.995082	0.998195	0.00258201	0.00618569	0.112598	0.185175	0.970407	0.995629	0.99829	-1.00171	1 Gy down vs 0 Gy	0.00493092	6.06316	2.36349	787.055	2.90418	1.43036	43.3787	1
7	7959123	PRKAB1 /// PRKAB1	0.000218236	0.031019	1.70751e-13	8.42177e-11	1.76181e-07	1.04938e-06	0.0613815	0.111493	2.88612e-14	1.45908e-11	1.46023	1.46023	1 Gy up vs 0 Gy	100.315	21.7739	3.08822	2765.36	3.30689	4.25605	2.92015	1
17	7999478	TXNDC11 /// TXNDC11	0.000219351	0.031019	0.0237494	0.226218	0.000131038	0.000414298	6.39825e-11	1.21559e-09	0.771223	0.947547	0.995021	-1.005	1 Gy down vs 0 Gy	4.28744	9.87427	60.8629	1300.26	2.19844	0.842214	38.4723	1
52	8134263	COL1A2 /// COL1A2	0.000232354	0.0323562	0.61808	0.870525	0.464289	0.559693	0.304224	0.411561	0.334279	0.741537	0.975225	-1.0254	1 Gy down vs 0 Gy	0.489501	0.878043	1.24203	383.94	1.59251	1.87351	380.358	1
10	8176681	HSFY1 /// HSFY2 /// HSFY1 /// HSFY2	0.000233607	0.0323562	0.110554	0.472648	0.0275007	0.0513783	0.495631	0.600231	0.390649	0.779987	1.0309	1.0309	1 Gy up vs 0 Gy	2.38492	3.53135	0.719819	99.4066	2.73205	0.7058	64.0003	1
10	8177201	HSFY1 /// HSFY2 /// HSFY1 /// HSFY2	0.000233607	0.0323562	0.110554	0.472648	0.0275007	0.0513783	0.495631	0.600231	0.390649	0.779987	1.0309	1.0309	1 Gy up vs 0 Gy	2.38492	3.53135	0.719819	99.4066	2.73205	0.7058	64.0003	1
2	7907904	IER5 /// IER5	0.000243217	0.0331455	0.0908066	0.43612	0.64276	0.719149	0.59488	0.6893	0.107969	0.47228	1.07988	1.07988	1 Gy up vs 0 Gy	2.61683	0.564782	0.529151	1712.83	10.8221	1.80261	0.979323	1
8	8045848	UPP2 /// UPP2	0.000244223	0.0331455	0.292647	0.69081	0.905462	0.931014	0.392608	0.502425	0.37501	0.768022	0.959437	-1.04228	1 Gy down vs 0 Gy	1.28433	0.185353	0.96687	565.732	3.04529	0.992351	49.067	1
47	8059477	COL4A4	0.000242325	0.0331455	0.161063	0.551985	0.00239316	0.00578534	0.323533	0.432234	0.0887282	0.430261	0.958547	-1.04325	1 Gy down vs 0 Gy	1.95038	6.15101	1.17518	232.595	1.62661	1.10333	465.419	1
9	8048772	RHBDD1 /// RHBDD1	0.000281238	0.0379146	0.0449661	0.312476	0.0151711	0.030181	0.532552	0.63371	0.684501	0.92314	0.988878	-1.01125	1 Gy down vs 0 Gy	3.47232	4.13323	0.644469	2345.87	2.8374	0.997264	22.0763	1
7	7934505	C10orf55	0.000283378	0.0379501	0.00413273	0.082337	0.042449	0.0751596	0.0282543	0.0574057	0.0222238	0.20864	1.10578	1.10578	1 Gy up vs 0 Gy	6.72034	3.10493	4.06196	614.063	3.23851	1.01233	29.4987	1
12	7926609	BMI1 /// BMI1 /// BMI1 /// COMMD3-BMI1	0.000298002	0.039646	0.0477036	0.320912	1.30309e-05	5.17094e-05	0.621496	0.711135	0.140912	0.52894	0.943757	-1.0596	1 Gy down vs 0 Gy	3.39872	13.4158	0.483797	1297.54	2.47719	1.9924	39.8468	1
5	7929026	ACTA2-AS1 /// ACTA2-AS1	0.000327656	0.0430251	0.145648	0.529237	0.00146477	0.00370304	0.000541229	0.00171925	0.9358	0.987304	0.997533	-1.00247	1 Gy down vs 0 Gy	2.06542	6.72972	9.95841	146.305	3.94399	1.21699	6.2538	1
9	8120431	PTP4A1	0.000326613	0.0430251	7.00149e-12	2.72277e-09	0.00338014	0.00787026	0.00153167	0.00438717	1.18105e-12	4.59292e-10	1.36868	1.36868	1 Gy up vs 0 Gy	73.6799	5.75514	8.24271	4155.21	2.80655	2.36049	8.43117	1
4	8111993	FGF10 /// FGF10 /// FGF10	0.000358476	0.0467684	0.416498	0.771405	0.628723	0.707554	0.711057	0.783554	0.261423	0.676741	1.06732	1.06732	1 Gy up vs 0 Gy	0.903853	0.586769	0.34519	1802.63	4.61297	1.9606	8.15018	1
4	8102513	LOC101929762	0.000373529	0.0484199	0.0191462	0.201723	4.38495e-08	3.0305e-07	0.0131526	0.0294347	0.138061	0.523909	1.07932	1.07932	1 Gy up vs 0 Gy	4.57105	25.0677	5.07587	201.151	4.59277	0.84176	14.6868	1
7	8086953	SHISA5 /// SHISA5 /// SHISA5	0.000381368	0.0491212	0.00255256	0.0595362	1.79584e-07	1.06685e-06	0.000150296	0.000543506	0.000959295	0.0265012	1.08429	1.08429	1 Gy up vs 0 Gy	7.44589	21.7308	12.2545	5380.36	3.16054	1.49597	5.5661	1

## Sheet: X-rays
# of markers	Transcript Cluster ID	gene_assignment	p-value alt-splicing(Dose)	FDR-corrected p-value(alt-splicing(Dose))	p-value(Dose)	FDR-corrected(p-value(Dose))	p-value(Donor)	FDR-corrected (p-value(Donor))	alt-splicing(Donor)	FDR-corrected p-value(alt-splicing(Donor))	p-value(1 Gy vs. 0 Gy)	FDR-corrected(p-value(1 Gy vs. 0 Gy))	Ratio(1 Gy vs. 0 Gy)	Fold-Change(1 Gy vs. 0 Gy)	Fold-Change(1 Gy vs. 0 Gy) (Description)	F-statistic(Dose)	F-statistic(Donor)	F-statistic(Marker ID)	F-statistic(Sample ID(Dose * Donor))	F-statistic(Dose * Marker ID)	F-statistic(Donor * Marker ID)	Sum of squares(Error)	F-statistic(Error)
14	8018236	FDXR /// FDXR	3.87789e-21	7.83179e-17	0.00241763	0.281636	0.532883	0.673937	0.00178826	0.0184546	0.00241763	0.281636	2.77034	2.77034	1 Gy up vs 0 Gy	91.6618	0.901727	205.468	16.4449	56.4526	2.60184	1.56558	1
22	7948511	VWCE	8.71055e-18	8.79591e-14	0.00659594	0.326803	0.849677	0.899705	0.00256257	0.024066	0.00659594	0.326803	1.76592	1.76592	1 Gy up vs 0 Gy	45.783	0.262218	145.202	9.14198	15.8945	2.04519	4.45784	1
12	8030158	BAX /// BAX	4.35172e-16	2.92958e-12	0.00305778	0.286465	0.496322	0.646604	0.000971017	0.0119286	0.00305778	0.286465	1.89762	1.89762	1 Gy up vs 0 Gy	78.0288	1.01162	1234.27	13.6682	41.2756	3.04608	0.634284	1
22	8115076	CSF1R	1.08586e-14	5.48251e-11	0.570394	0.902363	0.0039761	0.0769339	1.65053e-07	1.09652e-05	0.570394	0.902363	0.967893	-1.03317	1 Gy down vs 0 Gy	0.40357	55.5	1589.73	14.4641	11.8387	3.80636	1.05257	1
9	7985767	AEN /// AEN	9.55766e-12	3.86053e-08	0.000943184	0.228232	0.218542	0.409012	0.412193	0.621474	0.000943184	0.228232	2.86062	2.86062	1 Gy up vs 0 Gy	173.767	2.69519	256.937	7.08162	37.6699	1.09588	0.807184	1
12	8064844	PCNA /// PCNA /// PCNA	1.26124e-11	4.24533e-08	0.000723313	0.212879	0.298643	0.485725	0.0797781	0.237588	0.000723313	0.212879	3.10396	3.10396	1 Gy up vs 0 Gy	207.865	1.9496	365.294	7.30424	20.3489	1.642	1.39293	1
16	8088247	ARHGEF3 /// ARHGEF3	1.90045e-10	5.48307e-07	0.000127933	0.172249	0.00049734	0.0522032	8.48539e-08	6.12039e-06	0.000127933	0.172249	1.35639	1.35639	1 Gy up vs 0 Gy	664.906	225.506	1053.22	0.375602	10.9481	5.20065	1.11512	1
31	8163678	ASTN2	9.97899e-10	2.5192e-06	0.000636441	0.212879	0.0148782	0.114731	0.00539651	0.0409226	0.000636441	0.212879	1.31168	1.31168	1 Gy up vs 0 Gy	226.588	22.3214	78.0217	0.212612	5.09217	1.71978	17.7453	1
12	7939738	DDB2 /// DDB2	1.47376e-09	3.30712e-06	0.000614507	0.212879	0.167499	0.353112	0.0876617	0.250909	0.000614507	0.212879	3.25175	3.25175	1 Gy up vs 0 Gy	232.005	3.46153	561.839	18.2334	14.261	1.61231	0.541849	1
16	7956989	MDM2 /// MDM2	1.66631e-09	3.36528e-06	0.000737697	0.212879	0.538483	0.678246	0.0115679	0.0682516	0.000737697	0.212879	2.50709	2.50709	1 Gy up vs 0 Gy	205.123	0.885928	605.239	8.13477	9.55945	1.98867	1.5174	1
13	8128698	SESN1	3.1742e-09	5.82783e-06	0.000737844	0.212879	0.0647397	0.218132	0.0322565	0.133728	0.000737844	0.212879	1.79368	1.79368	1 Gy up vs 0 Gy	205.096	7.61584	798.27	3.5564	11.9762	1.86909	0.911774	1
17	8078360	STT3B /// STT3B	5.82702e-09	9.80687e-06	0.0878123	0.583738	0.0434048	0.181906	0.00070345	0.00934048	0.0878123	0.583738	0.938333	-1.06572	1 Gy down vs 0 Gy	6.24317	10.3144	3467.36	5.15895	8.22664	2.56816	0.427265	1
22	7913357	ECE1 /// ECE1	8.42286e-09	1.27991e-05	0.00221443	0.281636	0.0324112	0.159958	0.000800825	0.0103081	0.00221443	0.281636	1.31764	1.31764	1 Gy up vs 0 Gy	97.3308	12.7927	950.911	4.94397	6.18848	2.24543	0.912323	1
14	8011415	P2RX5 /// P2RX5-TAX1BP3 /// P2RX5	8.87241e-09	1.27991e-05	0.0572513	0.524805	0.565391	0.699913	0.000139352	0.00280594	0.0572513	0.524805	0.88472	-1.1303	1 Gy down vs 0 Gy	9.05487	0.813404	231.245	3.40385	10.0694	3.3365	1.10632	1
14	8109697	CCNG1 /// CCNG1	1.16319e-08	1.46824e-05	0.000726607	0.212879	0.045934	0.186166	0.0331671	0.135816	0.000726607	0.212879	1.55224	1.55224	1 Gy up vs 0 Gy	207.23	9.88713	780.353	3.31734	9.87372	1.81507	0.639205	1
15	8149733	TNFRSF10B /// TNFRSF10B	1.15983e-08	1.46824e-05	0.000565283	0.212879	0.470898	0.628295	0.708091	0.843477	0.000565283	0.212879	2.8321	2.8321	1 Gy up vs 0 Gy	245.422	1.09584	210.723	6.38226	9.07906	0.843521	1.81446	1
12	7996772	SLC7A6 /// SLC7A6	1.25962e-08	1.49643e-05	0.00926927	0.350717	0.154277	0.338772	0.119057	0.301691	0.00926927	0.350717	1.45024	1.45024	1 Gy up vs 0 Gy	36.0095	3.72682	966.181	17.2016	12.0354	1.51485	0.367739	1
20	7924733	PARP1 /// PARP1	2.28447e-08	2.56318e-05	0.145828	0.648328	0.109905	0.28456	5.77821e-05	0.00141794	0.145828	0.648328	0.936228	-1.06812	1 Gy down vs 0 Gy	3.81469	4.9866	451.442	2.92219	6.39666	2.85285	1.84858	1
7	8007100	IGFBP4 /// IGFBP4	3.13766e-08	3.16841e-05	0.00349855	0.286465	0.224668	0.414715	0.078954	0.23616	0.00349855	0.286465	1.37785	1.37785	1 Gy up vs 0 Gy	71.1241	2.62292	606.316	2.76878	28.297	1.9765	0.273631	1
12	8033420	FCER2 /// FCER2	3.04649e-08	3.16841e-05	0.0144153	0.390537	0.0240242	0.139664	0.0005425	0.00762976	0.0144153	0.390537	1.63404	1.63404	1 Gy up vs 0 Gy	26.2229	15.887	198.732	11.7931	11.1986	3.24659	1.28535	1
25	7925876	PFKP /// PFKP	3.97824e-08	3.78401e-05	0.0588742	0.528805	0.201043	0.39052	0.160747	0.360076	0.0588742	0.528805	0.877959	-1.139	1 Gy down vs 0 Gy	8.84529	2.92143	242.534	2.658	5.0897	1.2646	5.39891	1
14	8085984	OSBPL10 /// OSBPL10	4.12202e-08	3.78401e-05	0.0215341	0.426794	0.117148	0.293195	0.000164991	0.00319172	0.0215341	0.426794	0.705581	-1.41727	1 Gy down vs 0 Gy	19.5137	4.72745	280.412	10.264	8.99364	3.28579	1.38007	1
16	7993872	UQCRC2 /// UQCRC2	5.09374e-08	4.47275e-05	0.0709788	0.555364	0.0944577	0.262403	2.60465e-08	2.18272e-06	0.0709788	0.555364	0.953681	-1.04857	1 Gy down vs 0 Gy	7.54062	5.6473	2183.23	0.832973	7.61677	5.60381	1.07324	1
15	7909545	TRAF5	5.56219e-08	4.68058e-05	0.0074533	0.338459	0.0257149	0.144772	0.0504717	0.177663	0.0074533	0.338459	0.836057	-1.19609	1 Gy down vs 0 Gy	42.0151	15.1292	323.95	1.81834	8.12432	1.66857	1.1006	1
6	8124806	NRM /// NRM	7.07398e-08	5.71464e-05	0.0123585	0.376341	0.0508417	0.195246	0.000743016	0.00970631	0.0123585	0.376341	1.18505	1.18505	1 Gy up vs 0 Gy	29.3127	9.16048	1018.71	1.20307	36.4757	5.83942	0.306244	1
18	8066117	SAMHD1	1.00966e-07	7.84273e-05	0.561457	0.899461	0.0927011	0.260011	0.0066878	0.0472427	0.561457	0.899461	0.96517	-1.03609	1 Gy down vs 0 Gy	0.423816	5.73391	1495.77	39.2281	6.45006	2.02014	0.288876	1
14	8147424	LOC100506538 /// NDUFAF6 /// NDUFAF6 /// LOC100506538	1.20939e-07	9.04624e-05	0.117288	0.619605	0.441536	0.605833	0.53013	0.715484	0.117288	0.619605	1.15845	1.15845	1 Gy up vs 0 Gy	4.75481	1.20256	373.727	2.7505	8.28682	0.975928	3.75987	1
18	7947462	ABTB2	1.95426e-07	0.000140958	0.00283132	0.286465	0.659179	0.766821	0.925539	0.972033	0.00283132	0.286465	1.4862	1.4862	1 Gy up vs 0 Gy	82.2615	0.59648	71.5345	2.19207	6.17249	0.665248	3.32698	1
13	8005978	TRAF4 /// TRAF4 /// TRAF4	2.05035e-07	0.000142789	0.0113247	0.371172	0.0876618	0.253356	7.12146e-05	0.00166464	0.0113247	0.371172	1.21734	1.21734	1 Gy up vs 0 Gy	31.2124	5.99825	1105.55	3.70568	8.6557	3.74433	0.651454	1
14	8166730	CYBB	3.5613e-07	0.000239747	0.390604	0.832407	0.00813084	0.0915606	0.00015906	0.00310374	0.390604	0.832407	0.950551	-1.05202	1 Gy down vs 0 Gy	1.00193	33.9921	3075.27	31.687	7.61393	3.29676	0.184118	1
27	8047097	GLS	3.68322e-07	0.000239956	0.295622	0.776698	0.611295	0.732292	0.00485337	0.038036	0.295622	0.776698	0.92472	-1.08141	1 Gy down vs 0 Gy	1.59682	0.70107	396.227	13.6033	4.2532	1.80713	2.4721	1
26	8054254	AFF3	3.92642e-07	0.000247806	0.00279688	0.286465	0.0580914	0.207428	0.0445042	0.164516	0.00279688	0.286465	0.649212	-1.54033	1 Gy down vs 0 Gy	82.955	8.27784	155.537	1.82926	4.35592	1.48488	9.98284	1
8	8154563	ACER2 /// ACER2	4.28645e-07	0.000262331	0.0036609	0.286465	0.583156	0.712531	0.00305382	0.0274111	0.0036609	0.286465	1.71124	1.71124	1 Gy up vs 0 Gy	68.9345	0.768353	198.194	4.43158	15.9095	3.4828	0.660692	1
16	7900365	MFSD2A /// MFSD2A /// MFSD2A	6.05133e-07	0.000359449	0.0845003	0.579781	0.647311	0.758564	0.00616702	0.0446539	0.0845003	0.579781	1.21747	1.21747	1 Gy up vs 0 Gy	6.46391	0.621355	530.845	9.8649	6.37426	2.13617	1.81993	1
6	8159441	PHPT1 /// PHPT1	6.64283e-07	0.00038331	0.00713017	0.333335	0.242043	0.432325	0.301479	0.518958	0.00713017	0.333335	2.15472	2.15472	1 Gy up vs 0 Gy	43.3463	2.43455	316.066	11.3872	26.1336	1.3146	0.447292	1
15	8110546	LTC4S /// LTC4S /// MAML1	7.43923e-07	0.000417341	0.33292	0.800721	0.445776	0.60915	6.16853e-05	0.00148841	0.33292	0.800721	0.95746	-1.04443	1 Gy down vs 0 Gy	1.32629	1.18646	520.293	2.47701	6.68541	3.41185	1.50857	1
5	7905079	HIST2H2AB /// HIST2H2AA4 /// HIST2H2AC /// HIST2H2AA3	8.1692e-07	0.000434171	0.812223	0.966292	0.0138125	0.111628	1.52981e-06	7.05389e-05	0.812223	0.966292	1.0081	1.0081	1 Gy up vs 0 Gy	0.0672038	23.5166	6649.96	6.0941	39.4705	24.1658	0.0396789	1
5	7919619	HIST2H2AB /// HIST2H2AA4 /// HIST2H2AC /// HIST2H2AA3	8.1692e-07	0.000434171	0.812223	0.966292	0.0138125	0.111628	1.52981e-06	7.05389e-05	0.812223	0.966292	1.0081	1.0081	1 Gy up vs 0 Gy	0.0672038	23.5166	6649.96	6.0941	39.4705	24.1658	0.0396789	1
18	8111339	MTMR12	1.03289e-06	0.000534878	0.185786	0.690559	0.160113	0.344885	0.00024665	0.00427857	0.185786	0.690559	0.944316	-1.05897	1 Gy down vs 0 Gy	2.92425	3.60526	650.692	1.89262	5.50045	2.71901	2.26656	1
15	8007212	STAT5A	1.06414e-06	0.000537284	0.0222441	0.429065	0.00798144	0.0911726	0.0937243	0.26076	0.0222441	0.429065	1.10755	1.10755	1 Gy up vs 0 Gy	19.046	34.4299	1003.7	1.64608	6.49943	1.50779	0.872919	1
8	8173299	EDA2R /// EDA2R	1.14223e-06	0.000562646	0.00011192	0.172249	0.359427	0.538203	0.216055	0.427244	0.00011192	0.172249	4.19259	4.19259	1 Gy up vs 0 Gy	727.127	1.5729	84.8629	1.33489	14.1528	1.41598	1.48019	1
7	7989493	RPS27L /// RPS27L	1.30653e-06	0.000628254	0.000821338	0.216739	0.629024	0.745547	0.000190443	0.0035547	0.000821338	0.216739	2.19501	2.19501	1 Gy up vs 0 Gy	190.784	0.660996	1989.37	5.06566	17.4457	6.05114	0.335446	1
16	7922610	ABL2 /// ABL2	1.4163e-06	0.0006652	0.134451	0.637262	0.0474075	0.18915	3.76038e-06	0.000149792	0.134451	0.637262	1.13353	1.13353	1 Gy up vs 0 Gy	4.14885	9.65583	705.389	17.6557	5.97539	4.02799	0.642802	1
20	7917649	TGFBR3	1.84254e-06	0.000845726	0.346059	0.807691	0.00357804	0.0744203	1.29647e-05	0.000422997	0.346059	0.807691	0.956785	-1.04517	1 Gy down vs 0 Gy	1.24364	59.6311	947.018	3.43751	4.83645	3.15355	2.16637	1
11	7899436	SESN2	1.89681e-06	0.000851288	0.000239793	0.197052	0.0202702	0.129794	0.00124996	0.0143564	0.000239793	0.197052	1.56474	1.56474	1 Gy up vs 0 Gy	436.559	17.9376	230.741	0.770748	8.63704	3.1327	0.818369	1
6	7949496	CFL1 /// CFL1 /// CFL1	1.96863e-06	0.000864314	0.11423	0.618252	0.0436204	0.182382	0.000227083	0.00404781	0.11423	0.618252	0.953543	-1.04872	1 Gy down vs 0 Gy	4.87875	10.2764	8966.91	1.83125	22.1241	7.1763	0.0948941	1
7	7902227	GADD45A	2.30468e-06	0.000990326	0.00279308	0.286465	0.761513	0.838989	0.894046	0.954695	0.00279308	0.286465	1.97145	1.97145	1 Gy up vs 0 Gy	83.0324	0.404654	357.514	2.12248	16.1522	0.548226	1.37121	1
31	7999642	KIAA0430 /// KIAA0430	2.78867e-06	0.00114939	0.00849021	0.342368	0.00397391	0.0769339	1.03304e-06	5.11355e-05	0.00849021	0.342368	0.937009	-1.06723	1 Gy down vs 0 Gy	38.323	55.5207	580.003	0.630098	3.46917	2.78605	2.03599	1
20	8068062	USP16 /// USP16	2.76589e-06	0.00114939	0.566	0.900866	0.304324	0.490748	0.51429	0.702509	0.566	0.900866	0.968726	-1.03228	1 Gy down vs 0 Gy	0.413431	1.90923	494.026	5.31298	4.70209	0.990513	2.18115	1
12	8039829		3.3775e-06	0.00135988	0.129244	0.630884	0.000921467	0.0578629	3.57587e-17	1.90048e-14	0.129244	0.630884	0.931218	-1.07386	1 Gy down vs 0 Gy	4.31827	149.083	958.17	5.71313	7.40154	31.8511	0.339317	1
7	8127629	COX7A2 /// COX7A2	3.43404e-06	0.00135988	0.0186704	0.414038	0.0791646	0.241585	0.159101	0.358017	0.0186704	0.414038	1.19253	1.19253	1 Gy up vs 0 Gy	21.696	6.50643	633.859	1.54288	15.2906	1.61502	0.485772	1
19	8046726	SSFA2	3.77617e-06	0.00146661	0.230263	0.729016	0.00418629	0.0779592	0.0062713	0.0451534	0.230263	0.729016	0.969926	-1.03101	1 Gy down vs 0 Gy	2.25402	53.5857	971.299	1.71091	4.78881	1.99218	1.03267	1
7	8083310	RNF13	4.08714e-06	0.00155743	0.485043	0.87582	0.0221245	0.135279	0.000600306	0.00828127	0.485043	0.87582	1.03874	1.03874	1 Gy up vs 0 Gy	0.630941	16.8522	2010.46	16.9759	14.9261	5.07924	0.0707282	1
13	8127549	SLC17A5	4.183e-06	0.00156444	0.545909	0.895159	0.109869	0.284513	0.000220177	0.00396142	0.545909	0.895159	0.950391	-1.0522	1 Gy down vs 0 Gy	0.460846	4.98798	737.452	13.882	6.67344	3.36669	0.788391	1
32	7987192	SLC12A6	4.33906e-06	0.0015933	0.0394991	0.486049	0.00736185	0.0880693	3.75169e-27	6.8881e-24	0.0394991	0.486049	0.929161	-1.07624	1 Gy down vs 0 Gy	12.2456	36.4023	679.966	1.9666	3.32079	11.7869	2.77697	1
19	7925565	HNRNPU /// HNRNPU	4.52512e-06	0.00163195	0.586226	0.909666	0.675096	0.778921	0.00515041	0.0396724	0.586226	0.909666	0.979243	-1.0212	1 Gy down vs 0 Gy	0.369457	0.564099	1123.81	4.37345	4.72584	2.0313	1.1629	1
16	8164464	ZER1	4.73134e-06	0.00167639	0.101776	0.60313	0.00660022	0.0856121	1.6855e-05	0.000522091	0.101776	0.60313	0.9839	-1.01636	1 Gy down vs 0 Gy	5.44756	39.2424	969.643	0.194142	5.43219	3.60882	0.74655	1
7	8073096	APOBEC3H	4.85168e-06	0.00168033	0.0101116	0.360166	0.377853	0.554345	0.22478	0.436373	0.0101116	0.360166	1.84739	1.84739	1 Gy up vs 0 Gy	33.8473	1.47854	169.591	3.81223	14.5739	1.43678	1.53132	1
6	8115840	NKX2-5	4.90886e-06	0.00168033	0.160092	0.665557	0.402543	0.573758	0.00570852	0.0424013	0.160092	0.665557	0.889849	-1.12379	1 Gy down vs 0 Gy	3.45346	1.36321	2118.19	3.54869	19.1723	3.96157	0.416356	1
7	8151890	TP53INP1	5.71124e-06	0.00190662	0.0016522	0.262739	0.449299	0.611912	0.286647	0.503139	0.0016522	0.262739	1.83342	1.83342	1 Gy up vs 0 Gy	118.833	1.17327	160.766	6.92093	14.245	1.30945	0.234344	1
21	8172088	BCOR /// BCOR /// BCOR	5.75877e-06	0.00190662	0.323776	0.794538	0.191367	0.380775	0.216914	0.428105	0.323776	0.794538	1.02394	1.02394	1 Gy up vs 0 Gy	1.38739	3.06106	548.173	1.09034	4.30408	1.22519	1.94125	1
8	7957540	MRPL42 /// MRPL42	6.54613e-06	0.00213235	0.0288505	0.450979	0.126514	0.305011	1.80557e-05	0.000551232	0.0288505	0.450979	0.837892	-1.19347	1 Gy down vs 0 Gy	15.6414	4.42935	1502.2	4.72813	11.3981	7.03881	0.295809	1
10	8008922	PPM1D /// PPM1D	7.13383e-06	0.0022869	0.000764458	0.21443	0.205794	0.395566	0.06468	0.207039	0.000764458	0.21443	1.69414	1.69414	1 Gy up vs 0 Gy	200.252	2.85686	988.446	2.02828	8.43256	1.81015	0.769033	1
17	8085486	XPC	7.31581e-06	0.0023086	0.000312224	0.197052	0.0495986	0.193116	0.0261434	0.117178	0.000312224	0.197052	2.05653	2.05653	1 Gy up vs 0 Gy	365.733	9.33318	236.515	2.47782	4.9822	1.76277	1.94863	1
8	8150550	CHRNA6 /// CHRNA6	7.77768e-06	0.00241659	0.00198937	0.273106	0.124162	0.301819	0.38076	0.592522	0.00198937	0.273106	2.03195	2.03195	1 Gy up vs 0 Gy	104.717	4.5007	174.14	1.99377	11.1497	1.14349	1.68377	1
8	8030351	RPL13A /// SNORD35A /// SNORD34 /// SNORD33 /// SNORD32A /// RPL13AP3 /// RPL13AP5 /// RPL13AP20 /// SNORD35A /// SNORD34 /// SNORD33 /// SNORD32A /// RPL13AP25 /// RPL13AP7 /// RPL13AP2 /// RPL13A	9.41764e-06	0.00285776	0.000238157	0.197052	0.000155218	0.0476238	0.0148878	0.0804736	0.000238157	0.197052	1.05253	1.05253	1 Gy up vs 0 Gy	438.568	491.524	8788.07	0.0321326	10.8788	2.65924	0.130096	1
13	8063394	PTPN1	9.48058e-06	0.00285776	0.241648	0.738486	0.0514641	0.196335	0.0454808	0.166576	0.241648	0.738486	1.02773	1.02773	1 Gy up vs 0 Gy	2.11726	9.07662	2267.16	2.08811	6.18695	1.77032	0.329693	1
22	8017212	USP32	1.09577e-05	0.00325444	0.666986	0.932907	0.339429	0.521698	0.00113626	0.013357	0.666986	0.932907	0.977804	-1.0227	1 Gy down vs 0 Gy	0.225985	1.68462	610.166	5.27901	3.97907	2.18518	2.43669	1
13	8059838	HJURP /// HJURP	1.13153e-05	0.00331194	0.679602	0.937063	0.131587	0.311478	0.15149	0.348541	0.679602	0.937063	0.981955	-1.01838	1 Gy down vs 0 Gy	0.207614	4.28272	343.02	0.93109	6.08439	1.41425	3.34199	1
5	8076387	TNFRSF13C	1.14958e-05	0.0033167	0.00870581	0.343273	0.0346753	0.164545	1.35404e-05	0.000436143	0.00870581	0.343273	0.862122	-1.15993	1 Gy down vs 0 Gy	37.6483	12.1762	4893.83	1.91098	24.1654	16.2628	0.0764111	1
16	8046169	PPIG /// PPIG	1.19374e-05	0.0033956	0.102439	0.603965	0.0716041	0.230072	0.56508	0.742364	0.102439	0.603965	0.915446	-1.09236	1 Gy down vs 0 Gy	5.41435	7.04151	351.292	1.88197	5.03224	0.952058	2.29563	1
11	8058837	PECR /// PECR	1.33838e-05	0.00375416	0.0169621	0.401022	0.00558589	0.0813599	0.130219	0.317621	0.0169621	0.401022	0.915694	-1.09207	1 Gy down vs 0 Gy	23.285	44.0014	291.448	0.180679	7.07997	1.51563	2.53279	1
5	8024792	EBI3	1.40795e-05	0.0038952	0.0165442	0.399225	0.839069	0.892545	0.213812	0.424555	0.0165442	0.399225	2.03466	2.03466	1 Gy up vs 0 Gy	23.715	0.278644	57.864	10.6829	23.2468	1.59953	0.49744	1
7	8119088	CDKN1A /// CDKN1A	1.45309e-05	0.00391288	0.00432121	0.302942	0.135497	0.316468	0.762078	0.877749	0.00432121	0.302942	1.89435	1.89435	1 Gy up vs 0 Gy	61.4703	4.17598	682.904	5.53773	12.4714	0.710615	0.628904	1
13	8165794	CD99 /// CD99	1.44611e-05	0.00391288	0.0547855	0.519161	0.0211078	0.132143	0.000303318	0.00495616	0.0547855	0.519161	0.899747	-1.11142	1 Gy down vs 0 Gy	9.39304	17.4277	2249.53	4.99208	5.9437	3.26285	0.463666	1
12	8176360	CD99 /// CD99	1.78666e-05	0.00474781	0.0525106	0.514529	0.0223521	0.135718	0.000337468	0.00533712	0.0525106	0.514529	0.897396	-1.11434	1 Gy down vs 0 Gy	9.72843	16.7294	2220.96	4.547	6.28656	3.41408	0.436746	1
9	8119712	SRF /// SRF	1.87529e-05	0.00491862	0.31761	0.791787	0.0464158	0.186884	0.0801493	0.238035	0.31761	0.791787	1.03805	1.03805	1 Gy up vs 0 Gy	1.4304	9.81015	1949.15	2.68573	8.55733	1.7918	0.32635	1
10	8095574	DCK	1.92289e-05	0.00497881	0.0460827	0.501101	0.142762	0.325751	0.171795	0.37428	0.0460827	0.501101	0.866538	-1.15402	1 Gy down vs 0 Gy	10.8232	3.9906	890.003	7.08031	7.54793	1.44622	0.300968	1
11	8000799	GDPD3 /// GDPD3	1.99423e-05	0.00503443	0.274166	0.759667	0.0110398	0.102416	0.0340358	0.137873	0.274166	0.759667	0.974746	-1.02591	1 Gy down vs 0 Gy	1.78201	27.4997	709.33	0.570348	6.78506	1.97009	0.884271	1
13	8126784	PLA2G7 /// PLA2G7	1.98291e-05	0.00503443	0.276466	0.761111	0.00462356	0.0792678	7.88634e-08	5.77045e-06	0.276466	0.761111	0.949556	-1.05312	1 Gy down vs 0 Gy	1.76094	50.0744	1799.89	11.1915	5.76516	6.51725	0.264843	1
33	8127943	SNX14 /// SNX14	2.03082e-05	0.00506351	0.470475	0.869053	0.53446	0.675086	0.0654167	0.208588	0.470475	0.869053	0.954766	-1.04738	1 Gy down vs 0 Gy	0.678526	0.897252	439.686	10.1344	2.98633	1.36317	4.10928	1
24	7920000	POGZ /// POGZ	2.08911e-05	0.00514533	0.0628679	0.534827	0.766047	0.842147	0.287158	0.503642	0.0628679	0.534827	0.908328	-1.10092	1 Gy down vs 0 Gy	8.36847	0.396922	667.336	1.99151	3.58958	1.14544	3.82389	1
15	7990345	SEMA7A	2.20967e-05	0.00537669	0.000644766	0.212879	0.0100422	0.0992232	0.619252	0.781016	0.000644766	0.212879	1.63945	1.63945	1 Gy up vs 0 Gy	224.613	29.3707	190.789	1.31724	5.03282	0.910061	2.16622	1
18	8026787	FAM129C	2.3775e-05	0.00563609	0.00723544	0.335154	0.0650632	0.218493	0.069077	0.216191	0.00723544	0.335154	0.684989	-1.45988	1 Gy down vs 0 Gy	42.9018	7.58652	53.7211	2.19353	4.33172	1.52012	5.81294	1
26	8088776	FOXP1 /// FOXP1	2.4e-05	0.00563609	0.0373469	0.477422	0.0262988	0.146357	0.00124663	0.0143377	0.0373469	0.477422	0.927632	-1.07801	1 Gy down vs 0 Gy	12.8	14.8864	1242.26	2.18248	3.38373	2.02972	1.63971	1
14	8133258	WBSCR17	2.34884e-05	0.00563609	0.511628	0.882915	0.495452	0.645891	0.423432	0.630884	0.511628	0.882915	1.0236	1.0236	1 Gy up vs 0 Gy	0.551332	1.01439	149.696	0.604667	5.30788	1.06423	3.70949	1
26	7897774	CLCN6	2.60784e-05	0.00605379	0.325301	0.794892	0.0540881	0.200987	0.478633	0.674656	0.325301	0.794892	0.946452	-1.05658	1 Gy down vs 0 Gy	1.37698	8.74088	376.633	7.86806	3.36475	1.01249	2.26935	1
22	8062041	ACSS2	2.6963e-05	0.00618801	0.632503	0.925205	0.0761154	0.237153	0.0098262	0.0609831	0.632503	0.925205	0.96593	-1.03527	1 Gy down vs 0 Gy	0.281468	6.71158	268.069	8.68934	3.72804	1.81204	2.8345	1
10	8050060	TSSC1 /// TSSC1	2.89226e-05	0.00650073	0.379187	0.82653	0.0387212	0.172594	0.000307554	0.0050011	0.379187	0.82653	1.04063	1.04063	1 Gy up vs 0 Gy	1.05882	11.2264	301.326	1.69905	7.20134	3.97309	0.991128	1
15	8101158	SCARB2 /// SCARB2	2.89694e-05	0.00650073	0.246545	0.741873	0.115754	0.291057	2.33736e-10	3.35043e-08	0.246545	0.741873	1.16549	1.16549	1 Gy up vs 0 Gy	2.06182	4.77524	1070.51	47.7758	4.91064	8.05668	0.624363	1
10	7944978	EI24 /// EI24	3.09082e-05	0.00685958	0.0221916	0.429065	0.737114	0.822654	0.0574959	0.192579	0.0221916	0.429065	1.25097	1.25097	1 Gy up vs 0 Gy	19.0797	0.44722	1132.27	5.64397	7.1459	1.85345	0.52332	1
18	7965652	CDK17 /// CDK17	3.18487e-05	0.00699148	0.154929	0.660443	0.112535	0.287109	8.86915e-05	0.00197488	0.154929	0.660443	0.89286	-1.12	1 Gy down vs 0 Gy	3.57766	4.8893	785.192	12.0395	4.22853	2.94367	1.13938	1
33	7989849	DENND4A	3.27204e-05	0.00703631	0.377504	0.825295	0.0864844	0.251968	0.0286319	0.123715	0.377504	0.825295	0.966056	-1.03514	1 Gy down vs 0 Gy	1.06749	6.06368	583.631	5.53609	2.90181	1.47748	2.66114	1
12	8149749	TNFRSF10D	3.27497e-05	0.00703631	0.0122539	0.376341	0.586486	0.714869	0.526775	0.712337	0.0122539	0.376341	1.83392	1.83392	1 Gy up vs 0 Gy	29.4927	0.760138	97.5669	13.904	5.90607	0.976713	1.47849	1
26	8048081	SPAG16 /// SPAG16	3.46628e-05	0.00736895	0.160473	0.665557	0.703499	0.798284	0.421749	0.629456	0.160473	0.665557	1.10215	1.10215	1 Gy up vs 0 Gy	3.44456	0.508866	293.024	1.63886	3.29989	1.04681	13.6033	1
24	8055060	SFT2D3 /// WDR33 /// WDR33 /// SFT2D3	3.53646e-05	0.00743983	0.0132792	0.381779	0.00891295	0.0947899	0.0110565	0.0660447	0.0132792	0.381779	1.06131	1.06131	1 Gy up vs 0 Gy	27.8309	31.9017	575.075	0.326683	3.45815	1.74456	2.6847	1
51	8012961	NCOR1	4.01463e-05	0.00835871	0.397062	0.836262	0.137597	0.31916	0.13383	0.323678	0.397062	0.836262	0.960298	-1.04134	1 Gy down vs 0 Gy	0.971116	4.12073	449.306	10.7483	2.34365	1.19894	5.00712	1
21	8093643	ADD1 /// ADD1	4.09312e-05	0.00837783	0.100512	0.60313	0.0183051	0.124099	0.0462663	0.168137	0.100512	0.60313	0.959837	-1.04184	1 Gy down vs 0 Gy	5.5119	19.2845	369.604	0.421174	3.72403	1.54941	3.7964	1
16	8115606	SLU7	4.10678e-05	0.00837783	0.106691	0.608777	0.178167	0.365417	0.165296	0.365963	0.106691	0.608777	0.899055	-1.11228	1 Gy down vs 0 Gy	5.20974	3.27156	227.975	2.49255	4.51936	1.33937	2.61353	1
13	8095021	SPATA18	5.00686e-05	0.0100244	0.0185112	0.414038	0.254507	0.443778	0.0539304	0.184983	0.0185112	0.414038	1.75151	1.75151	1 Gy up vs 0 Gy	21.8337	2.31262	52.3356	3.66916	5.25713	1.72108	7.63925	1
13	8141882	DPY19L2P2	5.01318e-05	0.0100244	0.381865	0.828207	0.595741	0.72137	0.0207858	0.100356	0.381865	0.828207	1.07254	1.07254	1 Gy up vs 0 Gy	1.04519	0.737673	97.4495	1.62426	5.25645	1.99497	5.62776	1
10	8173755	ITM2A /// ITM2A	5.09691e-05	0.0100919	0.468739	0.868833	0.00623179	0.0843536	8.31401e-07	4.29437e-05	0.468739	0.868833	1.04112	1.04112	1 Gy up vs 0 Gy	0.684397	40.8213	573.209	3.72338	6.73639	7.36147	0.716157	1
9	7917697	GFI1 /// GFI1	5.15961e-05	0.0101168	0.0501133	0.510258	0.00220004	0.0668151	3.91672e-05	0.00103843	0.0501133	0.510258	0.936227	-1.06812	1 Gy down vs 0 Gy	10.1092	82.9279	475.333	0.501514	7.5414	5.5819	0.770136	1
6	8080973	PPP4R2	5.383e-05	0.0104534	0.148111	0.649962	0.132243	0.312153	0.318017	0.534738	0.148111	0.649962	0.915444	-1.09237	1 Gy down vs 0 Gy	3.75291	4.26446	445.936	1.61441	12.9372	1.28249	0.482632	1
17	8116227	CLK4 /// CLK4 /// CLK4	5.44804e-05	0.0104789	0.147275	0.649962	0.0568184	0.205572	0.172901	0.37593	0.147275	0.649962	0.934012	-1.07065	1 Gy down vs 0 Gy	3.77534	8.41918	699.149	1.97584	4.21082	1.31521	2.12211	1
13	7926622	SPAG6 /// SPAG6	5.64621e-05	0.0106974	0.93297	0.989875	0.837616	0.89154	0.0611081	0.200282	0.93297	0.989875	1.00559	1.00559	1 Gy up vs 0 Gy	0.00834534	0.280905	299.039	2.53568	5.19288	1.68482	2.86238	1
15	8064245	TCEA2 /// TCEA2 /// TCEA2	5.72054e-05	0.0106974	0.169926	0.674172	0.553142	0.689541	0.000264308	0.00450357	0.169926	0.674172	1.12825	1.12825	1 Gy up vs 0 Gy	3.23479	0.845745	360.383	8.00117	4.60941	3.00994	1.47531	1
35	8090898	STAG1 /// STAG1	5.70859e-05	0.0106974	0.409119	0.839948	0.445935	0.609261	0.0783116	0.235144	0.409119	0.839948	0.912283	-1.09615	1 Gy down vs 0 Gy	0.916065	1.18586	153.653	24.6935	2.72264	1.32533	5.53696	1
19	7918255	CLCC1 /// CLCC1	5.82206e-05	0.0107874	0.167785	0.67114	0.131059	0.310665	2.05275e-06	9.07163e-05	0.167785	0.67114	0.935179	-1.06931	1 Gy down vs 0 Gy	3.28053	4.29756	548.83	4.0568	3.87075	3.67366	1.44137	1
10	7977868	C14orf93 /// C14orf93	6.03481e-05	0.0110799	0.00503957	0.305211	0.00645789	0.0848559	0.135929	0.327004	0.00503957	0.305211	1.10305	1.10305	1 Gy up vs 0 Gy	55.2483	39.8346	159.038	0.100898	6.60129	1.5349	1.93946	1
13	8001149	VPS35 /// VPS35	6.962e-05	0.012634	0.309731	0.787276	0.518915	0.663685	0.00503121	0.0389909	0.309731	0.787276	0.935764	-1.06865	1 Gy down vs 0 Gy	1.4876	0.942283	791.435	7.81714	5.08178	2.40431	0.738452	1
7	8180078	HLA-DMB /// HLA-DMB	7.0064e-05	0.012634	0.280132	0.763813	0.00515741	0.0804713	1.7845e-07	1.16977e-05	0.280132	0.763813	0.91686	-1.09068	1 Gy down vs 0 Gy	1.72799	46.4718	3348.71	13.8263	9.86491	15.4221	0.165404	1
4	8052742	FBXO48	7.49185e-05	0.0133899	0.0738015	0.56035	0.0603682	0.211357	6.9363e-05	0.0016308	0.0738015	0.56035	0.875458	-1.14226	1 Gy down vs 0 Gy	7.28867	8.03749	1672.6	2.71727	27.306	19.6654	0.133863	1
29	8052024	FBXO11	7.64723e-05	0.0135477	0.883561	0.979275	0.324617	0.508411	0.0466421	0.168845	0.883561	0.979275	0.987997	-1.01215	1 Gy down vs 0 Gy	0.025373	1.77454	385.201	11.2429	2.94017	1.44537	5.18368	1
13	8009366	NOL11 /// NOL11	8.2719e-05	0.0145269	0.912044	0.986722	0.258134	0.447146	0.0782164	0.234963	0.912044	0.986722	0.993234	-1.00681	1 Gy down vs 0 Gy	0.014408	2.27896	691.324	4.6038	4.99118	1.6127	1.35372	1
17	8125713	TAPBP /// TAPBP	8.78123e-05	0.0151819	0.192543	0.696258	0.0572366	0.206054	1.01469e-12	2.63221e-10	0.192543	0.696258	1.05284	1.05284	1 Gy up vs 0 Gy	2.80537	8.37217	1765.48	5.16314	4.03471	9.2102	0.621703	1
10	8160297	PLIN2	8.79519e-05	0.0151819	0.0614919	0.534827	0.0151748	0.115411	1.0166e-12	2.63221e-10	0.0614919	0.534827	0.778138	-1.28512	1 Gy down vs 0 Gy	8.5269	22.0138	1416.24	21.8577	6.30563	23.6655	0.379471	1
7	8145652	LEPROTL1 /// LEPROTL1	8.9269e-05	0.0152786	0.012011	0.376341	0.01606	0.118102	0.00119783	0.0138648	0.012011	0.376341	0.887695	-1.12651	1 Gy down vs 0 Gy	29.9207	21.1525	850.826	2.60321	9.5018	4.54811	0.0955635	1
8	8116983	CD83 /// CD83	9.12058e-05	0.0154789	0.0476945	0.503913	0.0100072	0.0992002	0.000337029	0.00533499	0.0476945	0.503913	1.08899	1.08899	1 Gy up vs 0 Gy	10.5256	29.4419	2435.62	2.68976	8.00543	4.81659	0.179526	1
8	8124574	ZSCAN12 /// ZSCAN12	9.37372e-05	0.015776	0.0384386	0.48479	0.0223576	0.135718	0.0144368	0.0789869	0.0384386	0.48479	1.08961	1.08961	1 Gy up vs 0 Gy	12.5123	16.7265	202.302	0.720846	7.97433	2.67436	0.571095	1
27	8073705	PRR5-ARHGAP8 /// ARHGAP8 /// PRR5 /// PRR5-ARHGAP8 /// ARHGAP8 /// PRR5	9.496e-05	0.0158497	0.48585	0.876474	0.0244979	0.141048	8.258e-12	1.68463e-09	0.48585	0.876474	1.02572	1.02572	1 Gy up vs 0 Gy	0.628392	15.6659	426.946	1.96827	3.00905	4.97844	4.57187	1
20	7931479	INPP5A /// INPP5A	9.81445e-05	0.0162469	0.257278	0.748162	0.0560758	0.20441	0.273926	0.48988	0.257278	0.748162	0.925261	-1.08078	1 Gy down vs 0 Gy	1.94683	8.50409	288.805	4.40913	3.58189	1.1735	3.33594	1
87	7972069	MYCBP2	9.92402e-05	0.0162948	0.625537	0.923085	0.212216	0.402169	5.09093e-09	5.06485e-07	0.625537	0.923085	0.979445	-1.02099	1 Gy down vs 0 Gy	0.293673	2.7734	321.287	14.9983	1.86209	2.05745	9.15069	1
17	8112202	PLK2 /// PLK2	0.000101575	0.0165326	0.000657432	0.212879	0.0680877	0.223766	0.8259	0.918243	0.000657432	0.212879	1.91	1.91	1 Gy up vs 0 Gy	221.687	7.32368	42.1063	0.689711	3.98151	0.761371	9.30268	1
8	8117813	HLA-B /// HLA-H /// HLA-A /// HLA-H /// HLA-A /// HLA-J /// HLA-A	0.000102326	0.0165326	0.295091	0.775929	0.00693992	0.086947	1.43808e-09	1.65963e-07	0.295091	0.775929	1.0285	1.0285	1 Gy up vs 0 Gy	1.60112	37.9115	3164.96	2.83609	7.87526	20.1545	0.121625	1
8	8032509	GNG7 /// GNG7	0.000103605	0.0166064	0.0113189	0.371172	0.188889	0.378152	0.0162556	0.0850513	0.0113189	0.371172	0.686614	-1.45642	1 Gy down vs 0 Gy	31.2239	3.09871	1085.21	6.62919	7.86129	2.61617	0.477612	1
9	7992722	PRSS21	0.000105132	0.0167185	0.00250134	0.281636	0.000591926	0.0522032	6.49743e-06	0.000238586	0.00250134	0.281636	1.04288	1.04288	1 Gy up vs 0 Gy	89.5515	200.661	1205.39	0.0525337	6.87437	6.82408	0.336856	1
14	8159566	MAN1B1 /// MAN1B1	0.00011318	0.0178577	0.272714	0.75935	0.8821	0.921237	0.0218592	0.103655	0.272714	0.75935	1.07292	1.07292	1 Gy up vs 0 Gy	1.79547	0.212672	211.412	3.21745	4.54961	1.92657	1.94883	1
17	8096617	BANK1 /// BANK1	0.000117561	0.0184051	0.0205932	0.422007	0.0987109	0.268842	0.0181868	0.0917334	0.0205932	0.422007	0.630728	-1.58547	1 Gy down vs 0 Gy	20.1747	5.4483	372.576	26.1232	3.92833	1.84398	1.36902	1
11	7944751	C11orf63	0.000120447	0.0187119	0.410435	0.841708	0.051154	0.195775	0.512303	0.701266	0.410435	0.841708	1.03915	1.03915	1 Gy up vs 0 Gy	0.910243	9.11819	378.685	2.6985	5.54167	0.988707	0.824805	1
9	7950644	NDUFC2-KCTD14 /// NDUFC2-KCTD14 /// NDUFC2	0.000122554	0.0188603	0.564689	0.900732	0.314541	0.499683	8.61042e-07	4.40243e-05	0.564689	0.900732	0.979812	-1.0206	1 Gy down vs 0 Gy	0.416408	1.83964	3695.12	2.78457	6.73552	8.45301	0.322545	1
4	8015730	LINC00671 /// LINC00671	0.00012327	0.0188603	0.594336	0.912393	0.337236	0.519711	0.0218207	0.103521	0.594336	0.912393	0.968244	-1.0328	1 Gy down vs 0 Gy	0.352814	1.69753	1144.04	4.07449	24.0996	4.20689	0.108566	1
16	8082750	UBA5 /// UBA5	0.000125948	0.0191252	0.0501062	0.510258	0.0895519	0.256162	0.176448	0.380259	0.0501062	0.510258	0.872745	-1.14581	1 Gy down vs 0 Gy	10.1104	5.8962	497.934	2.74037	4.07329	1.32176	2.00413	1
3	7967056	TRIAP1	0.000128331	0.0193416	0.00462633	0.303355	0.243971	0.433856	0.0760716	0.230821	0.00462633	0.303355	1.5647	1.5647	1 Gy up vs 0 Gy	58.631	2.41502	6627.76	3.39011	56.4763	3.50769	0.0755566	1
5	8037872	MIR3191 /// MIR3190 /// BBC3 /// MIR3191 /// MIR3190 /// BBC3	0.000138184	0.0205649	0.00849308	0.342368	0.817664	0.87796	0.728082	0.856081	0.00849308	0.342368	1.37466	1.37466	1 Gy up vs 0 Gy	38.3138	0.31227	222.146	1.43866	14.7795	0.698536	0.458811	1
50	8119529	UBR2	0.000138484	0.0205649	0.111733	0.614998	0.0718996	0.230448	1.31429e-05	0.00042667	0.111733	0.614998	0.931793	-1.0732	1 Gy down vs 0 Gy	4.98422	7.01884	417.86	5.30409	2.21465	2.0169	5.77586	1
5	8039939	MRPL20 /// MRPL20	0.000141636	0.0208794	0.00294727	0.286465	0.0144574	0.113793	0.000799801	0.0103015	0.00294727	0.286465	1.08787	1.08787	1 Gy up vs 0 Gy	80.0265	22.7757	1181.86	1.09042	14.7045	7.34135	0.0203033	1
7	8170955	IKBKG /// IKBKG	0.000146232	0.0214007	0.538255	0.892936	0.47732	0.632377	0.162765	0.362268	0.538255	0.892936	0.967822	-1.03325	1 Gy down vs 0 Gy	0.479957	1.0739	256.579	1.31526	8.79088	1.60332	0.88885	1
7	8103508	MARCH1 /// MARCH1	0.000149091	0.0216622	0.0894976	0.586278	0.00952004	0.0978502	0.00479624	0.03772	0.0894976	0.586278	0.798401	-1.2525	1 Gy down vs 0 Gy	6.13614	30.4788	366.256	2.11915	8.76376	3.58718	2.04464	1
10	8164896	SURF1	0.000151555	0.0218629	0.12678	0.628756	0.655147	0.763758	0.563407	0.74113	0.12678	0.628756	1.15763	1.15763	1 Gy up vs 0 Gy	4.40254	0.604859	249.022	2.24731	5.89176	0.939873	2.4338	1
10	8003467	CHMP1A /// CHMP1A	0.000155532	0.0222338	0.833672	0.971302	0.11091	0.285634	0.0384928	0.149904	0.833672	0.971302	0.993452	-1.00659	1 Gy down vs 0 Gy	0.0523896	4.94899	351.102	1.28743	5.87244	2.00114	0.719293	1
9	8109305	SYNPO /// SYNPO	0.000156328	0.0222338	0.00365184	0.286465	0.0119598	0.105661	0.00099626	0.01215	0.00365184	0.286465	1.19038	1.19038	1 Gy up vs 0 Gy	69.0525	26.0081	701.671	0.622721	6.5185	3.73727	0.635089	1
14	7940565	FADS2 /// FADS2	0.000162217	0.0224393	0.0357631	0.470772	0.000251341	0.0483436	0.000119769	0.0024911	0.0357631	0.470772	0.941544	-1.06209	1 Gy down vs 0 Gy	13.2434	356.119	453.245	0.72868	4.38307	3.38225	0.854519	1
14	7987511	C15orf52 /// C15orf52	0.000160766	0.0224393	0.318085	0.791787	0.468693	0.626745	0.00237035	0.0226436	0.318085	0.791787	0.97143	-1.02941	1 Gy down vs 0 Gy	1.42703	1.10348	374.142	0.637354	4.3872	2.52427	2.09955	1
6	8029353	ZNF284 /// ZNF223 /// ZNF222 /// ZNF222	0.000161505	0.0224393	0.144204	0.646312	0.360068	0.538671	0.283793	0.499974	0.144204	0.646312	0.876947	-1.14032	1 Gy down vs 0 Gy	3.85963	1.56948	463.027	1.7048	10.6736	1.35079	0.981719	1
6	8121525	KIAA1919	0.000158924	0.0224393	0.122582	0.624341	0.07003	0.22753	0.0106518	0.0645951	0.122582	0.624341	1.07876	1.07876	1 Gy up vs 0 Gy	4.55263	7.1649	538.482	1.01791	10.7045	3.47449	0.464626	1
13	7926283	PRPF18 /// LOC101928524	0.000173214	0.0234781	0.570239	0.902347	0.0228264	0.136813	0.567329	0.743722	0.570239	0.902347	0.984634	-1.01561	1 Gy down vs 0 Gy	0.403914	16.48	387.093	0.59616	4.61101	0.944666	1.94012	1
26	8045470	THSD7B	0.000171177	0.0234781	0.93425	0.990487	0.350989	0.530628	0.219226	0.430355	0.93425	0.990487	0.997908	-1.0021	1 Gy down vs 0 Gy	0.00802855	1.61877	55.0448	0.292794	2.93982	1.1968	15.143	1
6	8141526	TSC22D4 /// TSC22D4	0.000172093	0.0234781	0.110557	0.613102	0.0297035	0.154355	0.0076444	0.0517101	0.110557	0.613102	0.951258	-1.05124	1 Gy down vs 0 Gy	5.03525	13.6314	295.97	2.08315	10.5525	3.72909	0.0891878	1
9	8072626	TIMP3	0.000178135	0.0239841	0.0670599	0.545226	0.0861426	0.251545	2.44468e-05	0.000706334	0.0670599	0.545226	1.36749	1.36749	1 Gy up vs 0 Gy	7.91966	6.08296	336	11.1829	6.40375	5.89091	0.994477	1
28	8051637	DHX57	0.0001826	0.0244224	0.29932	0.779616	0.0576249	0.206676	0.110987	0.288942	0.29932	0.779616	1.04522	1.04522	1 Gy up vs 0 Gy	1.5673	8.32903	144.922	1.01568	2.81497	1.31345	11.6014	1
6	8012416	LINC00324	0.000187207	0.0248739	0.0294998	0.45662	0.939567	0.960736	0.000373424	0.00576382	0.0294998	0.45662	1.21527	1.21527	1 Gy up vs 0 Gy	15.3766	0.12452	266.211	2.16033	10.3935	6.59038	0.428721	1
10	8103911	IRF2 /// IRF2	0.000203572	0.0268715	0.147972	0.649962	0.0240967	0.139806	9.93537e-06	0.000343587	0.147972	0.649962	0.959975	-1.04169	1 Gy down vs 0 Gy	3.75664	15.8527	1496.86	1.41893	5.67366	5.76968	0.351824	1
8	7961693	LDHB /// LDHB	0.000211219	0.0276999	0.204806	0.706604	0.00343226	0.0738078	0.00830889	0.0545578	0.204806	0.706604	0.963536	-1.03784	1 Gy down vs 0 Gy	2.60694	61.3417	2123.35	1.79684	7.08599	2.95147	0.205992	1
7	7951596	LOC101928620 /// POU2AF1 /// LOC101928620 /// POU2AF1	0.000213646	0.0278374	0.0389449	0.485272	0.0336697	0.162798	6.32592e-06	0.000232711	0.0389449	0.485272	0.801915	-1.24702	1 Gy down vs 0 Gy	12.3834	12.4415	402.798	3.55615	8.26998	9.74779	0.58042	1
10	8051204	SUPT7L /// SUPT7L	0.000215588	0.0279104	0.00274089	0.286465	0.0188444	0.125604	1.45145e-07	9.86986e-06	0.00274089	0.286465	1.12484	1.12484	1 Gy up vs 0 Gy	84.1133	18.8916	2540.31	1.06202	5.63177	8.66295	0.174123	1
13	7918345	PSMA5 /// PSMA5	0.000222331	0.0282402	0.63904	0.925829	0.196314	0.386248	0.224604	0.436164	0.63904	0.925829	1.03143	1.03143	1 Gy up vs 0 Gy	0.27033	2.98824	387.149	2.0625	4.48552	1.28961	3.3456	1
15	7924603	LBR	0.000220638	0.0282402	0.711652	0.943781	0.0405381	0.176142	0.014031	0.077339	0.711652	0.943781	0.982008	-1.01832	1 Gy down vs 0 Gy	0.165223	10.8518	200.637	1.76574	4.03454	1.99065	2.96317	1
7	7956623	MARCH9 /// MARCH9	0.000221915	0.0282402	0.757111	0.954373	0.168528	0.354467	0.210588	0.42051	0.757111	0.954373	0.984532	-1.01571	1 Gy down vs 0 Gy	0.114763	3.44236	575.744	0.704895	8.21897	1.47058	1.57572	1
20	8051928	PREPL	0.000223858	0.0282565	0.0205366	0.422007	0.000576311	0.0522032	1.15212e-18	7.75607e-16	0.0205366	0.422007	0.966412	-1.03476	1 Gy down vs 0 Gy	20.2161	204.291	641.59	0.140742	3.33626	13.3707	1.94682	1
38	7907492	RABGAP1L	0.000227837	0.0285801	0.386215	0.829481	0.406463	0.576892	4.41006e-05	0.00114134	0.386215	0.829481	0.931322	-1.07374	1 Gy down vs 0 Gy	1.02342	1.34594	338.344	9.95893	2.40396	2.12688	8.72098	1
5	8011826	SCIMP /// SCIMP	0.000232837	0.029027	0.00428545	0.301564	0.00643606	0.0847899	0.00101959	0.0123344	0.00428545	0.301564	0.633806	-1.57777	1 Gy down vs 0 Gy	61.8251	39.9273	189.803	2.95692	13.2554	6.9759	0.284106	1
8	8004880	NTN1	0.000243449	0.0301638	0.937599	0.99088	0.629737	0.74589	0.00047443	0.00690316	0.937599	0.99088	0.994156	-1.00588	1 Gy down vs 0 Gy	0.007229	0.65942	2124.21	7.12782	6.93733	4.59287	0.466225	1
16	8066214	TGM2 /// TGM2	0.000246215	0.0303205	0.140701	0.644908	0.127964	0.307014	1.20816e-05	0.0004	0.140701	0.644908	1.16998	1.16998	1 Gy up vs 0 Gy	3.95959	4.38645	364.068	15.1127	3.81434	3.69991	1.23437	1
4	7919614	HIST2H3PS2 /// HIST2H3DP1 /// HIST2H3D /// HIST2H3C /// HIST2H3A	0.000253185	0.0309898	0.469062	0.868833	0.380911	0.556568	0.000141753	0.0028345	0.469062	0.868833	0.961697	-1.03983	1 Gy down vs 0 Gy	0.683302	1.4636	2340.77	3.79357	20.0487	16.5297	0.0881845	1
13	8089771	CD80 /// CD80	0.000257887	0.0313752	0.00686645	0.328242	0.755746	0.835855	0.0062129	0.0448288	0.00686645	0.328242	2.59739	2.59739	1 Gy up vs 0 Gy	44.5097	0.414565	473.701	33.0286	4.41161	2.3428	1.20736	1
13	7909088	TMCC2	0.00026425	0.0319568	0.403291	0.838604	0.437874	0.602857	0.70562	0.841762	0.403291	0.838604	1.05249	1.05249	1 Gy up vs 0 Gy	0.942283	1.21666	111.795	0.758913	4.39952	0.833943	7.13011	1
24	7935588	HPS1 /// HPS1 /// HPS1	0.000268445	0.0322709	0.246497	0.741873	0.108312	0.28247	0.211645	0.421995	0.246497	0.741873	0.956236	-1.04577	1 Gy down vs 0 Gy	2.06236	5.04743	312.912	1.52215	2.96138	1.21366	4.39758	1
8	7940824	NAA40 /// NAA40	0.000284228	0.0337663	0.510545	0.882249	0.115447	0.290647	0.00461515	0.0367248	0.510545	0.882249	1.03469	1.03469	1 Gy up vs 0 Gy	0.554403	4.7859	519.58	8.48931	6.77738	3.25867	0.172848	1
6	8074309	FAM230B /// LOC100996415 /// FAM230A /// FAM230A /// FAM230C /// LOC101927859 /// LOC729461 /// FAM230B	0.000283925	0.0337663	0.202916	0.704167	0.351038	0.530628	0.114722	0.295187	0.202916	0.704167	1.11904	1.11904	1 Gy up vs 0 Gy	2.63616	1.6185	1073.48	4.02985	9.63227	1.88925	0.446083	1
10	8146649	MTFR1 /// MTFR1	0.000288007	0.0340151	0.0407139	0.487987	0.0339355	0.163337	0.108758	0.285516	0.0407139	0.487987	1.0564	1.0564	1 Gy up vs 0 Gy	11.9543	12.3701	577.166	0.676939	5.42267	1.61823	0.418122	1
7	7949532	FOSL1 /// FOSL1	0.000302089	0.0354709	0.0136168	0.384701	0.0444755	0.183837	0.0203505	0.0989166	0.0136168	0.384701	1.15929	1.15929	1 Gy up vs 0 Gy	27.3298	10.1286	318.641	0.625652	7.81228	2.71167	0.670142	1
15	8131815	KLHL7 /// KLHL7 /// KLHL7	0.000312027	0.0362167	0.0986533	0.602115	0.11599	0.291469	0.0751196	0.228999	0.0986533	0.602115	1.11508	1.11508	1 Gy up vs 0 Gy	5.60897	4.7671	310.66	2.34293	3.89146	1.56594	2.3676	1
12	8138553	FAM126A /// FAM126A	0.000311154	0.0362167	0.6786	0.937063	0.122273	0.299906	0.000737404	0.00967053	0.6786	0.937063	0.976933	-1.02361	1 Gy down vs 0 Gy	0.209037	4.55962	347.451	3.68179	4.5966	3.14022	1.1665	1
30	8086150	LRRFIP2 /// LRRFIP2	0.000320634	0.0365849	0.406346	0.838621	0.0784242	0.240283	0.106741	0.282543	0.406346	0.838621	0.938435	-1.0656	1 Gy down vs 0 Gy	0.928448	6.55502	216.76	3.2524	2.6106	1.30724	14.5272	1
12	8095894	MRPL1 /// MRPL1	0.000317081	0.0365849	0.777715	0.95914	0.218524	0.409012	0.00157101	0.0169295	0.777715	0.95914	0.974534	-1.02613	1 Gy down vs 0 Gy	0.0953231	2.69541	839.089	8.91224	4.58627	2.88412	1.29124	1
11	8152582	DSCC1	0.000319778	0.0365849	0.471339	0.869162	0.0479819	0.190307	0.061992	0.201948	0.471339	0.869162	1.0218	1.0218	1 Gy up vs 0 Gy	0.675619	9.56886	113.228	0.273464	4.92088	1.76854	3.45865	1
22	8010161	SEPT9 /// SEPT9	0.000326636	0.0370603	0.748438	0.952858	0.169745	0.355703	1.50345e-07	1.01602e-05	0.748438	0.952858	0.991562	-1.00851	1 Gy down vs 0 Gy	0.123567	3.41991	878.514	1.37434	3.05459	3.82516	2.43942	1
25	7994161	RBBP6 /// RBBP6	0.000332568	0.0375226	0.198419	0.698983	0.0691962	0.22606	0.000872742	0.010975	0.198419	0.698983	1.03875	1.03875	1 Gy up vs 0 Gy	2.70766	7.23215	855.967	2.0979	2.84817	2.11461	1.90687	1
14	8099967	RBM47 /// RBM47	0.000336394	0.0377434	0.876407	0.978491	0.0369886	0.169048	2.75902e-07	1.71522e-05	0.876407	0.978491	0.988158	-1.01198	1 Gy down vs 0 Gy	0.0286276	11.6119	1273.07	9.68763	4.053	5.48565	1.16296	1
24	8132218	BBS9 /// BBS9	0.000350862	0.0391492	0.826803	0.969434	0.163249	0.348739	0.0144505	0.0789869	0.826803	0.969434	0.976994	-1.02355	1 Gy down vs 0 Gy	0.0569182	3.54291	347.325	12.8444	2.89664	1.70066	5.10817	1
15	7904930	GPR89B /// GPR89A /// GPR89B /// GPR89A	0.000354078	0.039291	0.226654	0.726845	0.0780283	0.2399	0.00740963	0.0506996	0.226654	0.726845	1.06181	1.06181	1 Gy up vs 0 Gy	2.29986	6.58132	1473.61	4.13036	3.83969	2.15004	0.992973	1
24	7980115	ABCD4 /// ABCD4 /// ABCD4	0.000363746	0.0397093	0.0117827	0.376153	0.0020246	0.066709	0.000874513	0.0109836	0.0117827	0.376153	1.04086	1.04086	1 Gy up vs 0 Gy	30.3365	87.7203	436.54	0.157203	2.88793	2.14969	2.31795	1
15	8031277		0.000362617	0.0397093	0.0900911	0.587443	0.000471387	0.0522032	7.19749e-17	3.63401e-14	0.0900911	0.587443	0.946439	-1.05659	1 Gy down vs 0 Gy	6.09925	233.753	410.247	1.52582	3.82996	18.605	0.85397	1
14	8152491	EXT1 /// EXT1	0.000360497	0.0397093	0.119789	0.622429	0.289126	0.477058	0.386835	0.597821	0.119789	0.622429	0.918534	-1.08869	1 Gy down vs 0 Gy	4.65742	2.02014	141.893	0.708185	4.02218	1.09714	4.97598	1
27	8159448	MAMDC4 /// MAMDC4	0.000375835	0.0408084	0.0775896	0.568069	0.540035	0.679155	0.136898	0.328399	0.0775896	0.568069	1.19727	1.19727	1 Gy up vs 0 Gy	6.97486	0.881594	112.33	5.87669	2.71308	1.28266	6.93309	1
14	8152133	RRM2B /// RRM2B	0.000380052	0.0410456	0.0188887	0.414038	0.164256	0.349662	0.000736905	0.00967026	0.0188887	0.414038	1.29782	1.29782	1 Gy up vs 0 Gy	21.5103	3.52332	219.981	6.74931	3.9987	2.84997	1.06393	1
12	8008517	NME1 /// NME2 /// NME1-NME2 /// NME2 /// NME1-NME2 /// NME1	0.000382355	0.0410747	0.0216482	0.426823	0.249636	0.439468	0.128394	0.314978	0.0216482	0.426823	1.33831	1.33831	1 Gy up vs 0 Gy	19.4369	2.35908	512.013	5.80495	4.48426	1.49051	1.24066	1
17	8081564	CD96	0.00038861	0.0415258	0.32576	0.79565	0.0399647	0.175082	0.107372	0.283388	0.32576	0.79565	0.967252	-1.03386	1 Gy down vs 0 Gy	1.37387	10.9669	1104.37	3.75066	3.50166	1.43473	0.730801	1
2	8147721	FLJ45248 /// FLJ45248	0.000394782	0.0419632	0.756051	0.954231	0.756214	0.836036	0.00883904	0.0568695	0.756051	0.954231	1.03145	1.03145	1 Gy up vs 0 Gy	0.115818	0.413757	131.895	104.887	312.431	32.086	0.00197157	1
12	8034263	ELAVL3	0.000410521	0.0434078	0.0372334	0.476836	0.519492	0.664009	0.0083281	0.0546263	0.0372334	0.476836	0.926769	-1.07902	1 Gy down vs 0 Gy	12.8308	0.940575	475.028	0.30906	4.44577	2.34478	2.40431	1
16	8012309	ALOX12B	0.000424232	0.0446239	0.133918	0.636778	0.0130742	0.10936	0.12291	0.307328	0.133918	0.636778	1.03211	1.03211	1 Gy up vs 0 Gy	4.16567	24.4387	113.413	0.202936	3.60814	1.41738	3.54257	1
15	7919251	GPR89B /// GPR89A /// GPR89B /// GPR89A	0.000433529	0.0451317	0.15634	0.662076	0.0439011	0.182904	0.0100852	0.0620599	0.15634	0.662076	1.06069	1.06069	1 Gy up vs 0 Gy	3.54303	10.2273	1464.65	2.48282	3.75726	2.07304	1.0351	1
9	8016494	TTLL6 /// TTLL6	0.000431501	0.0451317	0.191222	0.695858	0.132595	0.312657	0.390094	0.600497	0.191222	0.695858	0.897806	-1.11383	1 Gy down vs 0 Gy	2.82804	4.25471	86.789	1.56249	5.65619	1.12205	2.36472	1
16	7906400	IFI16 /// IFI16	0.000443098	0.0457212	0.25151	0.745197	0.101778	0.273521	1.62688e-14	5.85517e-12	0.25151	0.745197	0.950069	-1.05255	1 Gy down vs 0 Gy	2.00756	5.31343	1474.5	4.85584	3.59179	12.4829	0.806608	1
12	7955277	TMBIM6 /// TMBIM6	0.000446896	0.0457212	0.0417002	0.490231	0.0263402	0.146384	0.0107962	0.065009	0.0417002	0.490231	0.950761	-1.05179	1 Gy down vs 0 Gy	11.7284	14.8695	2964.15	2.2077	4.39999	2.26329	0.162313	1
8	7998655	RPS2 /// SNORA64 /// SNORA64 /// RPS2P46 /// RPS2P7 /// RPS2P55 /// RPS2P4 /// RPS2P35 /// RPS2P5 /// RPS2P48 /// RPS2	0.000445547	0.0457212	0.587031	0.910269	0.0461581	0.186516	0.000542399	0.00762976	0.587031	0.910269	1.01744	1.01744	1 Gy up vs 0 Gy	0.367779	9.85116	10769	11.3704	6.32554	4.50707	0.0499982	1
5	8146900	XKR9	0.000448247	0.0457212	0.0214837	0.426676	0.0235761	0.138615	0.384621	0.595919	0.0214837	0.426676	1.23371	1.23371	1 Gy up vs 0 Gy	19.5479	16.103	220.921	0.523214	11.5192	1.18892	1.07717	1
49	7987981	UBR1 /// UBR1	0.000450639	0.0457342	0.56846	0.90164	0.309965	0.495954	0.212342	0.422675	0.56846	0.90164	0.973825	-1.02688	1 Gy down vs 0 Gy	0.407888	1.87034	388.169	7.86385	2.08598	1.14263	6.44222	1
25	8176193	F8 /// F8	0.000454879	0.0459337	0.28047	0.763813	0.427926	0.594347	0.0466295	0.168829	0.28047	0.763813	1.08012	1.08012	1 Gy up vs 0 Gy	1.72499	1.25596	65.384	1.8056	2.77567	1.48928	14.2906	1
24	8087283	QARS /// MIR6890 /// QARS /// MIR6890	0.00046328	0.0463188	0.190332	0.695359	0.0480925	0.190633	0.00214113	0.0210938	0.190332	0.695359	1.03902	1.03902	1 Gy up vs 0 Gy	2.84346	9.55232	1228.82	5.17743	2.8296	2.00798	0.686215	1
5	8095697	CXCL1 /// CXCL1	0.000463228	0.0463188	0.0183091	0.413686	0.0957248	0.264359	0.054966	0.187389	0.0183091	0.413686	1.59568	1.59568	1 Gy up vs 0 Gy	22.0114	5.58648	150.878	8.83215	11.4369	2.6102	0.28055	1
30	8030220	PPFIA3	0.000479111	0.0476656	0.648144	0.928542	0.501954	0.650463	0.115552	0.29668	0.648144	0.928542	0.972145	-1.02865	1 Gy down vs 0 Gy	0.255311	0.99388	59.1164	2.06864	2.53287	1.29417	16.4173	1
9	8164155	PPP6C	0.000483929	0.047909	0.831546	0.970241	0.695245	0.792167	4.51886e-05	0.00115963	0.831546	0.970241	1.00684	1.00684	1 Gy up vs 0 Gy	0.0537699	0.524599	7209.27	13.8334	5.56297	5.49039	0.0562222	1
26	8012423	CTC1 /// CTC1	0.000492571	0.0485267	0.0630943	0.535758	0.0532376	0.199621	0.0106756	0.0646884	0.0630943	0.535758	0.942255	-1.06128	1 Gy down vs 0 Gy	8.34296	8.84668	329.964	1.44924	2.7042	1.70999	2.3751	1
17	7947375	CCDC73	0.000495786	0.0485605	0.706769	0.942936	0.0612372	0.212317	0.00167422	0.0176844	0.706769	0.942936	1.01575	1.01575	1 Gy up vs 0 Gy	0.171299	7.94969	58.128	0.422359	3.41642	2.37305	11.4688	1
18	8145835	ERLIN2 /// ERLIN2	0.000497723	0.0485605	0.425709	0.848463	0.281749	0.470361	0.00332908	0.0290805	0.425709	0.848463	1.04257	1.04257	1 Gy up vs 0 Gy	0.845218	2.07748	265.406	3.25223	3.2981	2.16609	2.41622	1
9	7929487	CYP2C9	0.000505886	0.0491196	0.304851	0.783514	0.523421	0.667092	0.0334908	0.136484	0.304851	0.783514	0.918612	-1.0886	1 Gy down vs 0 Gy	1.52435	0.929017	173.506	1.42601	5.52711	2.14809	2.98097	1

## Sheet: Carbon
# of markers	Transcript Cluster ID	gene_assignment	p-value alt-splicing(Dose)	FDR-corrected p-value(alt-splicing(Dose))	p-value(Dose)	FDR-corrected (p-value(Dose))	p-value(Donor)	FDR-corretced (p-value(Donor))	p-value(1 Gy vs. 0 Gy)	FDR-corrected (p-value(1 Gy vs. 0 Gy))	Ratio(1 Gy vs. 0 Gy)	Fold-Change(1 Gy vs. 0 Gy)	Fold-Change(1 Gy vs. 0 Gy) (Description)	F-statistic(Dose)	F-statistic(Donor)	F-statistic(Marker ID)	F-statistic(Sample ID(Dose * Donor))	F-statistic(Dose * Marker ID)	Sum of squares(Error)	F-statistic (Error)
14	8018236	FDXR /// FDXR	0	0	1.838e-15	1.23906e-11	0.0093883	0.0355975	1.838e-15	1.23906e-11	2.83504	2.83504	1 Gy up vs 0 Gy	546.399	5.09022	341.301	4.55512	79.1204	21.8156	1
12	8030158	BAX /// BAX	0	0	9.24611e-14	2.33742e-10	0.0823492	0.188142	9.24611e-14	2.33742e-10	1.97474	1.97474	1 Gy up vs 0 Gy	355.633	2.59745	1494.54	4.02945	42.4739	11.7172	1
31	8163678	ASTN2	1.73761e-43	1.17138e-39	2.97909e-10	1.62835e-07	0.0341405	0.0972612	2.97909e-10	1.62835e-07	1.40093	1.40093	1 Gy up vs 0 Gy	141.637	3.54845	170.385	1.15221	11.6232	177.953	1
22	7948511	VWCE	1.73901e-42	8.79244e-39	6.24848e-13	1.05308e-09	0.472478	0.637239	6.24848e-13	1.05308e-09	1.78041	1.78041	1 Gy up vs 0 Gy	287.551	0.87284	206.145	1.96682	15.9511	74.679	1
9	7985767	AEN /// AEN	4.46874e-42	1.80752e-38	4.2894e-14	1.23927e-10	0.0259276	0.0784061	4.2894e-14	1.23927e-10	2.73622	2.73622	1 Gy up vs 0 Gy	387.1	3.86139	462.611	4.85517	51.2606	10.664	1
12	7939738	DDB2 /// DDB2	5.6066e-42	1.8898e-38	1.98115e-13	4.45186e-10	0.030829	0.0898265	1.98115e-13	4.45186e-10	3.02392	3.02392	1 Gy up vs 0 Gy	326.828	3.66355	1164.1	21.2359	32.797	6.39813	1
15	8149733	TNFRSF10B /// TNFRSF10B	9.30786e-37	2.68917e-33	1.97055e-12	2.49078e-09	0.64254	0.770148	1.97055e-12	2.49078e-09	2.55994	2.55994	1 Gy up vs 0 Gy	252.751	0.568446	740.194	17.7763	20.7906	11.3461	1
16	7956989	MDM2 /// MDM2	1.67332e-31	4.23015e-28	2.69429e-14	9.08155e-11	0.0636846	0.155701	2.69429e-14	9.08155e-11	2.49177	2.49177	1 Gy up vs 0 Gy	407.425	2.86762	970.349	6.35006	16.2239	21.2444	1
12	7996772	SLC7A6 /// SLC7A6	3.3191e-30	7.45839e-27	9.72691e-11	5.7858e-08	9.89308e-05	0.000893603	9.72691e-11	5.7858e-08	1.53152	1.53152	1 Gy up vs 0 Gy	161.598	12.4411	1696.86	8.84912	21.4929	4.60797	1
12	8064844	PCNA /// PCNA /// PCNA	9.6399e-30	1.94957e-26	8.91721e-15	3.60683e-11	0.000375864	0.0026212	8.91721e-15	3.60683e-11	2.88891	2.88891	1 Gy up vs 0 Gy	459.946	9.91945	400.121	3.32253	21.0964	26.7088	1
13	8095021	SPATA18	2.19248e-26	4.03097e-23	1.80153e-10	1.04098e-07	0.00108645	0.00623329	1.80153e-10	1.04098e-07	1.81009	1.81009	1 Gy up vs 0 Gy	150.316	8.14845	144.151	1.85464	16.7357	54.131	1
6	8159441	PHPT1 /// PHPT1	3.11873e-26	5.2561e-23	2.16826e-07	7.30848e-05	0.299694	0.472483	2.16826e-07	7.30848e-05	1.97913	1.97913	1 Gy up vs 0 Gy	61.8105	1.31185	847.731	17.3136	48.3567	3.58921	1
7	8073096	APOBEC3H	3.35838e-25	5.22461e-22	3.56916e-10	1.89954e-07	0.0260304	0.0786199	3.56916e-10	1.89954e-07	2.2506	2.2506	1 Gy up vs 0 Gy	138.629	3.85683	373.27	3.26173	35.2602	16.7929	1
7	7902227	GADD45A	4.35373e-25	6.28927e-22	3.29854e-08	1.36142e-05	0.647334	0.773317	3.29854e-08	1.36142e-05	2.05424	2.05424	1 Gy up vs 0 Gy	79.282	0.560866	1047.62	7.51971	35.0312	10.0311	1
14	8147424	LOC100506538 /// NDUFAF6 /// NDUFAF6 /// LOC100506538	8.9012e-24	1.20012e-20	0.000174851	0.0180418	0.0222615	0.0697146	0.000174851	0.0180418	1.19558	1.19558	1 Gy up vs 0 Gy	21.6157	4.03826	718.241	1.72054	13.8063	42.9026	1
8	8173299	EDA2R /// EDA2R	1.1687e-23	1.47724e-20	7.3591e-18	1.4883e-13	0.0333634	0.0955589	7.3591e-18	1.4883e-13	4.97894	4.97894	1 Gy up vs 0 Gy	991.211	3.57433	223.658	2.87926	26.606	13.8909	1
16	8088247	ARHGEF3 /// ARHGEF3	3.42486e-22	4.07437e-19	1.44773e-11	1.33086e-08	2.9278e-09	2.09971e-07	1.44773e-11	1.33086e-08	1.35383	1.35383	1 Gy up vs 0 Gy	201.478	50.7087	1239.5	1.44452	11.2747	20.792	1
13	8128698	SESN1	6.74832e-22	7.58211e-19	7.34122e-11	4.64445e-08	0.0529641	0.135658	7.34122e-11	4.64445e-08	1.71831	1.71831	1 Gy up vs 0 Gy	166.997	3.06502	903.998	4.1347	13.6588	18.19	1
27	8159448	MAMDC4 /// MAMDC4	2.34993e-21	2.50132e-18	0.000473262	0.0369546	0.40377	0.575992	0.000473262	0.0369546	1.30805	1.30805	1 Gy up vs 0 Gy	17.7327	1.02487	211.854	10.5822	6.96823	74.119	1
5	8037872	MIR3191 /// MIR3190 /// BBC3 /// MIR3191 /// MIR3190 /// BBC3	4.93626e-21	4.99155e-18	6.52998e-08	2.49174e-05	0.739521	0.838518	6.52998e-08	2.49174e-05	1.36508	1.36508	1 Gy up vs 0 Gy	72.5409	0.421779	965.751	2.93689	46.8353	2.49804	1
14	8109697	CCNG1 /// CCNG1	3.7349e-20	3.59689e-17	5.00605e-11	3.49112e-08	0.00204135	0.010428	5.00605e-11	3.49112e-08	1.66424	1.66424	1 Gy up vs 0 Gy	174.606	7.18398	867.629	5.74386	11.6397	12.9359	1
17	8112202	PLK2 /// PLK2	7.9858e-20	7.34113e-17	1.42541e-11	1.33086e-08	0.00610088	0.025301	1.42541e-11	1.33086e-08	1.88389	1.88389	1 Gy up vs 0 Gy	201.837	5.64962	132.832	2.09774	9.56468	70.7966	1
8	8110971	CMBL /// CMBL	1.12497e-18	9.89191e-16	2.81501e-07	9.09433e-05	0.601573	0.739351	2.81501e-07	9.09433e-05	1.73678	1.73678	1 Gy up vs 0 Gy	59.6511	0.635007	341.15	3.55536	19.6811	22.1077	1
13	7965094	E2F7	1.79678e-18	1.51409e-15	1.32931e-07	4.80071e-05	0.0345631	0.0982714	1.32931e-07	4.80071e-05	1.67983	1.67983	1 Gy up vs 0 Gy	66.0216	3.53464	401.742	3.96595	11.4509	44.0391	1
8	8092230	ZMAT3 /// ZMAT3	4.90267e-18	3.96606e-15	1.54057e-12	2.0771e-09	0.00117333	0.00663204	1.54057e-12	2.0771e-09	2.1844	2.1844	1 Gy up vs 0 Gy	259.859	8.02745	336.744	2.02194	18.8626	17.8766	1
17	8085486	XPC	2.30072e-16	1.78961e-13	3.20934e-16	3.24528e-12	0.000185323	0.00147732	3.20934e-16	3.24528e-12	2.11788	2.11788	1 Gy up vs 0 Gy	660.23	11.2118	414.37	2.74583	8.02037	23.2127	1
7	8007100	IGFBP4 /// IGFBP4	3.73492e-16	2.79759e-13	2.70249e-05	0.00437241	0.108857	0.231244	2.70249e-05	0.00437241	1.27171	1.27171	1 Gy up vs 0 Gy	30.1227	2.31038	837.988	5.44768	19.4291	4.06251	1
7	7922343	TNFSF4 /// TNFSF4	1.17181e-15	8.46382e-13	1.00948e-11	1.13421e-08	0.736092	0.836286	1.00948e-11	1.13421e-08	3.40108	3.40108	1 Gy up vs 0 Gy	209.968	0.426767	291.883	5.93442	18.6928	13.8762	1
19	7964183	GLS2 /// GLS2	2.73096e-15	1.90452e-12	7.34881e-11	4.64445e-08	0.00430731	0.0190323	7.34881e-11	4.64445e-08	1.8669	1.8669	1 Gy up vs 0 Gy	166.977	6.11928	238.554	3.15681	6.9128	69.47	1
20	7971461	LCP1 /// LCP1 /// LCP1 /// LCP1	3.91808e-15	2.64131e-12	0.217235	0.86099	0.000752908	0.00462259	0.217235	0.86099	1.02456	1.02456	1 Gy up vs 0 Gy	1.62891	8.73857	4100.99	5.50619	6.58868	6.85224	1
12	8149749	TNFRSF10D	1.12102e-12	7.31339e-10	0.0011238	0.0699315	0.927972	0.95719	0.0011238	0.0699315	1.71185	1.71185	1 Gy up vs 0 Gy	14.6865	0.150673	267.728	56.0254	8.51684	12.7372	1
23	7995631	RBL2 /// RBL2	1.78936e-12	1.13088e-09	1.75704e-05	0.00311705	1.78556e-07	5.66894e-06	1.75704e-05	0.00311705	1.19587	1.19587	1 Gy up vs 0 Gy	32.3375	30.5504	919.615	5.95414	5.11236	23.1012	1
3	7967056	TRIAP1	4.32073e-12	2.64795e-09	2.8348e-11	2.20504e-08	0.0703369	0.167945	2.8348e-11	2.20504e-08	1.53878	1.53878	1 Gy up vs 0 Gy	186.488	2.7625	6514.14	0.999991	50.275	1.64195	1
22	7924207	PTPN14	1.02377e-11	6.08962e-09	8.99115e-09	3.86887e-06	0.00864272	0.0332618	8.99115e-09	3.86887e-06	1.38987	1.38987	1 Gy up vs 0 Gy	93.5352	5.19577	178.762	0.833006	5.02065	176.561	1
13	7949518	FIBP /// FIBP	1.38934e-11	8.028e-09	0.438001	0.962171	0.548006	0.698046	0.438001	0.962171	0.965419	-1.03582	1 Gy down vs 0 Gy	0.627645	0.727736	1064	7.15568	7.32066	11.8195	1
18	7947462	ABTB2	1.44039e-11	8.09179e-09	0.000306595	0.0270768	0.766448	0.856807	0.000306595	0.0270768	1.27089	1.27089	1 Gy up vs 0 Gy	19.3742	0.38296	169.872	6.42078	5.70669	38.835	1
7	8151890	TP53INP1	6.57547e-11	3.59412e-08	2.44631e-13	4.94742e-10	0.173668	0.323115	2.44631e-13	4.94742e-10	1.80312	1.80312	1 Gy up vs 0 Gy	319.256	1.84274	175.325	2.8588	12.2275	4.39382	1
39	8128894	REV3L	1.00419e-10	5.3444e-08	3.92508e-09	1.80411e-06	0.00270549	0.0130711	3.92508e-09	1.80411e-06	1.57162	1.57162	1 Gy up vs 0 Gy	103.699	6.77287	631.817	6.52064	3.3765	123.08	1
9	7934906	ACTA2 /// ACTA2 /// ACTA2	1.41929e-10	7.35993e-08	4.68283e-09	2.05882e-06	3.32621e-05	0.000369986	4.68283e-09	2.05882e-06	2.4394	2.4394	1 Gy up vs 0 Gy	101.459	14.7765	432.825	14.0692	9.22159	11.02	1
15	8054377	FHL2 /// FHL2	2.18718e-10	1.10584e-07	0.000100155	0.0113794	0.216218	0.377812	0.000100155	0.0113794	1.15205	1.15205	1 Gy up vs 0 Gy	23.9783	1.62798	270.009	1.08953	5.95512	44.2457	1
26	8118863	ANKS1A /// ANKS1A	3.70771e-10	1.8289e-07	0.718794	0.997707	0.394159	0.567203	0.718794	0.997707	1.01243	1.01243	1 Gy up vs 0 Gy	0.133572	1.04809	463.175	4.72869	4.07525	43.1229	1
7	8119088	CDKN1A /// CDKN1A	3.88129e-10	1.86893e-07	3.00512e-06	0.000675284	0.206624	0.366141	3.00512e-06	0.000675284	1.7713	1.7713	1 Gy up vs 0 Gy	42.562	1.67226	779.429	8.25356	11.2676	10.7366	1
4	8025053	TNFSF9	5.01413e-10	2.35827e-07	1.05229e-08	4.43365e-06	0.00228582	0.0114032	1.05229e-08	4.43365e-06	1.39137	1.39137	1 Gy up vs 0 Gy	91.7045	7.01747	510.309	1.80165	22.119	2.17691	1
8	8154563	ACER2 /// ACER2	8.00236e-10	3.67818e-07	3.10591e-11	2.32644e-08	0.113992	0.239207	3.10591e-11	2.32644e-08	1.72828	1.72828	1 Gy up vs 0 Gy	184.531	2.26355	157.565	1.20902	9.54407	20.6437	1
18	8026787	FAM129C	1.74219e-09	7.82979e-07	0.000525683	0.0399677	0.0163703	0.0546957	0.000525683	0.0399677	0.762147	-1.31208	1 Gy down vs 0 Gy	17.3471	4.40277	157.084	6.92817	4.87163	51.607	1
10	7944978	EI24 /// EI24	1.96506e-09	8.63943e-07	8.80659e-07	0.000237473	0.361044	0.534459	8.80659e-07	0.000237473	1.27007	1.27007	1 Gy up vs 0 Gy	50.8853	1.13258	1427.21	2.99501	7.50845	9.273	1
14	8085984	OSBPL10 /// OSBPL10	2.36527e-09	1.01777e-06	2.33549e-06	0.000553703	6.87238e-06	0.000106913	2.33549e-06	0.000553703	0.781579	-1.27946	1 Gy down vs 0 Gy	44.1843	18.6622	442.26	3.51039	5.72983	19.579	1
10	8008922	PPM1D /// PPM1D	2.84426e-09	1.19838e-06	9.58265e-11	5.7858e-08	0.561175	0.70813	9.58265e-11	5.7858e-08	1.64216	1.64216	1 Gy up vs 0 Gy	161.881	0.704262	1253.68	3.08008	7.38622	12.2011	1
5	8163672	PAPPA-AS1 /// PAPPA-AS1	2.90754e-09	1.20004e-06	2.92292e-07	9.09433e-05	0.157416	0.301076	2.92292e-07	9.09433e-05	2.15832	2.15832	1 Gy up vs 0 Gy	59.3449	1.93991	67.9593	3.03668	14.7553	18.0468	1
47	8075728	MYH9	3.67749e-09	1.48747e-06	0.0601446	0.602302	0.000373053	0.00260519	0.0601446	0.602302	0.956922	-1.04502	1 Gy down vs 0 Gy	3.99511	9.93268	872.057	5.50601	2.81654	52.3579	1
11	7899436	SESN2	4.63863e-09	1.83944e-06	4.35535e-08	1.72711e-05	0.0596078	0.148663	4.35535e-08	1.72711e-05	1.43697	1.43697	1 Gy up vs 0 Gy	76.4799	2.93811	350.382	4.0609	6.68848	12.7894	1
49	7995926	NLRC5 /// NLRC5	7.1601e-09	2.78473e-06	0.378771	0.945743	2.14351e-05	0.000258424	0.378771	0.945743	0.952465	-1.04991	1 Gy down vs 0 Gy	0.812138	15.7956	725.324	33.9172	2.71742	55.6414	1
11	7911289	ZNF672 /// ZNF672	1.24337e-08	4.74451e-06	0.734351	0.997707	0.277403	0.448242	0.734351	0.997707	0.990797	-1.00929	1 Gy down vs 0 Gy	0.11859	1.38639	1157.48	2.71122	6.39866	8.03532	1
7	8018156	LINC00469 /// LINC00469	1.6662e-08	6.24023e-06	2.68145e-05	0.00437241	0.000870102	0.00521082	2.68145e-05	0.00437241	1.35723	1.35723	1 Gy up vs 0 Gy	30.162	8.50312	472.709	1.72233	9.30739	20.7234	1
7	7989493	RPS27L /// RPS27L	2.10141e-08	7.72708e-06	7.32474e-11	4.64445e-08	0.255942	0.424242	7.32474e-11	4.64445e-08	2.02333	2.02333	1 Gy up vs 0 Gy	167.041	1.46421	850.345	2.11694	9.18944	16.2072	1
3	8157516	TRIM32	2.6955e-08	9.73461e-06	1.56214e-09	7.52208e-07	2.29234e-07	6.98197e-06	1.56214e-09	7.52208e-07	1.27814	1.27814	1 Gy up vs 0 Gy	116.089	29.5837	1805.61	0.765934	26.583	1.11652	1
20	8029193	CIC	2.85725e-08	1.01377e-05	0.00161602	0.0905455	0.951406	0.970034	0.00161602	0.0905455	1.18122	1.18122	1 Gy up vs 0 Gy	13.4913	0.113028	444.326	17.8117	4.11081	12.0513	1
21	7941214	POLA2 /// POLA2	5.41961e-08	1.88976e-05	0.00575726	0.203557	0.000390706	0.00270326	0.00575726	0.203557	1.0787	1.0787	1 Gy up vs 0 Gy	9.67591	9.85137	827.247	1.99066	3.89716	34.3855	1
5	8158022	ZNF79	9.29136e-08	3.18489e-05	3.22886e-13	5.93641e-10	0.000472376	0.00316545	3.22886e-13	5.93641e-10	1.57206	1.57206	1 Gy up vs 0 Gy	309.544	9.52158	262.73	1.09737	11.8737	3.31051	1
5	8024792	EBI3	9.6057e-08	3.23776e-05	0.00163863	0.0905455	0.897591	0.93925	0.00163863	0.0905455	1.54932	1.54932	1 Gy up vs 0 Gy	13.4465	0.196327	74.7014	8.00479	11.8471	9.78539	1
14	7987511	C15orf52 /// C15orf52	1.15571e-07	3.83165e-05	0.625175	0.997707	0.451548	0.619042	0.625175	0.997707	1.01814	1.01814	1 Gy up vs 0 Gy	0.246602	0.916803	548.14	2.11706	4.85259	30.9417	1
14	7935968	LDB1 /// LDB1	2.40154e-07	7.83367e-05	0.0755643	0.657493	0.00113514	0.00644862	0.0755643	0.657493	1.0504	1.0504	1 Gy up vs 0 Gy	3.53352	8.07937	1791.55	2.13539	4.68768	16.0249	1
5	7918552	FAM212B /// LOC101928718 /// LOC101928718 /// FAM212B	2.60152e-07	8.35129e-05	0.000459077	0.0364093	0.880402	0.929195	0.000459077	0.0364093	1.17824	1.17824	1 Gy up vs 0 Gy	17.8453	0.22129	130.842	1.41784	11.0573	5.84268	1
7	7949532	FOSL1 /// FOSL1	2.99646e-07	9.46881e-05	9.00454e-07	0.000239616	0.000330638	0.00236033	9.00454e-07	0.000239616	1.17483	1.17483	1 Gy up vs 0 Gy	50.7247	10.1468	690.065	0.828247	7.86205	7.13015	1
29	8015914	HDAC5 /// HDAC5	3.72107e-07	0.000115777	0.759723	0.998885	0.0307644	0.089677	0.759723	0.998885	0.988474	-1.01166	1 Gy down vs 0 Gy	0.0962756	3.66593	799.108	8.34954	3.05227	37.2951	1
12	7909127	MFSD4	3.83437e-07	0.000117494	1.66104e-05	0.00297282	0.000675898	0.00423725	1.66104e-05	0.00297282	1.20604	1.20604	1 Gy up vs 0 Gy	32.6341	8.91648	519.051	1.26686	5.07894	30.7865	1
10	7943749	LAYN	4.03565e-07	0.000121816	0.569148	0.988209	0.323752	0.497576	0.569148	0.988209	1.03196	1.03196	1 Gy up vs 0 Gy	0.335667	1.23749	551.888	2.89871	5.77308	25.1542	1
16	8160487	PLAA	4.64361e-07	0.000138106	0.21626	0.860619	0.149634	0.290366	0.21626	0.860619	0.954577	-1.04758	1 Gy down vs 0 Gy	1.63612	1.99028	1155.41	4.02704	4.17523	21.6271	1
7	8002237	SLC7A6OS /// SLC7A6OS	5.33299e-07	0.000156311	9.56349e-05	0.0110521	0.000456493	0.00307532	9.56349e-05	0.0110521	1.09717	1.09717	1 Gy up vs 0 Gy	24.1806	9.58053	417.012	1.14449	7.57944	3.58555	1
23	8026315	PKN1	6.18636e-07	0.000178733	0.0191912	0.381927	0.501118	0.661571	0.0191912	0.381927	0.869036	-1.1507	1 Gy down vs 0 Gy	6.5482	0.815518	853.521	12.1197	3.35972	34.5155	1
22	7913357	ECE1 /// ECE1	6.59647e-07	0.000185288	0.0020384	0.106249	0.221754	0.384166	0.0020384	0.106249	1.20545	1.20545	1 Gy up vs 0 Gy	12.7523	1.60336	885.711	16.2911	3.42971	21.3325	1
6	8018288	ATP5H /// ATP5H	6.59261e-07	0.000185288	0.354889	0.935339	0.476705	0.640773	0.354889	0.935339	0.959738	-1.04195	1 Gy down vs 0 Gy	0.89925	0.864183	2479.96	2.03679	8.60495	7.59983	1
12	8047839	CREB1 /// CREB1	7.16972e-07	0.000198631	0.551244	0.986319	0.0339415	0.0968717	0.551244	0.986319	0.98162	-1.01872	1 Gy down vs 0 Gy	0.368061	3.55501	2096.22	6.12573	4.91352	5.5356	1
10	7924450	DUSP10 /// DUSP10	7.36688e-07	0.000201335	0.291806	0.906913	0.0113466	0.0411542	0.291806	0.906913	0.90156	-1.10919	1 Gy down vs 0 Gy	1.17568	4.85178	769.088	13.8632	5.57969	16.292	1
11	8000799	GDPD3 /// GDPD3	9.64291e-07	0.000260024	0.137751	0.782959	0.372459	0.54592	0.137751	0.782959	0.921377	-1.08533	1 Gy down vs 0 Gy	2.40105	1.10263	550.678	3.31741	5.13223	25.441	1
14	7961983	TM7SF3 /// TM7SF3	1.55144e-06	0.000412846	1.34787e-06	0.000340742	0.122727	0.252764	1.34787e-06	0.000340742	1.38279	1.38279	1 Gy up vs 0 Gy	47.8758	2.18887	408.404	9.98335	4.26619	10.9891	1
7	7933501	DRGX	1.57682e-06	0.000414151	0.100154	0.722366	0.796137	0.876501	0.100154	0.722366	0.909483	-1.09953	1 Gy down vs 0 Gy	2.98699	0.340721	382.114	1.88137	7.05276	18.4845	1
15	8131815	KLHL7 /// KLHL7 /// KLHL7	1.95363e-06	0.000506541	0.0093984	0.269717	0.00863765	0.0332549	0.0093984	0.269717	1.11706	1.11706	1 Gy up vs 0 Gy	8.34765	5.19652	433.267	2.57914	4.04108	32.8414	1
17	8081564	CD96	2.17453e-06	0.00055668	0.0760186	0.657563	4.17016e-06	7.12308e-05	0.0760186	0.657563	0.956909	-1.04503	1 Gy down vs 0 Gy	3.52162	20.0331	2043.91	4.81033	3.73644	8.55886	1
14	8152133	RRM2B /// RRM2B	2.25174e-06	0.00056924	2.31695e-05	0.00393765	0.123317	0.253555	2.31695e-05	0.00393765	1.31367	1.31367	1 Gy up vs 0 Gy	30.9028	2.18403	310.196	7.18575	4.18179	16.7603	1
8	8150550	CHRNA6 /// CHRNA6	3.33516e-06	0.000832719	3.67574e-05	0.00554762	0.254647	0.423081	3.67574e-05	0.00554762	1.60272	1.60272	1 Gy up vs 0 Gy	28.6017	1.46912	235.067	4.02639	6.00966	29.7265	1
5	7949948	C11orf24 /// C11orf24	3.66568e-06	0.000896328	3.7223e-09	1.75069e-06	0.229471	0.393167	3.7223e-09	1.75069e-06	1.28194	1.28194	1 Gy up vs 0 Gy	104.38	1.57008	1420.1	1.16428	9.03695	2.78933	1
6	8033241	CD70 /// CD70	3.67856e-06	0.000896328	2.05034e-10	1.15184e-07	0.017933	0.0588188	2.05034e-10	1.15184e-07	1.65336	1.65336	1 Gy up vs 0 Gy	148.04	4.29353	585.359	1.1078	7.59405	12.706	1
8	8032509	GNG7 /// GNG7	3.83975e-06	0.000902966	0.00094944	0.0619402	0.013802	0.0478129	0.00094944	0.0619402	0.782042	-1.2787	1 Gy down vs 0 Gy	15.2578	4.60983	1389.22	8.0004	5.952	7.61793	1
10	8053406	RETSAT /// RETSAT	3.80849e-06	0.000902966	3.01468e-07	9.23771e-05	0.094755	0.208841	3.01468e-07	9.23771e-05	1.3106	1.3106	1 Gy up vs 0 Gy	59.0941	2.45232	367.814	3.94113	5.05355	7.76774	1
8	8127637	TMEM30A	3.80134e-06	0.000902966	3.33829e-15	1.68784e-11	0.320003	0.493762	3.33829e-15	1.68784e-11	1.97697	1.97697	1 Gy up vs 0 Gy	512.03	1.24871	1730.26	3.77924	5.95611	3.69342	1
13	8059838	HJURP /// HJURP	4.18127e-06	0.000971977	0.402518	0.951075	0.0386369	0.107099	0.402518	0.951075	0.978108	-1.02238	1 Gy down vs 0 Gy	0.733202	3.4103	676.783	0.767144	4.2283	37.3361	1
25	8010328	CCDC40 /// CCDC40	5.05379e-06	0.00116145	0.503063	0.977881	0.972786	0.983466	0.503063	0.977881	0.967877	-1.03319	1 Gy down vs 0 Gy	0.466019	0.0748411	261.247	1.97365	2.93967	191.063	1
9	8120431	PTP4A1	5.17744e-06	0.0011765	9.50337e-08	3.55919e-05	0.172839	0.321958	9.50337e-08	3.55919e-05	1.36868	1.36868	1 Gy up vs 0 Gy	69.0385	1.84746	2993.74	5.44357	5.33924	5.18467	1
15	7994292	IL21R	5.2856e-06	0.00118773	1.448e-06	0.000361535	8.77026e-05	0.00081179	1.448e-06	0.000361535	1.31049	1.31049	1 Gy up vs 0 Gy	47.3823	12.6864	540.62	2.21129	3.82965	40.2622	1
7	7935180	PDLIM1 /// PDLIM1	5.56765e-06	0.00123736	9.08716e-05	0.0108745	1.52359e-05	0.000198155	9.08716e-05	0.0108745	1.20607	1.20607	1 Gy up vs 0 Gy	24.4055	16.6204	953.358	4.99647	6.44717	3.32193	1
9	7902425	ST6GALNAC3 /// ST6GALNAC3	6.30922e-06	0.00138693	0.290399	0.906394	0.546299	0.696837	0.290399	0.906394	1.06533	1.06533	1 Gy up vs 0 Gy	1.18276	0.730814	448.335	2.29868	5.26849	29.1391	1
12	7985053	FBXO22 /// FBXO22	8.06369e-06	0.0017274	3.7827e-11	2.73219e-08	3.37206e-05	0.000374295	3.7827e-11	2.73219e-08	1.54293	1.54293	1 Gy up vs 0 Gy	180.372	14.7455	935.12	2.04278	4.27336	18.512	1
21	8006345	RHOT1 /// RHOT1	8.11426e-06	0.0017274	0.851636	0.999826	0.000526826	0.00344918	0.851636	0.999826	1.00624	1.00624	1 Gy up vs 0 Gy	0.0359468	9.33495	1562.17	4.28076	3.12584	28.9845	1
7	8086953	SHISA5 /// SHISA5 /// SHISA5	7.94658e-06	0.0017274	0.0211388	0.393575	0.00173745	0.00912443	0.0211388	0.393575	1.08429	1.08429	1 Gy up vs 0 Gy	6.31668	7.4246	3825.94	3.4422	6.2777	3.47565	1
49	7987981	UBR1 /// UBR1	9.50374e-06	0.00200212	0.99465	0.999826	0.109616	0.232523	0.99465	0.999826	0.999695	-1.00031	1 Gy down vs 0 Gy	4.61573e-05	2.30331	642.532	14.8166	2.17879	87.8943	1
8	8045848	UPP2 /// UPP2	1.00365e-05	0.00209256	0.411433	0.952257	0.851604	0.910683	0.411433	0.952257	0.959437	-1.04228	1 Gy down vs 0 Gy	0.705359	0.262378	487.391	1.41938	5.56006	26.3506	1
33	7985364	IL16 /// IL16	1.14557e-05	0.00236408	0.0229569	0.403068	0.0540279	0.137858	0.0229569	0.403068	0.944206	-1.05909	1 Gy down vs 0 Gy	6.12131	3.04357	866.356	1.1513	2.51011	135.69	1
16	7901054	PLK3 /// PLK3	1.21497e-05	0.00248198	4.06464e-09	1.82674e-06	0.0682808	0.164335	4.06464e-09	1.82674e-06	1.51699	1.51699	1 Gy up vs 0 Gy	103.252	2.7938	619.334	8.506	3.5237	13.0381	1
7	8106181	BTF3	1.23532e-05	0.00249831	0.511193	0.980302	0.0117193	0.0422319	0.511193	0.980302	0.983766	-1.0165	1 Gy down vs 0 Gy	0.448313	4.81154	2806.16	0.987269	6.06829	6.98426	1
28	7920810	GON4L /// GON4L	1.27067e-05	0.00254436	0.1783	0.82724	0.252362	0.420132	0.1783	0.82724	1.05348	1.05348	1 Gy up vs 0 Gy	1.95366	1.47785	624.206	8.43851	2.67681	34.195	1
4	7977440	KIAA0125 /// LOC101926972	1.4036e-05	0.00278298	0.0051032	0.187991	5.04055e-05	0.000517086	0.0051032	0.187991	0.909788	-1.09916	1 Gy down vs 0 Gy	10.0147	13.8544	419.944	1.39377	10.1389	2.11125	1
21	8093643	ADD1 /// ADD1	1.46725e-05	0.00288094	0.0159231	0.350412	0.109292	0.231946	0.0159231	0.350412	0.942322	-1.06121	1 Gy down vs 0 Gy	7.00347	2.30632	698.399	1.35771	3.03221	42.8303	1
31	8037991	LIG1	1.52356e-05	0.00296274	0.000132166	0.0141425	0.0139965	0.0483624	0.000132166	0.0141425	1.35142	1.35142	1 Gy up vs 0 Gy	22.7847	4.59272	463.131	12.2043	2.54294	83.3366	1
30	8172827	KDM5C	1.54327e-05	0.00297249	0.846662	0.999826	5.09311e-09	3.34426e-07	0.846662	0.999826	0.995344	-1.00468	1 Gy down vs 0 Gy	0.0384307	47.4603	941.864	3.16593	2.57626	42.7836	1
5	8169742	XIAP	1.5777e-05	0.00301013	0.716268	0.997707	0.175332	0.325492	0.716268	0.997707	0.988395	-1.01174	1 Gy down vs 0 Gy	0.136101	1.83334	430.105	0.757538	7.967	7.26231	1
6	8012416	LINC00324	1.67472e-05	0.00316538	0.0208514	0.389914	0.596837	0.735643	0.0208514	0.389914	1.16152	1.16152	1 Gy up vs 0 Gy	6.3493	0.642926	253.093	2.12558	6.72257	13.6921	1
10	7980327	ANGEL1 /// ANGEL1	1.80666e-05	0.00338314	0.691213	0.997707	0.0166791	0.0555165	0.691213	0.997707	0.986442	-1.01374	1 Gy down vs 0 Gy	0.162669	4.3803	584.473	3.65216	4.55622	7.75525	1
9	8113433	EFNA5	1.87112e-05	0.0034717	0.971686	0.999826	0.0254492	0.077338	0.971686	0.999826	0.99829	-1.00171	1 Gy down vs 0 Gy	0.0012934	3.88286	579.13	1.74888	4.88019	25.622	1
18	8042537	ATP6V1B1 /// ATP6V1B1	1.89235e-05	0.00347917	0.0521966	0.569499	0.105165	0.225757	0.0521966	0.569499	0.939312	-1.06461	1 Gy down vs 0 Gy	4.29004	2.34554	293.186	1.33666	3.22881	57.4666	1
6	8062286	AAR2 /// AAR2	1.96988e-05	0.00358909	0.0460912	0.550563	0.127146	0.259345	0.0460912	0.550563	0.927779	-1.07784	1 Gy down vs 0 Gy	4.55405	2.15323	1505.74	1.03156	6.63025	9.85897	1
7	7959123	PRKAB1 /// PRKAB1	2.12495e-05	0.00383705	6.45673e-10	3.26452e-07	0.000728387	0.00450211	6.45673e-10	3.26452e-07	1.46023	1.46023	1 Gy up vs 0 Gy	129.155	8.79295	1858.81	6.5573	5.81189	1.95291	1
10	7999160	CDIP1 /// CDIP1	2.19373e-05	0.00392619	0.14515	0.790779	0.666683	0.78641	0.14515	0.790779	1.05382	1.05382	1 Gy up vs 0 Gy	2.30831	0.530672	254.103	2.32511	4.49422	12.6589	1
25	8057771	STAT4 /// STAT4	2.62748e-05	0.00466124	0.981314	0.999826	0.00390951	0.0176368	0.981314	0.999826	1.00108	1.00108	1 Gy up vs 0 Gy	0.000563226	6.25295	1653.66	12.9496	2.71492	26.3066	1
5	7940147	FAM111B /// FAM111B	2.67849e-05	0.00467457	0.00113312	0.0702952	0.443093	0.611388	0.00113312	0.0702952	0.555415	-1.80045	1 Gy down vs 0 Gy	14.6587	0.935106	118.543	7.58216	7.58629	17.0953	1
10	8119609	CNPY3 /// CNPY3	2.68122e-05	0.00467457	0.738554	0.997707	0.807047	0.882875	0.738554	0.997707	0.980948	-1.01942	1 Gy down vs 0 Gy	0.114714	0.325294	1938.97	13.3291	4.43011	5.98348	1
10	8085195	LHFPL4	2.90103e-05	0.00501457	0.026158	0.431378	0.244891	0.411283	0.026158	0.431378	0.924558	-1.0816	1 Gy down vs 0 Gy	5.81648	1.50696	1004.4	1.17633	4.40493	22.2357	1
14	7919800	CTSS	2.97793e-05	0.00509494	0.339172	0.932365	4.4439e-08	1.94111e-06	0.339172	0.932365	1.05241	1.05241	1 Gy up vs 0 Gy	0.961334	36.4216	702.335	2.72455	3.59263	49.8177	1
3	8027002	GDF15 /// GDF15	2.99791e-05	0.00509494	2.82807e-06	0.000649942	0.00610973	0.0253255	2.82807e-06	0.000649942	1.47658	1.47658	1 Gy up vs 0 Gy	42.9488	5.6477	9.09229	2.85448	13.3201	2.04228	1
7	8148317	MYC /// MYC	3.32455e-05	0.00560297	0.000203486	0.0198807	0.218406	0.380353	0.000203486	0.0198807	0.724581	-1.38011	1 Gy down vs 0 Gy	20.9969	1.61817	5635.22	12.1674	5.60115	4.68779	1
7	8025421	MARCH2 /// MARCH2	3.35758e-05	0.00561188	0.813401	0.999826	0.0176974	0.0581687	0.813401	0.999826	1.01585	1.01585	1 Gy up vs 0 Gy	0.057286	4.30932	635.787	5.605	5.5965	8.89089	1
7	8103728	HMGB2 /// HMGB2	3.49582e-05	0.00579504	0.282865	0.903891	0.850938	0.910115	0.282865	0.903891	0.909038	-1.10006	1 Gy down vs 0 Gy	1.22151	0.263322	705.677	7.42048	5.57754	11.5787	1
13	8174513	CHRDL1 /// CHRDL1	3.61897e-05	0.00595041	0.862122	0.999826	0.947683	0.968178	0.862122	0.999826	0.993706	-1.00633	1 Gy down vs 0 Gy	0.0309915	0.119225	486.677	1.06613	3.6984	51.7062	1
7	8001658	C16orf80 /// C16orf80	3.65196e-05	0.00595623	0.387794	0.946839	0.106975	0.228334	0.387794	0.946839	1.03887	1.03887	1 Gy up vs 0 Gy	0.781294	2.32814	987.42	2.58952	5.55701	8.29456	1
5	7923372	PHLDA3	4.02581e-05	0.00649959	0.00272903	0.128055	0.352578	0.525967	0.00272903	0.128055	1.33681	1.33681	1 Gy up vs 0 Gy	11.8507	1.15542	343.001	2.67856	7.29573	14.5866	1
7	8134777	STAG3 /// PVRIG	4.04939e-05	0.00649959	0.245958	0.886202	1.07243e-07	3.8412e-06	0.245958	0.886202	0.97292	-1.02783	1 Gy down vs 0 Gy	1.43326	32.6036	949.661	0.509992	5.5085	11.8981	1
11	8081645	C3orf52 /// C3orf52	4.37163e-05	0.00696156	0.0545799	0.582251	0.670648	0.789154	0.0545799	0.582251	1.11462	1.11462	1 Gy up vs 0 Gy	4.19646	0.524561	322.583	2.11844	4.02777	40.0327	1
41	8016745	SPAG9	4.59279e-05	0.00725661	0.718055	0.997707	0.153701	0.296184	0.718055	0.997707	1.03326	1.03326	1 Gy up vs 0 Gy	0.134309	1.96362	1021.66	49.7505	2.17761	72.1992	1
14	7970096	ING1 /// ING1	4.68452e-05	0.00734417	0.226878	0.868186	0.133888	0.268907	0.226878	0.868186	0.949649	-1.05302	1 Gy down vs 0 Gy	1.5597	2.10134	496.461	3.95319	3.4882	21.6456	1
4	8001547	PLLP	4.87112e-05	0.00757796	1.50454e-07	5.24618e-05	0.000277846	0.00205079	1.50454e-07	5.24618e-05	1.3142	1.3142	1 Gy up vs 0 Gy	64.9351	10.4601	11.6072	1.66244	8.91121	2.27995	1
8	7949873	ACY3	5.22459e-05	0.00806581	0.028637	0.450354	0.947171	0.967992	0.028637	0.450354	1.1402	1.1402	1 Gy up vs 0 Gy	5.6081	0.120069	916.862	2.27775	4.89148	20.7346	1
16	8114550	NRG2 /// NRG2	5.50133e-05	0.0084287	0.057202	0.58963	0.399959	0.572533	0.057202	0.58963	0.940086	-1.06373	1 Gy down vs 0 Gy	4.09877	1.03401	498.01	1.31202	3.21674	46.8046	1
13	8167013	JADE3 /// JADE3	5.66959e-05	0.00862119	0.000208174	0.0201441	0.00855685	0.032994	0.000208174	0.0201441	1.31659	1.31659	1 Gy up vs 0 Gy	20.9048	5.20856	222.579	3.33651	3.58729	46.4864	1
10	8063369	RNF114 /// RNF114	5.79753e-05	0.00874994	0.213066	0.859048	0.000263191	0.00196195	0.213066	0.859048	1.02691	1.02691	1 Gy up vs 0 Gy	1.66005	10.5589	1311.53	1.45317	4.18356	7.22573	1
12	7926609	BMI1 /// BMI1 /// BMI1 /// COMMD3-BMI1	6.05257e-05	0.0090672	0.172759	0.821702	0.00641668	0.0263421	0.172759	0.821702	0.943757	-1.0596	1 Gy down vs 0 Gy	2.00704	5.58288	979.881	2.48779	3.73686	24.3382	1
21	7996571	FAM65A	6.43271e-05	0.00949599	0.600806	0.992667	3.08825e-05	0.000348143	0.600806	0.992667	0.985648	-1.01456	1 Gy down vs 0 Gy	0.283159	14.9454	822.48	3.12222	2.7952	27.2762	1
14	8145244	TNFRSF10C /// TNFRSF10C /// LOC254896	6.42086e-05	0.00949599	0.000272978	0.0250941	0.0176789	0.0581174	0.000272978	0.0250941	1.29497	1.29497	1 Gy up vs 0 Gy	19.8266	4.31057	345.491	1.99686	3.41526	84.3888	1
23	7923635	PLEKHA6	6.76626e-05	0.00984466	0.0319728	0.475319	0.738882	0.83809	0.0319728	0.475319	1.12132	1.12132	1 Gy up vs 0 Gy	5.35789	0.422708	152.274	2.84286	2.67686	119.67	1
26	8088776	FOXP1 /// FOXP1	6.7393e-05	0.00984466	0.24891	0.886884	0.000493917	0.00327722	0.24891	0.886884	0.969749	-1.03119	1 Gy down vs 0 Gy	1.41482	9.44505	1431.5	3.74083	2.54182	31.8378	1
12	7903893	CD53 /// CD53	6.9091e-05	0.00998069	0.612766	0.994799	0.0824737	0.188341	0.612766	0.994799	1.01901	1.01901	1 Gy up vs 0 Gy	0.264815	2.59588	3041.65	3.65856	3.70142	13.2688	1
5	8075310	LIF	7.09617e-05	0.0101782	0.295902	0.909221	0.713394	0.820034	0.295902	0.909221	1.07679	1.07679	1 Gy up vs 0 Gy	1.1553	0.460091	188.402	1.25839	6.89508	20.6906	1
29	8157858	GAPVD1 /// GAPVD1	7.63787e-05	0.010878	0.998286	0.999894	0.19643	0.353434	0.998286	0.999894	0.999942	-1.00006	1 Gy down vs 0 Gy	4.7389e-06	1.72173	421.907	2.83909	2.41646	55.6292	1
11	7899943	ZMYM1 /// ZMYM1	7.75721e-05	0.0109708	0.0945652	0.706117	0.388214	0.561126	0.0945652	0.706117	0.919155	-1.08796	1 Gy down vs 0 Gy	3.09625	1.06273	436.304	3.35786	3.86083	20.6577	1
21	7908125	RGL1 /// RGL1	7.85401e-05	0.0110301	0.328251	0.928087	0.36759	0.540861	0.328251	0.928087	1.20014	1.20014	1 Gy up vs 0 Gy	1.00692	1.11529	362.99	53.9095	2.76275	70.7553	1
49	8128472	ASCC3 /// ASCC3	7.90823e-05	0.0110301	1.97624e-11	1.5987e-08	0.00430599	0.0190307	1.97624e-11	1.5987e-08	2.02542	2.02542	1 Gy up vs 0 Gy	194.404	6.1197	714.798	20.1839	2.00553	82.0327	1
5	7929026	ACTA2-AS1 /// ACTA2-AS1	8.20521e-05	0.0113613	0.955731	0.999826	0.102222	0.221366	0.955731	0.999826	0.997533	-1.00247	1 Gy down vs 0 Gy	0.00316386	2.37453	95.1193	2.36938	6.79309	4.47121	1
3	8073068	APOBEC3C /// APOBEC3C	8.25806e-05	0.0113613	1.86055e-11	1.56782e-08	0.000126459	0.00109016	1.86055e-11	1.56782e-08	1.44935	1.44935	1 Gy up vs 0 Gy	195.757	11.9507	6647.28	4.59298	11.7302	0.252515	1
5	7907649	C1orf220	8.48512e-05	0.0115948	7.18348e-07	0.000201599	0.0140222	0.0484347	7.18348e-07	0.000201599	0.868838	-1.15096	1 Gy down vs 0 Gy	52.3745	4.59048	1494.17	0.822807	6.76956	2.52056	1
34	8156415	WNK2	8.80491e-05	0.011951	0.15224	0.799092	0.0234989	0.0727782	0.15224	0.799092	1.035	1.035	1 Gy up vs 0 Gy	2.22466	3.97521	204.646	0.806422	2.25907	203.331	1
9	8117890	HLA-H /// HLA-B /// HLA-E /// HLA-H /// HLA-A /// HLA-B /// HLA-H /// HLA-A /// HLA-F /// HLA-E	9.09435e-05	0.0122616	0.490195	0.974909	0.0813803	0.186751	0.490195	0.974909	1.01772	1.01772	1 Gy up vs 0 Gy	0.4951	2.60977	4225.46	1.79325	4.31649	6.87431	1
15	8145669	RBPMS /// RBPMS	0.000106209	0.014225	0.539906	0.983719	0.311221	0.484798	0.539906	0.983719	0.976498	-1.02407	1 Gy down vs 0 Gy	0.389653	1.2755	398.944	1.11267	3.18283	75.2705	1
7	7978166	TM9SF1	0.000109194	0.0145285	0.991272	0.999826	0.0123343	0.0439248	0.991272	0.999826	0.999579	-1.00042	1 Gy down vs 0 Gy	0.00012286	4.74813	1293.81	2.46866	5.04436	6.76186	1
40	8023080	LOXHD1	0.000117247	0.0154981	0.266997	0.899537	0.00139761	0.00763513	0.266997	0.899537	1.06323	1.06323	1 Gy up vs 0 Gy	1.30781	7.75584	88.5508	4.16517	2.1051	295.732	1
10	7900076	TEKT2	0.000123911	0.0160639	0.491462	0.974936	0.55966	0.706894	0.491462	0.974936	0.967413	-1.03369	1 Gy down vs 0 Gy	0.492178	0.706939	298.923	1.77907	3.94019	30.9954	1
2	7966746	HRK /// HRK	0.000122592	0.0160639	0.00144884	0.0841993	0.011028	0.0402873	0.00144884	0.0841993	0.906398	-1.10327	1 Gy down vs 0 Gy	13.8455	4.88735	7684.89	1.13905	21.646	0.336517	1
4	8111993	FGF10 /// FGF10 /// FGF10	0.000123434	0.0160639	0.276582	0.902575	0.600941	0.73881	0.276582	0.902575	1.06732	1.06732	1 Gy up vs 0 Gy	1.25489	0.636061	1082.65	1.83794	8.02113	6.06783	1
12	7964076	CNPY2 /// CNPY2	0.000129317	0.016658	0.82306	0.999826	0.187206	0.341363	0.82306	0.999826	0.995136	-1.00489	1 Gy down vs 0 Gy	0.0514038	1.76889	681.405	1.8139	3.5331	9.24513	1
7	8165024	C9orf116 /// C9orf116	0.000135455	0.0173382	0.0632674	0.611724	0.062863	0.154177	0.0632674	0.611724	0.941678	-1.06193	1 Gy down vs 0 Gy	3.89131	2.88142	976.469	0.943932	4.94387	11.3438	1
10	8173755	ITM2A /// ITM2A	0.000141232	0.017964	0.421458	0.957274	3.37567e-05	0.00037449	0.421458	0.957274	1.05508	1.05508	1 Gy up vs 0 Gy	0.675136	14.7431	439.922	4.80959	3.89819	21.888	1
8	8149811	NKX3-1 /// NKX3-1	0.000151415	0.0191389	0.128849	0.774245	0.0465129	0.122964	0.128849	0.774245	1.05755	1.05755	1 Gy up vs 0 Gy	2.5209	3.20604	803.011	1.06273	4.4621	17.9838	1
15	7919251	GPR89B /// GPR89A /// GPR89B /// GPR89A	0.000154422	0.0193763	0.462854	0.970484	0.00129343	0.00716667	0.462854	0.970484	1.02736	1.02736	1 Gy up vs 0 Gy	0.561448	7.87552	2336.33	5.01481	3.10068	14.9279	1
8	8082422	EEFSEC	0.00015521	0.0193763	0.799655	0.999826	0.0553896	0.140552	0.799655	0.999826	0.994317	-1.00572	1 Gy down vs 0 Gy	0.0662428	3.01678	1339.85	2.73087	4.45212	2.7626	1
12	7899675	TMEM39B /// TMEM39B	0.000165146	0.0204903	0.179115	0.828981	0.175407	0.325572	0.179115	0.828981	0.968415	-1.03262	1 Gy down vs 0 Gy	1.94599	1.83292	452.03	1.1387	3.46718	16.8586	1
12	7978376	STXBP6	0.00016846	0.020774	0.471646	0.972639	0.213141	0.374148	0.471646	0.972639	0.977504	-1.02301	1 Gy down vs 0 Gy	0.539408	1.64195	394.969	0.914146	3.46182	38.073	1
4	7952200	CCDC153 /// CCDC153	0.000182645	0.0223867	0.0351544	0.490296	0.295345	0.468181	0.0351544	0.490296	0.916761	-1.0908	1 Gy down vs 0 Gy	5.14545	1.32594	67.7756	1.03617	7.65276	4.67063	1
15	7904930	GPR89B /// GPR89A /// GPR89B /// GPR89A	0.000194908	0.0237459	0.334429	0.93029	0.00104139	0.00601917	0.334429	0.93029	1.03652	1.03652	1 Gy up vs 0 Gy	0.980876	8.21548	2313.31	5.22984	3.04936	14.4696	1
6	8034401	ZNF564	0.00020227	0.0244953	0.373345	0.94373	0.00100014	0.00584253	0.373345	0.94373	0.975131	-1.0255	1 Gy down vs 0 Gy	0.831213	8.27971	832.956	1.52225	5.32472	4.13134	1
2	7907904	IER5 /// IER5	0.000206931	0.0249106	0.139605	0.782959	0.716296	0.821782	0.139605	0.782959	1.07988	1.07988	1 Gy up vs 0 Gy	2.37725	0.455799	1307.09	2.25047	19.6963	0.606565	1
9	8032214	GAMT /// GAMT	0.000210357	0.0251731	0.0510257	0.56638	0.114751	0.240241	0.0510257	0.56638	1.10141	1.10141	1 Gy up vs 0 Gy	4.33784	2.25682	626.286	5.07825	4.01723	8.37853	1
4	7968957	SPERT	0.000213764	0.025246	0.961572	0.999826	0.725676	0.828541	0.961572	0.999826	0.99692	-1.00309	1 Gy down vs 0 Gy	0.00238348	0.441991	381.819	1.61719	7.50594	8.13926	1
7	8069340	YBEY /// YBEY	0.000214711	0.025246	0.19237	0.840224	8.67293e-07	2.00002e-05	0.19237	0.840224	1.04101	1.04101	1 Gy up vs 0 Gy	1.82689	24.8412	400.109	0.745966	4.72942	13.6779	1
6	8167790	TSR2	0.0002123	0.025246	0.159332	0.80891	0.0624764	0.153769	0.159332	0.80891	0.952202	-1.0502	1 Gy down vs 0 Gy	2.14559	2.88799	1665.78	4.84021	5.29793	1.90387	1
17	8025058	TRIP10 /// TRIP10	0.000223989	0.0261847	4.23948e-06	0.000921927	9.14367e-08	3.36221e-06	4.23948e-06	0.000921927	1.20395	1.20395	1 Gy up vs 0 Gy	40.4162	33.2687	588.907	1.82957	2.84423	34.8161	1
13	7901073	UROD /// UROD	0.000230488	0.0265439	0.015292	0.343936	0.677159	0.793629	0.015292	0.343936	1.125	1.125	1 Gy up vs 0 Gy	7.10352	0.514575	801.051	4.23526	3.23718	19.7632	1
15	8012150	GPS2 /// GPS2	0.000230999	0.0265439	0.00702844	0.226704	0.0230273	0.0716358	0.00702844	0.226704	1.08025	1.08025	1 Gy up vs 0 Gy	9.12589	3.9988	767.644	1.73513	3.0118	21.7124	1
28	8154254	KIAA1432 /// KIAA1432	0.00022934	0.0265439	0.202439	0.8492	0.388067	0.561087	0.202439	0.8492	1.06501	1.06501	1 Gy up vs 0 Gy	1.74304	1.0631	492.794	9.25286	2.30686	51.0864	1
12	8018761	ST6GALNAC2 /// ST6GALNAC2	0.000241007	0.0275374	0.00111762	0.0697616	7.56724e-06	0.000115154	0.00111762	0.0697616	1.14401	1.14401	1 Gy up vs 0 Gy	14.705	18.4061	248.371	3.02355	3.36498	14.7641	1
16	8007397	PSME3 /// PSME3	0.000245375	0.0278075	0.801834	0.999826	0.834416	0.900051	0.801834	0.999826	1.01841	1.01841	1 Gy up vs 0 Gy	0.0647768	0.286676	1039.48	17.4113	2.90714	19.4589	1
8	8069565	BTG3 /// BTG3	0.000246121	0.0278075	0.000973829	0.0628643	0.198435	0.35606	0.000973829	0.0628643	1.10312	1.10312	1 Gy up vs 0 Gy	15.1712	1.71179	363.011	1.41688	4.26624	6.89437	1
7	8127629	COX7A2 /// COX7A2	0.000262477	0.0294907	0.0366107	0.497925	0.910141	0.946846	0.0366107	0.497925	1.12018	1.12018	1 Gy up vs 0 Gy	5.05539	0.177764	429.917	1.54026	4.63604	19.0872	1
7	7959314	SETD1B /// SETD1B	0.00026878	0.0300321	0.571059	0.988209	0.0780009	0.180946	0.571059	0.988209	0.975612	-1.025	1 Gy down vs 0 Gy	0.332327	2.654	883.119	9.85311	4.62501	2.1483	1
6	8003210	C16orf74 /// C16orf74	0.000276042	0.030674	0.00159459	0.0898301	0.00360661	0.0165247	0.00159459	0.0898301	0.898917	-1.11245	1 Gy down vs 0 Gy	13.5344	6.3652	193.268	2.0466	5.15278	3.37906	1
15	8072328	SEC14L2 /// SEC14L2	0.000285881	0.0315938	0.0936481	0.703084	0.596705	0.735611	0.0936481	0.703084	1.184	1.184	1 Gy up vs 0 Gy	3.1149	0.643147	185.932	19.1997	2.96452	27.5197	1
18	7932616	ABI1	0.000293181	0.0322244	0.995777	0.999826	0.585119	0.727004	0.995777	0.999826	0.999801	-1.0002	1 Gy down vs 0 Gy	2.87563e-05	0.662741	1269.24	7.15696	2.71985	16.2379	1
47	8059477	COL4A4	0.000304552	0.0332933	0.0853367	0.679009	0.0184823	0.0602298	0.0853367	0.679009	0.958547	-1.04325	1 Gy down vs 0 Gy	3.29438	4.25759	165.273	1.09193	1.91274	295.962	1
18	8068919	PDXK /// PDXK	0.000320142	0.0348094	0.507558	0.979242	3.83829e-06	6.6746e-05	0.507558	0.979242	1.02572	1.02572	1 Gy up vs 0 Gy	0.456168	20.2677	1070.91	4.40345	2.70311	26.9888	1
7	7960881	FAM90A1	0.000330296	0.0357214	0.891901	0.999826	0.272238	0.442264	0.891901	0.999826	0.992311	-1.00775	1 Gy down vs 0 Gy	0.0189702	1.40454	411.89	1.53975	4.52927	23.5362	1
9	8063417	BCAS4 /// BCAS4	0.000338803	0.0364466	0.0737958	0.651723	0.0252392	0.0768616	0.0737958	0.651723	0.947141	-1.05581	1 Gy down vs 0 Gy	3.58065	3.89243	655.579	2.36174	3.84679	6.89882	1
11	7968734	SLC25A15	0.000341511	0.0365435	9.71968e-06	0.00194625	0.0748495	0.175467	9.71968e-06	0.00194625	1.36084	1.36084	1 Gy up vs 0 Gy	35.5539	2.69715	124.06	3.36774	3.42648	23.96	1
8	7985777	ISG20 /// ISG20	0.000351008	0.037362	1.30004e-07	4.78037e-05	0.00688417	0.0278674	1.30004e-07	4.78037e-05	0.724778	-1.37973	1 Gy down vs 0 Gy	66.2185	5.49044	638.219	1.63987	4.12309	14.6804	1
13	8156905	MSANTD3-TMEFF1 /// TMEFF1	0.000373897	0.03959	0.596147	0.991457	0.230348	0.394158	0.596147	0.991457	1.02576	1.02576	1 Gy up vs 0 Gy	0.290521	1.56638	707.627	2.12116	3.11506	44.9767	1
21	8072825	GGA1 /// GGA1	0.000377026	0.0397134	0.0318837	0.474478	0.0112827	0.0409735	0.0318837	0.474478	1.05495	1.05495	1 Gy up vs 0 Gy	5.36418	4.85882	1060.83	2.48777	2.50324	24.7447	1
20	8038225	PLEKHA4	0.000391478	0.0408565	0.397246	0.95087	0.0991908	0.216354	0.397246	0.95087	1.01838	1.01838	1 Gy up vs 0 Gy	0.750112	2.40535	455.764	0.842019	2.54767	54.8099	1
7	8100760	UGT2A3	0.000391919	0.0408565	0.830272	0.999826	0.338947	0.513204	0.830272	0.999826	1.01297	1.01297	1 Gy up vs 0 Gy	0.0472302	1.19335	134.42	0.988524	4.44984	41.0454	1
9	8065517	ZNF337	0.000402087	0.0417016	4.22093e-06	0.000921927	0.000688539	0.00429519	4.22093e-06	0.000921927	1.17125	1.17125	1 Gy up vs 0 Gy	40.4431	8.88579	502.632	1.00131	3.78546	12.2059	1
32	7924923	NUP133	0.000406061	0.0418989	0.312256	0.917717	0.107014	0.228379	0.312256	0.917717	1.03335	1.03335	1 Gy up vs 0 Gy	1.07765	2.32777	472.326	2.8168	2.12875	96.6202	1
15	7990345	SEMA7A	0.000412417	0.0423387	0.00154685	0.0890005	0.00131239	0.00725582	0.00154685	0.0890005	1.30222	1.30222	1 Gy up vs 0 Gy	13.6327	7.85297	428.181	13.9269	2.88284	21.191	1
18	8085145	RAD18 /// RAD18	0.000421051	0.0430067	0.109866	0.746515	0.291524	0.463833	0.109866	0.746515	0.946433	-1.0566	1 Gy down vs 0 Gy	2.81322	1.33849	549.274	2.4463	2.65077	37.0284	1
33	8057990	ANKRD44 /// ANKRD44	0.000428904	0.0435887	0.00733682	0.232935	0.000304378	0.0022125	0.00733682	0.232935	0.938576	-1.06544	1 Gy down vs 0 Gy	9.00918	10.2951	973.151	3.5359	2.1002	36.5984	1
13	8089771	CD80 /// CD80	0.000456757	0.0461873	0.00116136	0.0709587	0.796839	0.876874	0.00116136	0.0709587	2.11184	2.11184	1 Gy up vs 0 Gy	14.5763	0.339726	417.985	55.95	3.06429	29.3691	1
3	7938049	TRIM22 /// OR56B1	0.000463823	0.0466684	1.55212e-07	5.32035e-05	1.17029e-09	1.01276e-07	1.55212e-07	5.32035e-05	1.52773	1.52773	1 Gy up vs 0 Gy	64.6642	56.5233	240.918	1.77531	9.18546	2.57882	1
19	7918255	CLCC1 /// CLCC1	0.000471834	0.0472395	0.600575	0.992667	0.131005	0.264865	0.600575	0.992667	0.983672	-1.0166	1 Gy down vs 0 Gy	0.283521	2.12318	490.479	2.29708	2.56911	39.1013	1
13	8147848	OXR1 /// OXR1	0.000474752	0.0472975	0.015566	0.347222	0.409102	0.581166	0.015566	0.347222	0.870992	-1.14812	1 Gy down vs 0 Gy	7.05953	1.01221	604.99	4.57052	3.05447	25.3414	1
6	7949496	CFL1 /// CFL1 /// CFL1	0.000491588	0.0487347	0.0699611	0.63849	0.076725	0.178725	0.0699611	0.63849	0.939482	-1.06442	1 Gy down vs 0 Gy	3.68749	2.67124	4359.67	2.06749	4.83487	4.21318	1
4	8070097	DNAJC28 /// DNAJC28	0.000495724	0.048905	0.310183	0.916322	0.726225	0.828754	0.310183	0.916322	1.06483	1.06483	1 Gy up vs 0 Gy	1.08718	0.441186	579.31	1.34955	6.73133	8.86626	1
26	8128522	HACE1	0.000506059	0.0496822	0.819539	0.999826	0.0259052	0.0783705	0.819539	0.999826	0.99071	-1.00938	1 Gy down vs 0 Gy	0.0535089	3.86239	524.298	3.23592	2.26061	89.8442	1

## Sheet: GO BP terms overlap
Term	Count	%	P-Value	Genes	Bonferroni	Benjamini	FDR
GO:0006977~DNA damage response, signal transduction by p53 class mediator resulting in cell cycle arrest	7	14.8936	1.0836e-08	TRIAP1, CDKN1A, PLK2, BAX, PCNA, MDM2, GADD45A	5.1471e-06	5.1471e-06	1.54918e-05
GO:0006919~activation of cysteine-type endopeptidase activity involved in apoptotic process	5	10.6383	5.91307e-05	TNFRSF10B, BBC3, ACER2, BAX, RPS27L	0.0276971	0.0139458	0.0845032
GO:0034644~cellular response to UV	4	8.51064	0.000192527	TRIAP1, BAX, PCNA, TP53INP1	0.0874014	0.0300263	0.274895
GO:0042981~regulation of apoptotic process	6	12.766	0.000203742	TRIAP1, TNFRSF10B, TNFRSF10D, BBC3, BAX, TP53INP1	0.0922509	0.0239064	0.290886
GO:0097193~intrinsic apoptotic signaling pathway	3	6.38298	0.00266231	CDKN1A, BBC3, BAX	0.718123	0.223731	3.73954
GO:0042771~intrinsic apoptotic signaling pathway in response to DNA damage by p53 class mediator	3	6.38298	0.0028413	CDKN1A, AEN, RPS27L	0.741159	0.201689	3.98623
GO:0006281~DNA repair	5	10.6383	0.00300803	XPC, DDB2, RPS27L, RRM2B, GADD45A	0.760923	0.184883	4.21549
GO:0006915~apoptotic process	7	14.8936	0.00304052	TRIAP1, EI24, TNFRSF10B, BBC3, BAX, GADD45A, TP53INP1	0.764595	0.165403	4.26011
GO:0070059~intrinsic apoptotic signaling pathway in response to endoplasmic reticulum stress	3	6.38298	0.00321581	TNFRSF10B, BBC3, BAX	0.783458	0.156332	4.50048
GO:0008625~extrinsic apoptotic signaling pathway via death domain receptors	3	6.38298	0.0042471	TNFRSF10B, TNFRSF10D, BAX	0.867566	0.183041	5.90338
GO:0000079~regulation of cyclin-dependent protein serine/threonine kinase activity	3	6.38298	0.00446943	CDKN1A, CCNG1, GADD45A	0.880893	0.175873	6.2033
GO:0043066~negative regulation of apoptotic process	6	12.766	0.00589254	TRIAP1, CDKN1A, PLK2, TNFRSF10D, CFL1, MDM2	0.939628	0.208588	8.1021
GO:1901031~regulation of response to reactive oxygen species	2	4.25532	0.0102046	SESN2, SESN1	0.992343	0.312557	13.6395
GO:0098869~cellular oxidant detoxification	3	6.38298	0.0138548	SESN2, SESN1, TP53INP1	0.998676	0.377095	18.0828
GO:0006974~cellular response to DNA damage stimulus	4	8.51064	0.0160708	CDKN1A, BBC3, SPATA18, RPS27L	0.999545	0.401329	20.6755
GO:0001844~protein insertion into mitochondrial membrane involved in apoptotic signaling pathway	2	4.25532	0.0177912	BBC3, BAX	0.999802	0.413118	22.6356
GO:0009636~response to toxic substance	3	6.38298	0.0199925	CDKN1A, BAX, MDM2	0.999932	0.431227	25.0778
GO:0032471~negative regulation of endoplasmic reticulum calcium ion concentration	2	4.25532	0.0203075	BBC3, BAX	0.999941	0.418072	25.4213
GO:1903896~positive regulation of IRE1-mediated unfolded protein response	2	4.25532	0.0203075	BBC3, BAX	0.999941	0.418072	25.4213
GO:1904262~negative regulation of TORC1 signaling	2	4.25532	0.0228174	SESN2, SESN1	0.999983	0.438444	28.1068
GO:0070914~UV-damage excision repair	2	4.25532	0.0278185	XPC, DDB2	0.999998	0.488318	33.1918
GO:0000082~G1/S transition of mitotic cell cycle	3	6.38298	0.02807	CDKN1A, PLK2, PCNA	0.999999	0.474811	33.4384
GO:0097296~activation of cysteine-type endopeptidase activity involved in apoptotic signaling pathway	2	4.25532	0.0327945	TNFRSF10B, BAX	1	0.513215	37.9176
GO:0071850~mitotic cell cycle arrest	2	4.25532	0.0327945	CDKN1A, GADD45A	1	0.513215	37.9176
GO:0016925~protein sumoylation	3	6.38298	0.0361025	XPC, PCNA, MDM2	1	0.532047	40.8852
GO:0033209~tumor necrosis factor-mediated signaling pathway	3	6.38298	0.0366663	TNFRSF10B, TNFRSF10D, EDA2R	1	0.522564	41.3776
GO:0030330~DNA damage response, signal transduction by p53 class mediator	2	4.25532	0.0377457	TRIAP1, SESN2	1	0.518598	42.3096
GO:0030308~negative regulation of cell growth	3	6.38298	0.0383782	EI24, CDKN1A, SESN2	1	0.510783	42.8494
GO:0043065~positive regulation of apoptotic process	4	8.51064	0.0412227	ARHGEF3, BAX, GADD45A, FOSL1	1	0.523166	45.2194
GO:0042493~response to drug	4	8.51064	0.0426011	CDKN1A, XPC, MDM2, FOSL1	1	0.522191	46.3346
GO:0031668~cellular response to extracellular stimulus	2	4.25532	0.045126	CDKN1A, FOSL1	1	0.530614	48.3229
GO:0051412~response to corticosterone	2	4.25532	0.045126	CDKN1A, FOSL1	1	0.530614	48.3229
GO:0007050~cell cycle arrest	3	6.38298	0.0505377	CDKN1A, GADD45A, TP53INP1	1	0.560056	52.3558
GO:0000717~nucleotide-excision repair, DNA duplex unwinding	2	4.25532	0.0548805	XPC, DDB2	1	0.578892	55.3784
GO:0000715~nucleotide-excision repair, DNA damage recognition	2	4.25532	0.0573039	XPC, DDB2	1	0.583534	56.9866
GO:0001836~release of cytochrome c from mitochondria	2	4.25532	0.0573039	BBC3, BAX	1	0.583534	56.9866
GO:0042787~protein ubiquitination involved in ubiquitin-dependent protein catabolic process	3	6.38298	0.058414	KLHL7, ABTB2, MDM2	1	0.579523	57.705
GO:0043123~positive regulation of I-kappaB kinase/NF-kappaB signaling	3	6.38298	0.0638871	TNFRSF10B, PLK2, EDA2R	1	0.602407	61.0871
GO:0032496~response to lipopolysaccharide	3	6.38298	0.0659831	CD96, TNFRSF10B, TNFRSF10D	1	0.604022	62.3144
GO:0072332~intrinsic apoptotic signaling pathway by p53 class mediator	2	4.25532	0.0669369	BAX, EDA2R	1	0.59914	62.8609
GO:0090200~positive regulation of release of cytochrome c from mitochondria	2	4.25532	0.0693301	BBC3, BAX	1	0.602439	64.1997
GO:0006294~nucleotide-excision repair, preincision complex assembly	2	4.25532	0.0717173	XPC, DDB2	1	0.60554	65.4904
GO:2000379~positive regulation of reactive oxygen species metabolic process	2	4.25532	0.0740985	CDKN1A, GADD45A	1	0.60846	66.7346
GO:0071479~cellular response to ionizing radiation	2	4.25532	0.0764737	CDKN1A, GADD45A	1	0.611215	67.934
GO:0048147~negative regulation of fibroblast proliferation	2	4.25532	0.0764737	BAX, TP53INP1	1	0.611215	67.934
GO:0001974~blood vessel remodeling	2	4.25532	0.078843	BAX, MDM2	1	0.613818	69.0903
GO:0070911~global genome nucleotide-excision repair	2	4.25532	0.078843	XPC, DDB2	1	0.613818	69.0903
GO:0008285~negative regulation of cell proliferation	4	8.51064	0.0804494	PPM1D, CDKN1A, FOSL1, TP53INP1	1	0.612691	69.852
GO:2001244~positive regulation of intrinsic apoptotic signaling pathway	2	4.25532	0.0812064	BBC3, BAX	1	0.607638	70.2049
GO:0072593~reactive oxygen species metabolic process	2	4.25532	0.0859153	SESN2, SESN1	1	0.620833	72.3152
GO:0006298~mismatch repair	2	4.25532	0.0859153	XPC, PCNA	1	0.620833	72.3152
GO:0006296~nucleotide-excision repair, DNA incision, 5'-to lesion	2	4.25532	0.0906007	PCNA, DDB2	1	0.633029	74.2763
GO:0033683~nucleotide-excision repair, DNA incision	2	4.25532	0.0929346	PCNA, DDB2	1	0.634765	75.2041
GO:0010508~positive regulation of autophagy	2	4.25532	0.0975848	PLK2, TP53INP1	1	0.645742	76.9609
GO:0006289~nucleotide-excision repair	2	4.25532	0.0999012	XPC, DDB2	1	0.64709	77.7921

## Sheet: GO BP X-rays
Term	Count	%	P-Value	Genes	Bonferroni	Benjamini	FDR
GO:0008285~negative regulation of cell proliferation	6	7.79221	0.0153341	LIF, BTG3, NKX3-1, ABI1, WNK2, ING1	0.998551	0.998551	19.5304
GO:2001022~positive regulation of response to DNA damage stimulus	2	2.5974	0.0363245	NKX3-1, MYC	1	0.999601	40.5648
GO:0007275~multicellular organism development	6	7.79221	0.0429934	LIF, RNF114, TNFRSF10C, TMEFF1, NKX3-1, MSANTD3-TMEFF1	1	0.997963	46.0942
GO:0001574~ganglioside biosynthetic process	2	2.5974	0.0644466	ST6GALNAC3, ST6GALNAC2	1	0.999128	60.8095
GO:0006955~immune response	5	6.49351	0.0698643	LIF, TNFRSF10C, IL16, CTSS, TRIM22	1	0.997817	63.8828
GO:0097503~sialylation	2	2.5974	0.07135	ST6GALNAC3, ST6GALNAC2	1	0.994585	64.6856
GO:0009311~oligosaccharide metabolic process	2	2.5974	0.08839	ST6GALNAC3, ST6GALNAC2	1	0.996273	72.782
GO:0045930~negative regulation of mitotic cell cycle	2	2.5974	0.0917609	BTG3, NKX3-1	1	0.993836	74.1636
GO:0006897~endocytosis	3	3.8961	0.0933318	MARCH2, GAPVD1, TRIP10	1	0.989998	74.7849
GO:0016032~viral process	4	5.19481	0.0984058	NUP133, IL16, ACY3, ABI1	1	0.987498	76.6982
GO:0006355~regulation of transcription, DNA-templated	10	12.987	0.0997349	NUP133, STAT4, RBPMS, IL16, SETD1B, ZNF337, HACE1, NKX3-1, TRIM22, MYC	1	0.982407	77.1766

## Sheet: GO BP Carbon
Term	Count	%	PValue	Genes	Bonferroni	Benjamini	FDR
GO:0006220~pyrimidine nucleotide metabolic process	4	2.13904	5.42081e-05	NME2, NME1-NME2, NME1, DCK	0.0461709	0.0461709	0.0841184
GO:0002762~negative regulation of myeloid leukocyte differentiation	3	1.60428	0.000457618	NME2, NME1-NME2, NME1	0.329099	0.180915	0.70804
GO:0006342~chromatin silencing	5	2.6738	0.000651947	HIST2H2AA3, HIST2H2AB, HIST2H2AA4, HIST2H2AC, UBR2	0.433729	0.172678	1.00729
GO:0002474~antigen processing and presentation of peptide antigen via MHC class I	4	2.13904	0.0022878	HLA-H, HLA-A, HLA-B, TAPBP	0.864291	0.393051	3.49313
GO:0002479~antigen processing and presentation of exogenous peptide antigen via MHC class I, TAP-dependent	5	2.6738	0.00230614	HLA-H, CYBB, PSMA5, HLA-A, HLA-B	0.866449	0.331457	3.52066
GO:0060337~type I interferon signaling pathway	5	2.6738	0.00244325	HLA-H, HLA-A, SAMHD1, IRF2, HLA-B	0.881533	0.299191	3.72629
GO:0002480~antigen processing and presentation of exogenous peptide antigen via MHC class I, TAP-independent	3	1.60428	0.00266725	HLA-H, HLA-A, HLA-B	0.902602	0.28302	4.06134
GO:0006163~purine nucleotide metabolic process	3	1.60428	0.00331483	NME2, NME1-NME2, NME1	0.944719	0.30366	5.02383
GO:0006241~CTP biosynthetic process	3	1.60428	0.00480588	NME2, NME1-NME2, NME1	0.985017	0.372968	7.20572
GO:0006228~UTP biosynthetic process	3	1.60428	0.00480588	NME2, NME1-NME2, NME1	0.985017	0.372968	7.20572
GO:0006183~GTP biosynthetic process	3	1.60428	0.00564697	NME2, NME1-NME2, NME1	0.992832	0.389704	8.41574
GO:0060347~heart trabecula formation	3	1.60428	0.00655023	TGFBR3, NKX2-5, SRF	0.996755	0.406052	9.69874
GO:0009142~nucleoside triphosphate biosynthetic process	3	1.60428	0.00655023	NME2, NME1-NME2, NME1	0.996755	0.406052	9.69874
GO:0071333~cellular response to glucose stimulus	4	2.13904	0.0108176	NME2, NME1-NME2, NME1, SRF	0.999924	0.546319	15.536
GO:0006955~immune response	10	5.34759	0.0123828	CXCL1, MARCH1, HLA-H, IKBKG, HLA-A, SAMHD1, TGFBR3, HLA-B, HLA-DMB, TAPBP	0.999981	0.566465	17.587
GO:0019882~antigen processing and presentation	4	2.13904	0.0125987	HLA-H, HLA-A, HLA-B, HLA-DMB	0.999984	0.54602	17.8662
GO:0030097~hemopoiesis	4	2.13904	0.0152196	IFI16, GFI1, NKX2-5, CSF1R	0.999998	0.589988	21.1862
GO:0071398~cellular response to fatty acid	3	1.60428	0.0172927	NME2, NME1-NME2, NME1	1	0.613529	23.7228
GO:0060928~atrioventricular node cell development	2	1.06952	0.0175503	MAML1, NKX2-5	1	0.596758	24.0326
GO:0015949~nucleobase-containing small molecule interconversion	3	1.60428	0.0202717	NME2, NME1-NME2, NME1	1	0.629218	27.2344
GO:0007596~blood coagulation	6	3.20856	0.0235675	HIST2H3A, P2RX5, F8, IRF2, HIST2H3C, HIST2H3D	1	0.665317	30.9429
GO:0060333~interferon-gamma-mediated signaling pathway	4	2.13904	0.0247995	HLA-H, HLA-A, IRF2, HLA-B	1	0.665423	32.2832
GO:0002486~antigen processing and presentation of endogenous peptide antigen via MHC class I via ER pathway, TAP-independent	2	1.06952	0.0262103	HLA-A, HLA-B	1	0.668083	33.7882
GO:1904044~response to aldosterone	2	1.06952	0.0262103	CYBB, PARP1	1	0.668083	33.7882
GO:0009060~aerobic respiration	3	1.60428	0.0340861	UQCRC2, SURF1, MTFR1	1	0.747062	41.6303
GO:0010735~positive regulation of transcription via serum response element binding	2	1.06952	0.0347946	NKX2-5, SRF	1	0.738851	42.2914
GO:0045682~regulation of epidermis development	2	1.06952	0.0347946	NME2, NME1-NME2	1	0.738851	42.2914
GO:0000183~chromatin silencing at rDNA	3	1.60428	0.0420288	HIST2H3A, HIST2H3C, HIST2H3D	1	0.789878	48.6525
GO:0042270~protection from natural killer cell mediated cytotoxicity	2	1.06952	0.0433037	HLA-A, HLA-B	1	0.786499	49.7031
GO:0060603~mammary gland duct morphogenesis	2	1.06952	0.0433037	NTN1, CSF1R	1	0.786499	49.7031
GO:0010976~positive regulation of neuron projection development	4	2.13904	0.0439992	NME2, NME1-NME2, NME1, ABL2	1	0.778895	50.2678
GO:0018108~peptidyl-tyrosine phosphorylation	5	2.6738	0.0465144	STAT5A, CLK4, ERLIN2, ABL2, CSF1R	1	0.785255	52.2605
GO:0019885~antigen processing and presentation of endogenous peptide antigen via MHC class I	2	1.06952	0.0600989	HLA-A, TAPBP	1	0.854889	61.7939
GO:0006464~cellular protein modification process	4	2.13904	0.0657265	PPP4R2, TTLL6, ABL2, FBXO11	1	0.870525	65.1947
GO:0045056~transcytosis	2	1.06952	0.0683864	VPS35, MFSD2A	1	0.872419	66.7016
GO:0060261~positive regulation of transcription initiation from RNA polymerase II promoter	2	1.06952	0.0683864	NKX2-5, SRF	1	0.872419	66.7016
GO:0045814~negative regulation of gene expression, epigenetic	3	1.60428	0.0718348	HIST2H3A, HIST2H3C, HIST2H3D	1	0.877163	68.5644
GO:0006412~translation	6	3.20856	0.0734066	MRPL1, MRPL42, RPL13A, RPS2, RPL13AP3, MRPL20	1	0.874764	69.3807
GO:0021766~hippocampus development	3	1.60428	0.0873198	NME1, MFSD2A, SRF	1	0.910577	75.79
GO:0006334~nucleosome assembly	4	2.13904	0.0880274	HIST2H3A, HIST2H3PS2, HIST2H3C, HIST2H3D	1	0.905887	76.0797
GO:0030433~ER-associated ubiquitin-dependent protein catabolic process	3	1.60428	0.0981443	STT3B, MAN1B1, ERLIN2	1	0.923744	79.8832
GO:0050679~positive regulation of epithelial cell proliferation	3	1.60428	0.0981443	NME2, NME1-NME2, NME1	1	0.923744	79.8832
GO:0051289~protein homotetramerization	3	1.60428	0.0981443	GLS, SAMHD1, USP16	1	0.923744	79.8832

## Sheet: GO BP Iron
Category	Term	Count	%	PValue	Genes	Bonferroni	Benjamini	FDR
GOTERM_BP_DIRECT	GO:0051301~cell division	4	8.88889	0.0333589	ATAD3B, CCNY, MAP4, PARD3B	0.997696	0.997696	34.1321
GOTERM_BP_DIRECT	GO:0005975~carbohydrate metabolic process	3	6.66667	0.0482357	KIAA1161, IDH3G, MPI	0.999857	0.988022	45.577
GOTERM_BP_DIRECT	GO:0034644~cellular response to UV	2	4.44444	0.0854241	POLD1, RHBDD1	1	0.995146	66.6751
