# Supplementary material for: High-LET Carbon and Iron Ions Elicit a Prolonged and Amplified p53 Signaling and Inflammatory Response Compared to low-LET X-Rays in Human Peripheral Blood Mononuclear Cells
Source: Front Oncol. 2021 Nov 23;11:768493. doi: 10.3389/fonc.2021.768493 (PMC8649625; doi:10.3389/fonc.2021.768493)
Supplement: Supplementary file 7 [file Table_6.xlsx]

## Sheet: IRON DEX exons
Column #	Probeset ID	p-value(Dose)	p-value(Donor)	p-value(Time point)	p-value(Dose * Time point)	p-value(1 Gy * 8 hours vs. 0 Gy * 8 hours)	Ratio(1 Gy * 8 hours vs. 0 Gy * 8 hours)	Fold-Change(1 Gy * 8 hours vs. 0 Gy * 8 hours)	F(Dose)	SS(Dose)	F(Donor)	SS(Donor)	F(Time point)	SS(Time point)	F(Dose * Time point)	SS(Dose * Time point)	SS(Error)	F(Error)
1404	7893902	0.000264095	0.0148507	0.398698	0.00424593	1.96441e-05	0.54722	-1.82742	11.8434	1.27755	4.27953	0.692453	0.9557	0.103092	5.05312	1.09016	1.29445	1
1773	7894275	0.000792579	0.0178398	0.019363	0.106569	8.4889e-05	0.438895	-2.27845	9.75677	2.47386	4.0805	1.55194	4.66992	1.18408	2.14235	1.0864	3.04264	1
2431	7894940	0.00471447	0.042116	0.221539	0.0183143	2.56658e-05	0.535427	-1.86767	6.75262	0.814279	3.18204	0.575569	1.6059	0.19365	3.65859	0.882358	1.44705	1
6627	7899439	2.6179e-08	0.0227861	0.0760761	0.0174411	1.47942e-07	2.09298	2.09298	39.4066	3.34397	3.81898	0.486107	2.87341	0.243832	3.70295	0.628451	1.0183	1
6628	7899440	8.34727e-07	0.0316469	0.179752	0.0614585	2.72922e-06	2.02577	2.02577	26.5229	2.9668	3.47501	0.583061	1.84496	0.206373	2.60124	0.581937	1.34229	1
6629	7899441	1.17698e-07	0.00904807	0.354111	0.0167373	2.00834e-06	1.67511	1.67511	33.3542	1.91265	4.83105	0.415546	1.08437	0.0621821	3.74045	0.428983	0.688126	1
6631	7899443	2.34584e-10	8.15797e-05	0.00384101	0.00376567	3.15261e-08	1.96271	1.96271	64.1476	3.79397	11.297	1.00223	7.07557	0.41848	5.17433	0.612065	0.709733	1
6633	7899445	3.89488e-09	0.000107472	0.0732166	0.190455	1.82594e-05	1.71639	1.71639	48.2523	4.13353	10.8471	1.39382	2.92097	0.250225	1.66684	0.28558	1.02798	1
6634	7899446	8.23532e-06	0.443445	0.000894937	0.278598	1.1932e-05	1.62593	1.62593	19.8328	1.29195	0.925689	0.0904522	9.53766	0.621305	1.35585	0.176647	0.781708	1
8090	7901056	1.20545e-08	0.0260807	0.276729	0.906567	1.6736e-05	1.39556	1.39556	42.8385	1.37888	3.67661	0.177513	1.35601	0.0436469	0.250397	0.0161195	0.386254	1
8091	7901057	7.13236e-05	0.362132	0.508874	0.00090068	9.87092e-05	1.5707	1.5707	14.5916	1.14076	1.11604	0.130876	0.694933	0.0543291	6.70715	1.04872	0.938147	1
8092	7901058	6.55986e-09	0.0550008	0.0251347	0.775062	1.19053e-05	1.72237	1.72237	45.6908	3.72267	2.91337	0.356051	4.31142	0.351274	0.444773	0.072476	0.977702	1
8093	7901059	1.64924e-08	0.205641	0.00035867	0.774769	6.07175e-06	1.67538	1.67538	41.4246	2.76228	1.64391	0.16443	11.2429	0.7497	0.445188	0.0593722	0.800187	1
8095	7901061	3.2561e-10	0.131693	0.0114958	0.96066	1.49332e-06	1.55067	1.55067	62.0952	2.47673	2.06392	0.123482	5.41016	0.21579	0.151133	0.0120562	0.478632	1
8096	7901062	3.55323e-10	0.0431371	0.0990973	0.579896	1.46446e-07	1.70288	1.70288	61.5579	2.7102	3.15773	0.208538	2.54932	0.112239	0.730675	0.0643387	0.528322	1
8097	7901063	4.75813e-09	0.0325115	0.0181383	0.585326	2.21206e-06	1.74509	1.74509	47.2554	3.1975	3.44714	0.349872	4.76093	0.322145	0.722131	0.0977249	0.81197	1
8099	7901065	1.7735e-10	0.00587029	1.24912e-05	0.374399	6.4693e-07	1.65743	1.65743	65.9433	3.13532	5.32978	0.380112	18.7466	0.891321	1.11086	0.105633	0.570548	1
8101	7901067	2.05857e-06	0.318819	0.0286109	0.879438	0.000123662	1.6752	1.6752	23.7315	2.51717	1.23496	0.196487	4.13629	0.438731	0.293261	0.0622118	1.27283	1
8104	7901070	5.91008e-10	0.0113688	0.000167906	0.760517	1.61196e-06	1.64617	1.64617	58.5042	3.04285	4.57438	0.356875	12.7605	0.663682	0.465301	0.0484013	0.624129	1
9147	7902231	4.38245e-10	0.696562	0.00127433	0.225594	9.35499e-06	2.10188	2.10188	60.2833	8.85486	0.483961	0.106632	8.91258	1.30915	1.52865	0.44908	1.76265	1
9148	7902232	4.15425e-16	0.00516353	1.32123e-06	0.44133	5.1722e-12	4.57575	4.57575	217.601	26.7315	5.48086	1.00996	25.0766	3.08057	0.971522	0.238696	1.47416	1
9149	7902233	8.30529e-12	0.126093	1.02451e-05	0.382092	3.52171e-09	3.32206	3.32206	88.5931	13.0598	2.10527	0.465519	19.2587	2.839	1.09378	0.322476	1.76896	1
10675	7903926	5.50534e-06	7.35109e-16	0.581263	0.394933	8.06773e-05	1.55151	1.55151	20.9192	1.49621	155.617	16.6954	0.555003	0.0396956	1.06594	0.152479	0.858279	1
11738	7905295	0.000457236	0.815987	0.498166	0.0704933	0.000112204	0.397292	-2.51704	10.7773	3.59887	0.312723	0.156641	0.71745	0.239578	2.48587	1.66021	4.00715	1
12709	7906396	0.000137511	1.84863e-08	0.573221	0.00231582	4.49272e-05	1.27138	1.27138	13.176	0.256087	31.2814	0.911974	0.569588	0.0110705	5.67655	0.220658	0.233231	1
12919	7906629	1.6941e-08	1.03074e-09	1.47706e-13	0.0570843	1.33838e-05	0.787128	-1.27044	41.3052	0.663503	42.066	1.01359	128.734	2.0679	2.66366	0.085575	0.192761	1
12925	7906635	1.30583e-06	4.94033e-07	1.21879e-09	0.0806813	8.92457e-05	0.757058	-1.3209	25.1128	0.733413	21.7775	0.954007	54.3774	1.58808	2.37303	0.138607	0.350457	1
12928	7906638	4.72627e-06	1.17686e-06	1.84724e-08	0.334409	3.31351e-05	0.738303	-1.35446	21.3404	0.631376	19.6702	0.872942	40.9222	1.21072	1.2051	0.0713081	0.355031	1
12931	7906641	2.71136e-08	3.8925e-10	3.33488e-09	0.0877386	6.76554e-07	0.741958	-1.34779	39.2565	0.654946	46.3289	1.15941	49.0367	0.818117	2.30326	0.076854	0.200205	1
13018	7906736	6.37701e-06	0.287838	0.668229	0.571518	7.11597e-05	1.50782	1.50782	20.5184	1.25658	1.33022	0.122197	0.409972	0.0251073	0.743961	0.0911224	0.734897	1
13845	7907662	5.2194e-07	7.2553e-07	1.08984e-07	0.367484	4.11391e-05	0.744592	-1.34302	28.0602	0.811435	20.8258	0.90335	33.6458	0.972959	1.12648	0.0651503	0.347012	1
13858	7907675	2.14374e-07	1.73415e-05	9.29516e-05	0.0342492	2.0643e-05	0.638454	-1.56628	31.1437	1.87471	14.0228	1.26617	14.0112	0.84341	3.10242	0.373504	0.722347	1
14063	7907900	5.28307e-05	0.00341294	0.493584	0.231524	7.01891e-05	1.2453	1.2453	15.2651	0.26618	5.97888	0.156382	0.727247	0.0126811	1.50746	0.0525716	0.209246	1
15196	7909139	5.40091e-07	1.40987e-07	0.0242428	0.968419	0.000116056	1.60343	1.60343	27.9462	2.45555	25.1024	3.30851	4.36061	0.383153	0.133664	0.0234893	1.0544	1
15577	7909557	9.39579e-07	0.00117209	2.67143e-07	0.133648	2.67524e-06	0.66464	-1.50457	26.1449	0.976662	7.3419	0.411393	30.3597	1.13411	1.95626	0.146155	0.448268	1
15935	7909950	2.52881e-08	6.88971e-16	6.66446e-06	0.669971	8.58569e-06	0.600028	-1.66659	39.5551	2.71358	156.505	16.105	20.3992	1.39944	0.59454	0.081574	0.823232	1
17097	7911282	0.000104307	9.36948e-06	0.000131695	0.129514	3.56844e-05	1.52608	1.52608	13.7625	0.799512	15.2068	1.32512	13.2668	0.770714	1.98201	0.230284	0.69712	1
17967	7912249	2.94665e-10	0.000375377	0.00990339	0.450572	2.12462e-06	1.51619	1.51619	62.7143	2.35832	8.92786	0.503588	5.62785	0.211631	0.953732	0.0717286	0.45125	1
18959	7913361	0.000599549	0.00265138	0.000414257	0.102818	9.5289e-05	1.48626	1.48626	10.2688	0.614659	6.29058	0.564805	10.9655	0.656364	2.17192	0.260011	0.718287	1
18961	7913363	2.54437e-05	0.0257259	1.72893e-06	0.150063	9.84783e-05	1.37511	1.37511	16.9767	0.660268	3.69099	0.215328	24.2549	0.943333	1.86144	0.144792	0.46671	1
18962	7913364	2.30249e-05	0.0166236	6.90951e-09	0.22479	4.80193e-05	1.55988	1.55988	17.219	1.15977	4.15681	0.41997	45.4417	3.0607	1.53157	0.206317	0.808254	1
18964	7913366	4.55675e-07	0.00170547	2.382e-10	0.167187	2.45322e-05	1.48692	1.48692	28.516	1.37726	6.85039	0.49629	64.0506	3.09351	1.77317	0.171281	0.579575	1
18965	7913367	5.64154e-05	0.00465374	1.53656e-08	0.04564	8.29716e-05	1.44269	1.44269	15.1164	0.756326	5.60439	0.420612	41.7406	2.08843	2.8543	0.285622	0.600403	1
18967	7913369	2.64656e-05	6.53307e-06	4.18608e-05	0.0162147	2.14978e-05	1.42188	1.42188	16.8818	0.629144	15.9286	0.890432	15.7991	0.588794	3.76941	0.280953	0.447211	1
18968	7913370	1.98236e-07	1.25265e-05	5.78374e-08	0.0188134	1.3615e-06	1.37484	1.37484	31.426	0.65219	14.6408	0.455766	36.1205	0.749617	3.63424	0.150844	0.249039	1
18970	7913372	3.9548e-08	1.00912e-05	1.23632e-07	0.00155623	3.22008e-07	1.3773	1.3773	37.6692	0.659439	15.0608	0.395484	33.1686	0.580651	6.1012	0.213616	0.210072	1
20091	7914609	2.94519e-08	0.00411373	2.33687e-08	0.822798	1.20814e-05	1.58246	1.58246	38.9044	2.26372	5.75226	0.502057	39.8953	2.32138	0.376931	0.0438647	0.69824	1
21021	7915647	7.01926e-05	9.9379e-05	0.682471	0.427091	0.000125543	1.32909	1.32909	14.6271	0.472982	10.9738	0.532275	0.388181	0.0125522	0.999556	0.0646434	0.388033	1
21035	7915663	9.02245e-07	0.000224686	0.431142	0.620181	8.15613e-05	1.23926	1.23926	26.274	0.449055	9.69185	0.248468	0.871512	0.0148952	0.668428	0.0228485	0.205094	1
23647	7918554	3.91753e-09	0.331404	0.026448	0.956089	1.97484e-06	1.65926	1.65926	48.2232	2.65841	1.19886	0.0991345	4.24234	0.233868	0.160819	0.0177311	0.661527	1
26014	7921320	4.8697e-06	2.12277e-06	0.648232	0.152826	1.76411e-05	0.519159	-1.92619	21.2575	2.66775	18.3223	3.44908	0.441433	0.0553984	1.84653	0.463467	1.50596	1
26021	7921327	4.18487e-07	1.47635e-10	0.000457622	0.431277	1.48392e-05	0.743566	-1.34487	28.8045	0.71981	50.9303	1.90909	10.7757	0.26928	0.991234	0.0495409	0.299874	1
26930	7922344	6.32782e-11	0.260741	0.960413	0.951782	3.11366e-07	3.72012	3.72012	72.9331	21.4154	1.42233	0.626461	0.0404601	0.0118803	0.16962	0.0996113	3.52357	1
26931	7922345	2.38769e-14	0.102936	0.868453	0.924801	4.31908e-10	4.80673	4.80673	151.814	30.7455	2.29953	0.698556	0.141874	0.0287325	0.219724	0.0889979	2.43026	1
26932	7922346	3.21099e-15	0.179702	0.00669962	0.957874	7.25094e-11	5.49096	5.49096	181.625	36.1728	1.77029	0.528863	6.21142	1.23708	0.157083	0.0625701	2.38995	1
26933	7922347	2.26022e-10	0.38631	0.0651082	0.682017	8.03139e-06	2.47369	2.47369	64.3839	13.7565	1.05552	0.338292	3.06763	0.655443	0.577055	0.246592	2.56397	1
26934	7922348	3.49536e-13	0.202598	0.572961	0.876505	4.97344e-09	3.35477	3.35477	118.986	18.4992	1.65786	0.386633	0.570065	0.0886306	0.297752	0.0925857	1.8657	1
26935	7922349	2.6205e-07	0.978258	0.370508	0.521428	1.96495e-05	4.36957	4.36957	30.4277	19.6372	0.0642282	0.0621767	1.03511	0.668035	0.826332	1.06659	7.74448	1
26936	7922350	0.000139002	0.154276	0.912534	0.205486	0.000124818	2.08915	2.08915	13.1534	2.84963	1.91396	0.621979	0.09188	0.0199055	1.60487	0.695378	2.59976	1
27852	7923373	7.05758e-10	2.67944e-05	2.30854e-08	0.234326	2.73354e-06	2.24433	2.24433	57.4694	8.43151	13.2216	2.90967	39.9481	5.86091	1.49763	0.439443	1.76056	1
28348	7923924	5.57599e-05	5.9038e-08	0.320475	0.0253361	1.80476e-05	0.860184	-1.16254	15.1428	0.100649	27.6228	0.275398	1.19365	0.0079338	3.3675	0.0447652	0.0797598	1
29980	7925758	2.54845e-05	2.36888e-05	0.000156505	0.230618	2.6853e-05	1.50633	1.50633	16.9729	0.886352	13.4455	1.05322	12.906	0.673972	1.51066	0.157778	0.62666	1
31171	7927079	4.13372e-08	6.30596e-06	0.00173325	0.587253	9.34686e-05	1.30974	1.30974	37.4864	1.03703	16.0006	0.663965	8.38338	0.231919	0.719113	0.0397872	0.331969	1
32901	7929035	3.08261e-14	1.14773e-07	7.33168e-06	0.0695966	5.62478e-11	2.15914	2.15914	148.363	5.8857	25.6817	1.52822	20.1426	0.799075	2.4966	0.198085	0.476051	1
32902	7929036	1.69002e-13	3.07785e-10	1.06546e-05	0.675205	1.30696e-08	2.23869	2.23869	127.163	9.73684	47.4096	5.44521	19.1568	1.46684	0.586927	0.0898817	0.918838	1
32903	7929037	1.16941e-12	1.04958e-06	0.0187803	0.759399	3.37151e-08	1.94517	1.94517	106.445	6.17587	19.9395	1.73531	4.71242	0.273411	0.46688	0.054176	0.696231	1
32904	7929038	3.4564e-11	6.00486e-05	0.807396	0.91798	7.98907e-08	1.9874	1.9874	77.3228	5.27788	11.8093	1.20911	0.215859	0.014734	0.231423	0.0315928	0.819092	1
32905	7929039	1.33823e-11	4.2554e-09	0.351789	0.969508	7.16374e-08	1.80589	1.80589	84.6727	4.22626	36.4454	2.72865	1.09155	0.0544826	0.131087	0.0130858	0.598956	1
32906	7929040	1.56156e-13	4.05522e-11	0.00139666	0.605176	1.02551e-09	2.16175	2.16175	128.083	6.8368	57.6701	4.61747	8.75345	0.467242	0.691318	0.0738023	0.640536	1
32909	7929043	1.92158e-09	0.000480838	5.11995e-05	0.362582	1.95319e-07	3.26045	3.26045	51.9062	11.6584	8.57049	2.88746	15.3365	3.44465	1.13771	0.511072	2.69526	1
32910	7929044	6.32421e-11	1.83177e-05	4.1387e-05	0.741483	1.23806e-07	2.64734	2.64734	72.9371	10.5294	13.9204	3.01438	15.8255	2.28462	0.492181	0.142106	1.73236	1
32911	7929045	1.05722e-11	1.40904e-06	4.46411e-06	0.688099	1.38522e-08	2.49406	2.49406	86.5903	8.58159	19.2518	2.86194	21.4994	2.13071	0.568272	0.112638	1.18927	1
32912	7929046	1.62598e-10	4.35225e-07	0.917404	0.30417	2.04935e-08	2.97046	2.97046	66.5094	9.76979	22.098	4.86908	0.0865182	0.0127089	1.28355	0.377089	1.76272	1
33856	7930090	0.00133609	0.000185888	1.4202e-05	0.0115193	0.000119722	1.27578	1.27578	8.83028	0.207569	9.98219	0.351969	18.4195	0.432978	4.08549	0.192071	0.282078	1
33859	7930093	0.0851583	0.000702862	0.00029665	0.000887708	0.000102611	1.40437	1.40437	2.73428	0.121712	8.03625	0.536581	11.6135	0.516957	6.72358	0.598579	0.534161	1
33860	7930094	0.00139713	2.62648e-05	1.20585e-06	0.0145885	6.82672e-05	1.25907	1.25907	8.75288	0.16754	13.2577	0.380651	25.36	0.485419	3.86633	0.148012	0.229693	1
36334	7932824	2.27846e-05	0.000582648	4.21426e-06	0.169126	3.43134e-05	0.603515	-1.65696	17.2445	1.42108	8.29818	1.02575	21.6605	1.78499	1.76376	0.290694	0.988889	1
38187	7934907	9.34315e-09	3.45412e-05	0.000166677	0.444357	1.6052e-05	2.64648	2.64648	44.0153	12.0054	12.767	5.22339	12.7756	3.48462	0.965663	0.526779	3.27306	1
38188	7934908	9.19596e-14	1.95045e-12	5.48316e-08	0.755773	1.91508e-09	2.48499	2.48499	134.402	10.6772	76.6639	9.13553	36.335	2.88654	0.471996	0.074993	0.953308	1
38189	7934909	4.36908e-15	8.70936e-13	3.77082e-08	0.709009	3.10243e-10	3.04325	3.04325	176.719	17.3878	82.5711	12.1865	37.8668	3.7258	0.538285	0.105926	1.18071	1
38190	7934910	4.45719e-10	7.47821e-09	0.00016105	0.797363	2.42364e-06	2.52629	2.52629	60.1815	11.4186	34.3883	9.78703	12.8466	2.43746	0.413222	0.156806	2.27683	1
38191	7934911	4.908e-15	2.1532e-12	7.61257e-07	0.675598	6.90798e-11	3.06014	3.06014	174.899	14.9509	75.9662	9.74077	26.8198	2.29265	0.586356	0.100247	1.0258	1
38192	7934912	7.2879e-15	9.07791e-12	6.85341e-06	0.345427	1.47312e-09	2.07526	2.07526	168.841	8.39415	66.4397	4.9547	20.3238	1.01042	1.17815	0.117146	0.596595	1
38193	7934913	7.63421e-10	1.85883e-07	5.38748e-06	0.187946	2.25003e-05	1.43476	1.43476	57.0162	2.25057	24.3394	1.44111	20.9786	0.82808	1.67766	0.132443	0.473671	1
38194	7934914	2.85991e-17	9.79811e-14	2.29031e-10	0.284498	4.26734e-12	2.05031	2.05031	274.958	7.39211	100.724	4.06188	64.2998	1.72867	1.33862	0.0719765	0.322614	1
38195	7934915	3.13686e-10	2.17603e-08	1.28236e-05	0.433245	2.99471e-05	2.04156	2.04156	62.3259	10.0454	30.7461	7.4333	18.6794	3.01068	0.987344	0.318273	1.93411	1
38507	7935262	0.000109221	6.16989e-05	3.76131e-11	0.0252091	2.50532e-05	1.32056	1.32056	13.6639	0.32525	11.7634	0.420019	76.6958	1.82564	3.37196	0.16053	0.285643	1
41016	7938032	3.55255e-10	8.57426e-06	0.000556569	0.890327	6.00224e-06	1.66811	1.66811	61.5591	4.02944	15.3823	1.51031	10.4072	0.681219	0.27637	0.0361804	0.785477	1
41020	7938037	2.6616e-14	0.000234658	0.320533	0.0456125	3.83852e-10	2.07676	2.07676	150.338	6.51793	9.62597	0.626005	1.19346	0.0517426	2.85482	0.247543	0.520263	1
41021	7938038	6.83382e-12	0.000527731	0.304726	0.36604	7.63447e-08	2.36408	2.36408	90.2412	9.6152	8.43802	1.34861	1.24917	0.133099	1.12977	0.240755	1.2786	1
41022	7938039	8.75423e-13	1.88317e-06	0.644406	0.56484	1.21723e-08	1.94765	1.94765	109.338	5.68375	18.5907	1.44961	0.447571	0.0232662	0.754643	0.0784578	0.6238	1
41023	7938040	1.77416e-09	0.000191549	0.434589	0.319891	3.69554e-06	2.11083	2.11083	52.3327	6.8298	9.93594	1.94507	0.862973	0.112624	1.2419	0.324154	1.56609	1
41024	7938041	3.01316e-12	6.13954e-07	0.00190078	0.840284	1.33103e-07	1.91122	1.91122	97.4618	6.28192	21.2356	2.05311	8.22725	0.530289	0.351645	0.0453307	0.773462	1
41025	7938042	3.49488e-10	4.85414e-07	0.000146996	0.429618	7.18547e-08	2.01025	2.01025	61.6595	4.29674	21.8218	2.28098	13.0364	0.908444	0.994523	0.138607	0.83622	1
41026	7938043	1.45479e-10	1.82642e-05	0.000198358	0.867341	6.03672e-07	1.75088	1.75088	67.2406	3.89489	13.9258	1.20997	12.419	0.719364	0.311639	0.0361031	0.695096	1
41028	7938045	1.08431e-13	2.39553e-07	0.000456552	0.546645	5.90824e-10	1.61338	1.61338	132.406	2.57022	23.6544	0.688759	10.7802	0.209261	0.784195	0.0304451	0.23294	1
41029	7938046	1.49676e-09	0.00371897	0.000691082	0.444082	1.03828e-06	2.36516	2.36516	53.2507	7.80378	5.87427	1.29129	10.0066	1.46645	0.966193	0.283187	1.75858	1
41032	7938051	2.81548e-08	2.60539e-15	0.0474499	0.779625	0.00012627	1.34969	1.34969	39.0958	1.406	139.211	7.50964	3.47017	0.124797	0.438328	0.0315271	0.431555	1
41034	7938054	2.51929e-08	4.26725e-15	1.511e-05	0.802764	6.55687e-06	1.78823	1.78823	39.5713	3.38368	133.268	17.0933	18.2628	1.56162	0.405551	0.069356	1.0261	1
41587	7938690	3.33992e-07	8.95416e-13	9.01611e-16	0.0207408	4.81257e-05	0.802658	-1.24586	29.5786	0.487195	82.3613	2.03488	203.243	3.34766	3.54627	0.116823	0.197654	1
42366	7939550	0.0151579	1.64955e-09	6.28825e-14	0.00469064	8.37142e-05	1.34418	1.34418	5.01354	0.163622	40.1281	1.96443	139.114	4.54011	4.95336	0.323315	0.391631	1
42367	7939551	0.00542087	8.76622e-10	2.99103e-13	0.0224009	0.000134777	1.34624	1.34624	6.53569	0.233661	42.7513	2.29264	120.698	4.31512	3.47722	0.248632	0.429018	1
42538	7939739	9.69497e-07	0.00350779	0.00161371	0.0288229	8.16311e-07	2.07905	2.07905	26.0454	2.67584	5.94541	0.916225	8.50513	0.873796	3.25351	0.668515	1.23285	1
42539	7939740	3.76869e-14	0.00149603	0.00239171	0.868513	6.69731e-10	2.75701	2.75701	145.7	12.8785	7.02044	0.930813	7.84368	0.693309	0.309873	0.0547798	1.06069	1
42540	7939741	2.09175e-16	0.00364829	0.0285994	0.629671	3.44338e-11	2.08321	2.08321	231.111	7.94269	5.89758	0.304027	4.13683	0.142172	0.654116	0.0449605	0.412409	1
42541	7939742	1.5322e-20	2.33043e-06	6.8012e-09	0.00316972	7.81772e-17	3.40155	3.40155	525.533	15.2408	18.115	0.78802	45.5174	1.32003	5.3502	0.310319	0.348008	1
42542	7939743	1.36738e-19	0.000121832	1.32595e-05	0.0042676	9.96798e-16	3.64478	3.64478	435.91	17.6656	10.6457	0.647136	18.5941	0.753539	5.04801	0.409149	0.486309	1
42543	7939744	1.35179e-17	0.00219223	0.00218634	0.0364516	4.79553e-14	3.58067	3.58067	293.449	16.3935	6.52945	0.547149	7.9927	0.44651	3.04822	0.340576	0.670377	1
42544	7939745	1.71009e-18	8.11839e-05	7.83619e-05	0.315107	4.14554e-14	3.15107	3.15107	350.88	15.6611	11.3051	0.756883	14.3839	0.64201	1.25437	0.111975	0.535607	1
42545	7939746	1.83275e-19	0.000110344	1.06645e-06	0.00827588	2.10023e-15	3.46272	3.46272	425.108	16.9807	10.8045	0.647371	25.7444	1.02834	4.39842	0.351384	0.479332	1
42546	7939747	1.75605e-18	1.08885e-05	0.000493631	0.0644746	3.30885e-14	3.93145	3.93145	350.079	21.7791	14.9122	1.39158	10.6324	0.661464	2.56085	0.318631	0.746543	1
42547	7939748	1.12184e-16	0.00105129	0.241432	0.0798358	8.82241e-13	4.32991	4.32991	244.067	23.5562	7.48721	1.08394	1.50874	0.145617	2.38181	0.459761	1.15818	1
42548	7939749	5.00204e-17	8.8406e-05	0.545684	0.54774	5.01308e-12	3.6357	3.6357	261.896	23.1093	11.1648	1.47775	0.621263	0.0548194	0.782396	0.138075	1.05886	1
42549	7939750	2.92092e-17	0.00447366	0.00404129	0.236727	1.12589e-12	3.90431	3.90431	274.454	23.4101	5.65155	0.723092	6.99494	0.596648	1.48929	0.254065	1.02357	1
42862	7940151	2.41915e-08	8.15266e-07	6.07987e-09	0.250017	9.95163e-07	0.415321	-2.40778	39.7459	6.03598	20.5429	4.67961	46.0573	6.99445	1.44461	0.438769	1.82237	1
43775	7941168	1.09914e-05	0.0438148	0.216605	0.0281079	3.02424e-05	1.39786	1.39786	19.0761	0.678174	3.14194	0.167548	1.63146	0.0579997	3.27565	0.232905	0.426611	1
44258	7941698	2.36484e-09	0.00479166	1.15293e-07	0.896671	1.37597e-05	1.39968	1.39968	50.8103	1.61715	5.56958	0.265896	33.4323	1.06405	0.266349	0.0169543	0.381926	1
44259	7941699	2.47029e-09	0.00325236	8.10279e-10	0.845149	4.0635e-06	1.34031	1.34031	50.5824	1.02792	6.0379	0.184051	56.6744	1.15172	0.344542	0.0140034	0.243861	1
44260	7941700	1.6239e-08	0.000354478	8.9265e-10	0.588307	5.09619e-06	1.32072	1.32072	41.4935	0.784642	9.01157	0.255613	56.1226	1.06128	0.717462	0.0271344	0.22692	1
44262	7941703	1.6239e-08	0.000354478	8.9265e-10	0.588307	5.09619e-06	1.32072	1.32072	41.4935	0.784642	9.01157	0.255613	56.1226	1.06128	0.717462	0.0271344	0.22692	1
44754	7942239	1.37307e-06	3.66552e-06	1.38178e-13	0.0482411	3.01782e-05	1.28217	1.28217	24.9579	0.488445	17.1314	0.502912	129.518	2.53477	2.80686	0.109865	0.23485	1
46968	7944724	1.6879e-06	0.0478137	3.19243e-05	0.136911	8.77223e-06	1.32593	1.32593	24.3275	0.510691	3.05374	0.0961576	16.434	0.344987	1.9365	0.0813031	0.251908	1
47191	7944981	1.26032e-09	0.839221	6.49764e-09	0.780792	2.73941e-06	1.50177	1.50177	54.1924	2.01232	0.28008	0.0156003	45.7367	1.69833	0.436681	0.0324304	0.445595	1
47196	7944986	3.45348e-09	0.0498114	0.0150933	0.477168	3.35606e-07	1.5145	1.5145	48.8592	1.44536	3.01258	0.133678	5.0196	0.14849	0.904161	0.053494	0.354986	1
47197	7944987	1.20682e-07	0.00149699	0.145464	0.253912	3.24146e-06	1.4591	1.4591	33.2596	1.09058	7.0196	0.345257	2.09132	0.0685739	1.43195	0.0939071	0.393478	1
47268	7945066	0.000202192	0.252272	5.52841e-06	0.0465436	0.000121678	1.22822	1.22822	12.38	0.207887	1.45311	0.0366012	20.9077	0.351086	2.83751	0.0952957	0.201506	1
48423	7946403	0.00201995	0.920531	0.240956	0.00653593	0.000112684	1.68531	1.68531	8.12501	0.868097	0.162513	0.026045	1.51097	0.161435	4.62634	0.98858	1.28211	1
48781	7946797	0.019845	0.00322538	0.00199539	0.00602015	0.000109625	1.64914	1.64914	4.6358	0.452853	6.04812	0.886227	8.14554	0.795707	4.70663	0.919546	1.17223	1
49385	7947466	2.86777e-06	0.112629	1.61933e-06	0.792723	6.10009e-05	2.86994	2.86994	22.7578	8.9575	2.21314	1.30664	24.4533	9.62484	0.4198	0.330468	4.72321	1
49386	7947467	2.79098e-05	0.0714445	2.40547e-06	0.0201207	1.6213e-05	2.65924	2.65924	16.7542	4.62189	2.65444	1.0984	23.2707	6.41957	3.57359	1.97165	3.31037	1
49389	7947470	9.01883e-08	0.000534957	4.02822e-06	4.07471e-05	5.85735e-10	2.60077	2.60077	34.3716	2.6617	8.41875	0.977909	21.7874	1.6872	10.6802	1.65413	0.929268	1
49394	7947475	1.3996e-06	6.05907e-05	2.32827e-06	0.00361949	1.44732e-07	1.8106	1.8106	24.899	1.36148	11.7941	0.967352	23.3667	1.2777	5.21454	0.570263	0.656161	1
50072	7948253	1.18432e-09	6.32611e-07	3.03924e-14	0.282345	0.000126302	0.831214	-1.20306	54.5363	0.745409	21.1617	0.433861	148.553	2.03043	1.34487	0.0367637	0.164017	1
50290	7948513	2.57305e-09	0.291323	0.454479	0.944264	1.11693e-05	1.42987	1.42987	50.3702	1.75877	1.31901	0.0690838	0.815093	0.0284605	0.184349	0.0128738	0.419003	1
50292	7948515	1.8245e-07	0.159856	0.30687	0.855705	6.76569e-05	1.86114	1.86114	31.7273	4.40912	1.88043	0.391983	1.24143	0.172521	0.329004	0.0914428	1.66763	1
50293	7948516	1.20705e-07	0.00599552	0.856814	0.223899	5.24369e-06	3.34931	3.34931	33.2589	11.9222	5.30506	2.85253	0.155533	0.0557535	1.53482	1.10036	4.3016	1
50294	7948517	7.75835e-11	0.321291	0.0216433	0.122297	2.79709e-06	3.05904	3.05904	71.5027	20.1294	1.22776	0.518458	4.51598	1.27133	2.02907	1.14244	3.37823	1
50297	7948520	1.52146e-13	0.104054	0.0711145	0.455445	3.23748e-10	4.61223	4.61223	128.387	23.9376	2.28913	0.64021	2.95724	0.551374	0.944474	0.352192	2.23739	1
50305	7948528	2.19922e-08	0.843852	0.15188	0.178188	1.19501e-06	4.63487	4.63487	40.1586	19.0188	0.273561	0.194335	2.04072	0.966472	1.72116	1.63026	5.68311	1
51218	7949534	2.06427e-06	5.01047e-06	0.323244	0.069167	2.9313e-05	1.61827	1.61827	23.7232	1.73354	16.4737	1.80569	1.1842	0.0865332	2.5018	0.365629	0.87688	1
51588	7949950	1.1751e-08	0.0019071	0.0153009	0.142852	3.18209e-06	1.32376	1.32376	42.9552	0.774267	6.70677	0.181334	5.00023	0.0901293	1.90172	0.0685571	0.2163	1
51591	7949953	5.00655e-08	0.135829	0.0346682	0.12188	1.27148e-06	1.44271	1.44271	36.7027	1.0008	2.03454	0.0832161	3.88012	0.105802	2.03188	0.11081	0.327214	1
54485	7953212	3.51064e-09	0.530402	0.125852	0.177027	1.54556e-07	2.36345	2.36345	48.776	5.64252	0.754811	0.130977	2.26241	0.26172	1.72649	0.39945	1.38819	1
54487	7953214	1.83532e-11	0.00269483	4.7366e-06	0.22172	9.15461e-09	2.38086	2.38086	82.1612	7.00974	6.27033	0.802447	21.3344	1.82018	1.5428	0.263254	1.0238	1
54488	7953215	8.87077e-12	0.0127349	0.00168964	0.806705	7.78533e-08	2.17144	2.17144	88.0425	7.63632	4.44844	0.57875	8.42671	0.730887	0.399943	0.0693777	1.04081	1
54490	7953217	3.79409e-12	0.00481576	0.0487274	0.0820328	7.11294e-09	2.12784	2.12784	95.3797	5.99901	5.56361	0.524894	3.43595	0.216108	2.35919	0.296767	0.754753	1
56481	7955443	2.80763e-07	1.28633e-06	6.29708e-06	0.0186478	1.37902e-05	1.6903	1.6903	30.1845	2.34191	19.4627	2.26507	20.5526	1.59461	3.64225	0.565179	0.931039	1
56482	7955444	5.18928e-09	1.22796e-10	0.0055659	0.637313	1.26237e-05	1.52871	1.52871	46.8287	2.34487	51.8474	3.89427	6.49496	0.325225	0.642674	0.0643618	0.600881	1
56483	7955445	2.25802e-09	3.3525e-11	0.122031	0.322621	4.68774e-05	1.56303	1.56303	51.0527	3.4566	58.7253	5.96414	2.2991	0.155664	1.23486	0.167217	0.812479	1
57875	7956991	1.21407e-19	0.000477389	0.0308655	0.1071	5.34305e-15	3.28135	3.28135	440.37	17.5036	8.58078	0.511596	4.03461	0.160365	2.13826	0.16998	0.476969	1
57876	7956992	8.69729e-10	0.548705	0.916876	0.410761	2.69948e-05	3.21148	3.21148	56.2704	23.8532	0.721986	0.459078	0.0870974	0.0369208	1.0327	0.875531	5.08683	1
57877	7956993	1.03627e-08	0.643036	0.0193862	0.760046	6.22742e-05	2.57033	2.57033	43.534	13.7847	0.56551	0.268597	4.66826	1.47817	0.465966	0.295089	3.79971	1
57878	7956994	2.02012e-17	0.000140246	2.96841e-05	0.17555	2.5824e-13	3.42639	3.42639	283.393	17.226	10.4221	0.950261	16.6069	1.00945	1.73333	0.210721	0.72942	1
57879	7956995	2.54669e-19	1.28236e-05	9.8552e-05	0.401546	3.54388e-15	3.43323	3.43323	413.288	17.062	14.5957	0.903844	13.8847	0.573207	1.05192	0.0868535	0.495402	1
57880	7956996	1.13654e-13	0.00727956	0.00231711	0.837345	4.49774e-09	2.81398	2.81398	131.841	14.8155	5.07969	0.856241	7.89615	0.887326	0.35592	0.0799926	1.34849	1
57881	7956997	1.84919e-16	0.0040515	4.28055e-07	0.0204355	1.54773e-12	3.47502	3.47502	233.621	17.1711	5.77063	0.63621	28.7277	2.11148	3.55961	0.523261	0.881997	1
57882	7956998	9.36197e-15	0.0039708	8.72247e-05	0.0732953	2.97286e-11	3.24576	3.24576	165.106	14.3943	5.79492	0.75782	14.1494	1.23357	2.45321	0.427753	1.04619	1
57883	7956999	4.81504e-16	0.0129129	6.03887e-06	0.130263	2.44586e-12	2.46604	2.46604	214.794	8.65618	4.43311	0.267981	20.6664	0.832856	1.97729	0.159369	0.4836	1
57884	7957000	1.31483e-14	0.0019898	0.000219199	0.0879748	7.7788e-11	1.98746	1.98746	160.164	5.22456	6.65254	0.325509	12.2165	0.398503	2.30103	0.150119	0.391441	1
57885	7957001	8.84954e-17	0.00173897	2.31407e-06	0.32003	2.88365e-12	2.20081	2.20081	249.179	7.79022	6.8253	0.320075	23.3848	0.731092	1.24154	0.0776299	0.375163	1
57886	7957002	6.18827e-15	0.00427656	0.00100727	0.393046	5.28365e-11	1.94484	1.94484	171.323	5.04466	5.70557	0.252003	9.32647	0.274621	1.06998	0.0630119	0.353344	1
57887	7957003	8.00666e-14	0.0345354	0.54896	0.178882	4.21614e-10	1.98158	1.98158	136.102	5.21714	3.38487	0.194627	0.614969	0.0235734	1.71799	0.13171	0.459992	1
57888	7957004	5.86446e-13	0.037321	0.521224	0.928427	2.34201e-09	2.03259	2.03259	113.457	5.59033	3.30526	0.244288	0.669589	0.0329924	0.213377	0.0210273	0.591272	1
58797	7958030	1.08222e-06	1.63888e-10	0.00634622	0.0885958	3.18886e-05	1.57433	1.57433	25.6983	1.69107	50.4166	4.97646	6.29384	0.414164	2.29518	0.302067	0.789655	1
59802	7959125	5.25977e-09	0.00207452	0.0818322	0.643195	3.06844e-05	1.50692	1.50692	46.7626	2.49743	6.59945	0.528682	2.78328	0.148646	0.633917	0.0677108	0.64088	1
59803	7959126	5.03299e-07	0.00495966	0.624047	0.596933	3.83889e-05	1.49137	1.49137	28.1818	1.48064	5.52861	0.435701	0.480917	0.0252669	0.704037	0.0739787	0.630467	1
59804	7959127	1.47846e-09	0.000105183	0.208276	0.248966	3.5378e-07	1.7487	1.7487	53.3177	2.87775	10.8818	0.880998	1.67607	0.0904634	1.44806	0.156314	0.647683	1
59805	7959128	4.34505e-11	6.21948e-08	0.00236597	0.167063	2.56175e-08	1.54832	1.54832	75.6358	1.83674	27.4668	1.00051	7.86158	0.190911	1.77377	0.0861488	0.291408	1
59806	7959129	3.53553e-11	1.43266e-06	0.00202539	0.365918	5.72062e-08	1.55788	1.55788	77.1545	2.11096	19.2134	0.788525	8.12051	0.222178	1.13005	0.0618369	0.328322	1
59807	7959130	2.83807e-10	7.9031e-06	0.00102775	0.811569	5.35792e-07	1.47921	1.47921	62.9485	1.7551	15.5448	0.650121	9.29074	0.25904	0.393009	0.0219154	0.334579	1
60897	7960321	9.92375e-10	8.22142e-05	0.010336	0.601789	5.53543e-07	2.06283	2.06283	55.524	5.31675	11.2842	1.6208	5.56516	0.532896	0.696531	0.133394	1.14907	1
60898	7960322	9.43892e-10	4.83764e-06	0.0147051	0.74205	2.85794e-07	1.60185	1.60185	55.8065	2.08573	16.5468	0.927638	5.05659	0.188987	0.491379	0.03673	0.448493	1
60899	7960323	8.35516e-18	4.48867e-18	0.0315244	0.11544	4.48042e-14	1.70099	1.70099	305.945	2.94593	242.405	3.50117	4.00641	0.0385777	2.0765	0.0399892	0.115548	1
60900	7960324	2.19474e-14	4.26995e-15	3.31331e-05	0.279824	4.83745e-10	1.63182	1.63182	152.968	3.04892	133.26	3.98418	16.3461	0.325806	1.35224	0.0539052	0.239181	1
60901	7960325	9.00078e-13	1.83095e-09	0.0069318	0.197389	7.12439e-10	1.80844	1.80844	109.057	3.31098	39.7083	1.80832	6.15979	0.187011	1.63767	0.0994391	0.36432	1
60904	7960328	4.64361e-10	9.14909e-07	0.00412479	0.286936	5.11469e-05	1.61132	1.61132	59.9355	4.69478	20.2659	2.38116	6.9626	0.545384	1.33161	0.208611	0.939966	1
61994	7961568	0.0149478	0.82923	0.0137456	0.0314452	0.000135849	0.526477	-1.89942	5.03334	0.839013	0.294126	0.0735423	5.15277	0.858921	3.17704	1.05917	2.00029	1
62313	7961917	8.32253e-08	0.90198	0.000117926	0.872383	9.51322e-05	1.39551	1.39551	34.6831	1.46794	0.190272	0.0120797	13.5004	0.571394	0.304022	0.025735	0.507891	1
62347	7961951	1.82073e-08	0.0293812	3.23149e-07	0.954741	0.000136373	1.28729	1.28729	40.9859	1.05934	3.55211	0.137714	29.6931	0.767461	0.163606	0.00845728	0.310157	1
62377	7961985	7.34955e-09	0.000172699	2.08802e-10	0.74982	2.65472e-05	1.41533	1.41533	45.1469	1.69201	10.0961	0.567571	64.89	2.43194	0.480401	0.0360088	0.449734	1
62386	7961994	3.7791e-11	5.7354e-05	0.0747017	0.186442	4.90469e-05	1.31449	1.31449	76.6609	1.95977	11.8872	0.455827	2.89602	0.0740344	1.68422	0.0861112	0.30677	1
62387	7961995	7.46434e-09	0.00490808	0.0171317	0.170966	6.24578e-05	1.49601	1.49601	45.0732	2.59961	5.54103	0.479372	4.84087	0.279199	1.75493	0.202432	0.692105	1
62724	7962377	3.92453e-12	1.7143e-09	3.68114e-14	0.030044	8.88143e-09	0.560851	-1.78301	95.0777	3.59324	39.9728	2.26601	146.009	5.51808	3.21702	0.24316	0.453512	1
62725	7962378	1.09936e-07	7.42926e-05	1.43561e-08	0.357122	1.48335e-05	0.649888	-1.53873	33.6127	1.77683	11.4521	0.908066	42.0457	2.22261	1.15039	0.121624	0.634341	1
62879	7962547	0.0360484	0.00305196	0.11309	0.00762371	7.5446e-05	0.859946	-1.16286	3.82854	0.0319582	6.11612	0.0765803	2.39006	0.0199507	4.47724	0.0747464	0.100168	1
64376	7964188	1.22518e-05	0.128376	0.00808287	0.419386	0.000125636	2.09397	2.09397	18.7963	4.10224	2.08819	0.683614	5.92878	1.29394	1.01506	0.443068	2.61898	1
64381	7964193	1.29512e-10	0.125817	0.324289	0.416549	4.96609e-06	2.51593	2.51593	68.012	14.0979	2.10736	0.655237	1.18065	0.244732	1.02083	0.423205	2.48742	1
64388	7964200	1.0516e-14	0.000988008	0.0002498	0.321969	5.72176e-09	2.4586	2.4586	163.399	14.2467	7.57072	0.990132	11.9542	1.04228	1.23654	0.215627	1.04627	1
64389	7964201	1.06308e-09	0.00218194	0.975921	0.635497	1.66755e-05	2.06125	2.06125	55.1379	8.35398	6.53541	1.48528	0.0243984	0.00369662	0.645386	0.195566	1.81813	1
65191	7965096	8.22536e-08	0.0232806	0.363753	0.728867	1.22656e-05	1.89247	1.89247	34.7288	3.91169	3.79626	0.641387	1.05511	0.118843	0.510041	0.114897	1.35162	1
65197	7965102	4.0083e-10	0.0241073	0.448911	0.244861	7.22341e-07	3.91023	3.91023	60.8229	21.3567	3.7594	1.98005	0.828264	0.290828	1.46166	1.02647	4.21355	1
66967	7967057	2.20582e-13	0.000126376	0.0116141	0.948095	1.22411e-09	2.11914	2.11914	124.108	6.40388	10.5873	0.819442	5.39532	0.278394	0.176936	0.0182595	0.619191	1
66968	7967058	5.66299e-10	0.237721	0.361365	0.748737	8.84792e-07	1.84997	1.84997	58.7556	4.30823	1.5085	0.165916	1.06228	0.0778914	0.48193	0.0706746	0.879896	1
67446	7967587	7.87913e-08	0.00536747	3.48159e-10	0.266932	1.31089e-05	1.40072	1.40072	34.8966	1.10766	5.43508	0.258774	61.6829	1.95789	1.39097	0.0883022	0.380895	1
73923	7974877	0.0146853	0.0286484	4.29556e-05	0.0146539	0.000118128	0.657824	-1.52016	5.05851	0.350806	3.57841	0.372243	15.7393	1.09152	3.86221	0.535686	0.832197	1
76226	7977444	1.43096e-06	1.15643e-08	0.00220791	0.161553	0.000123495	0.722013	-1.38502	24.8309	1.04946	32.8626	2.08337	7.97635	0.337114	1.80116	0.152249	0.507171	1
77657	7979045	9.13223e-05	0.00106561	0.181333	0.192513	4.26681e-05	1.30112	1.30112	14.0495	0.325517	7.46906	0.259579	1.83486	0.0425124	1.65808	0.0768327	0.278031	1
79535	7981185	5.96865e-08	2.36832e-15	0.880721	0.572064	2.30852e-05	0.678116	-1.47467	35.9945	1.65139	140.389	9.66133	0.127689	0.00585824	0.74309	0.0681844	0.550548	1
79537	7981187	1.5758e-05	8.34603e-14	0.000755617	0.254669	8.41244e-05	0.671503	-1.4892	18.1571	1.07503	102.192	9.07575	9.84353	0.582809	1.42952	0.169276	0.710488	1
79538	7981188	0.000147873	1.01537e-14	1.60768e-05	0.127429	8.2154e-05	0.74342	-1.34514	13.024	0.425754	123.4	6.0509	18.1068	0.591909	1.99533	0.130454	0.392278	1
80023	7981743	7.92683e-08	5.26123e-12	0.346411	0.142571	4.28177e-06	0.632881	-1.58008	34.873	1.74123	69.9175	5.23652	1.10837	0.0553413	1.90334	0.190069	0.599166	1
82933	7985057	6.99928e-11	5.59227e-06	0.498301	0.538023	2.63474e-06	1.54713	1.54713	72.2222	3.07265	16.2466	1.0368	0.717163	0.0305112	0.798441	0.0679382	0.510532	1
82934	7985058	1.63038e-12	9.585e-08	0.578719	0.371638	3.33113e-09	1.6895	1.6895	103.21	2.88586	26.1972	1.09875	0.559594	0.0156468	1.11706	0.0624684	0.335532	1
82936	7985060	2.97546e-12	2.32344e-08	0.00103761	0.301474	5.105e-09	1.64578	1.64578	97.5767	2.57756	30.5329	1.20982	9.27381	0.244974	1.29089	0.0681997	0.316989	1
82937	7985061	4.52377e-10	2.10462e-05	0.0670435	0.314534	1.07065e-05	1.67933	1.67933	60.0924	4.38303	13.6627	1.4948	3.0309	0.221068	1.25587	0.183202	0.875258	1
82938	7985062	1.45146e-08	0.000914067	0.0399577	0.494219	6.28254e-06	1.83426	1.83426	41.9963	3.88852	7.67594	1.0661	3.69331	0.341971	0.873539	0.161765	1.1111	1
82939	7985063	1.30364e-07	0.00720521	0.753358	0.698572	7.46262e-06	1.86807	1.86807	32.9695	3.31876	5.09153	0.768781	0.286583	0.0288479	0.553216	0.111375	1.20794	1
82940	7985064	1.65659e-09	0.000135853	0.453465	0.912737	2.15687e-06	1.85653	1.85653	52.7013	4.3882	10.4724	1.30799	0.817478	0.0680676	0.240226	0.040005	0.999185	1
82941	7985065	6.66639e-09	5.92307e-06	0.270704	0.367623	3.83975e-06	1.80581	1.80581	45.6134	3.74492	16.1286	1.98627	1.38053	0.113343	1.12616	0.184919	0.985216	1
83570	7985768	3.69747e-11	0.133467	0.712246	0.538189	4.06577e-07	2.5022	2.5022	76.8224	11.3597	2.0512	0.454965	0.344175	0.0508931	0.798165	0.236049	1.77444	1
83572	7985770	1.02689e-18	0.000186462	4.04684e-05	0.00586025	5.07807e-15	4.33211	4.33211	366.635	22.0821	9.97744	0.901399	15.8776	0.956292	4.73303	0.570133	0.72275	1
83573	7985771	1.87226e-17	0.000335541	1.28787e-05	0.00537789	7.01915e-14	3.89393	3.89393	285.27	18.7423	9.09216	0.896038	18.6685	1.22653	4.81762	0.633039	0.788405	1
83574	7985772	1.14654e-13	0.00417721	0.0315197	0.198296	3.41534e-10	3.1469	3.1469	131.736	13.8887	5.73382	0.906759	4.00661	0.422409	1.63393	0.344524	1.26514	1
83576	7985774	3.86704e-15	0.00489039	0.238451	0.0892677	4.19541e-11	4.60807	4.60807	178.648	27.1279	5.54532	1.26309	1.52274	0.231229	2.28891	0.695146	1.82221	1
83577	7985775	2.07916e-15	0.101506	0.112667	0.110854	6.13504e-11	4.94944	4.94944	188.766	32.6071	2.31299	0.599312	2.39455	0.41363	2.10986	0.728908	2.07286	1
83578	7985776	2.0799e-11	0.0155619	0.835201	0.727293	7.7635e-08	3.09976	3.09976	81.1847	14.985	4.22851	1.17074	0.181441	0.0334903	0.512274	0.18911	2.21495	1
83582	7985781	4.83648e-06	0.00285012	0.0688989	0.641009	0.0001375	0.768829	-1.30068	21.2765	0.59676	6.20072	0.260876	2.99674	0.0840523	0.637167	0.0357424	0.336575	1
83583	7985782	2.27859e-06	0.0447473	0.273095	0.104793	9.97046e-05	0.731796	-1.3665	23.4304	0.877529	3.12063	0.175313	1.37073	0.0513374	2.15622	0.161512	0.449431	1
83584	7985783	1.69506e-11	2.59077e-05	4.95789e-05	0.147417	5.3184e-07	0.600081	-1.66644	82.7871	3.9238	13.2825	0.944314	15.4098	0.73037	1.87599	0.17783	0.568756	1
83585	7985784	7.8263e-09	3.73433e-05	0.00773999	0.895013	1.91148e-05	0.584673	-1.71036	44.8484	3.81807	12.6292	1.61274	5.99366	0.510257	0.268982	0.0457983	1.02159	1
84347	7986638	1.40245e-08	8.18231e-09	2.5288e-09	0.398604	7.26406e-05	0.74355	-1.3449	42.1511	1.34854	34.0688	1.63495	50.4604	1.61438	1.05813	0.0677055	0.383916	1
86968	7989495	6.73118e-12	0.0250221	0.00280852	0.467629	4.0612e-08	2.92456	2.92456	90.3702	13.9313	3.72015	0.860234	7.57979	1.16848	0.921675	0.284166	1.84989	1
86969	7989496	4.48485e-13	0.176091	0.267177	0.140525	1.93732e-09	2.51208	2.51208	116.293	9.4715	1.78937	0.218603	1.39516	0.113629	1.91517	0.311963	0.977343	1
86970	7989497	3.76112e-14	0.0056664	5.73555e-07	0.0496955	1.01675e-10	2.4129	2.4129	145.727	8.02852	5.37126	0.443879	27.7466	1.52865	2.7815	0.306483	0.661117	1
86971	7989498	9.76837e-15	0.00698362	7.29573e-05	0.163295	4.00048e-11	2.36311	2.36311	164.48	7.87659	5.12761	0.368324	14.5415	0.69636	1.7924	0.171668	0.574653	1
86972	7989499	4.9807e-16	7.78556e-06	0.0164501	0.0061562	1.12213e-12	2.66876	2.66876	214.155	9.48423	15.5748	1.03463	4.89794	0.216913	4.68476	0.414944	0.53144	1
87754	7990348	5.12107e-05	1.22936e-09	2.61848e-07	0.000662852	1.47059e-07	1.89785	1.89785	15.336	0.978654	41.3309	3.95626	30.4304	1.9419	7.05836	0.900849	0.765772	1
87755	7990349	0.00157577	1.23248e-07	2.94061e-06	0.0021281	4.15674e-06	1.64831	1.64831	8.54582	0.50714	25.4799	2.26811	22.6852	1.34623	5.76577	0.684324	0.712124	1
87756	7990350	4.21435e-05	3.82256e-09	1.91381e-07	2.71359e-05	6.08362e-08	1.46654	1.46654	15.7835	0.324448	36.8478	1.13617	31.5535	0.648617	11.2796	0.463728	0.246673	1
87757	7990351	0.00295257	2.93338e-06	5.54767e-05	0.0442002	8.52688e-05	1.83805	1.83805	7.49835	1.03956	17.6106	3.66225	15.1543	2.10096	2.8818	0.799054	1.66365	1
87758	7990352	1.29455e-07	6.06737e-10	7.543e-06	0.0040476	2.48244e-08	1.9853	1.9853	32.9957	1.96475	44.343	3.96064	20.0666	1.19488	5.10129	0.607519	0.714547	1
87759	7990353	3.29515e-07	3.47349e-08	3.9069e-05	0.0243533	2.23681e-07	2.17621	2.17621	29.6254	2.92765	29.2504	4.33588	15.9594	1.57715	3.40266	0.672517	1.18587	1
87760	7990354	1.93709e-06	3.50168e-08	0.00201224	0.0456958	1.00784e-06	1.9179	1.9179	23.913	1.99793	29.225	3.66261	8.13143	0.679378	2.85326	0.476777	1.0026	1
87764	7990358	0.000211847	6.42609e-06	0.142873	0.0580835	2.54513e-05	1.87141	1.87141	12.2854	1.48908	15.9622	2.9021	2.11244	0.256043	2.64897	0.642148	1.45448	1
87765	7990359	8.64452e-05	3.03927e-07	0.00173591	0.0215922	5.04784e-06	1.97913	1.97913	14.1689	1.61149	23.0248	3.92804	8.38077	0.953176	3.51015	0.798444	1.3648	1
91289	7994294	1.90275e-08	1.47867e-08	0.625804	0.911203	1.64873e-05	1.5356	1.5356	40.7918	2.16963	32.0264	2.55512	0.477992	0.0254234	0.242772	0.0258251	0.638254	1
91294	7994299	1.26803e-05	1.32688e-07	0.478853	0.345057	0.000114764	1.46929	1.46929	18.7082	1.08969	25.2722	2.20803	0.759423	0.0442337	1.17904	0.13735	0.698958	1
91298	7994303	1.64134e-06	2.76274e-06	0.00350075	0.791047	6.41862e-05	1.7028	1.7028	24.4123	2.46953	17.7411	2.69201	7.22359	0.730734	0.422174	0.0854138	1.21391	1
91300	7994305	4.78904e-09	1.4506e-09	0.00560627	0.0340358	1.39698e-07	1.35189	1.35189	47.2235	0.663251	40.6503	0.856396	6.48382	0.0910648	3.10787	0.0872996	0.168539	1
91917	7994984	1.0208e-08	0.14162	3.82047e-14	0.0206089	4.8438e-06	1.26634	1.26634	43.6036	0.58997	1.99493	0.0404881	145.521	1.96894	3.55201	0.0961195	0.162364	1
93533	7996775	1.1295e-10	8.14914e-07	0.0138342	0.912408	2.16446e-06	1.55466	1.55466	68.9296	2.92071	20.544	1.30575	5.14359	0.217946	0.240773	0.0204043	0.508469	1
93534	7996776	2.21223e-12	9.06183e-07	0.000212079	0.756829	1.48793e-08	1.75812	1.75812	100.317	3.81974	20.2889	1.1588	12.2832	0.467705	0.470506	0.0358307	0.456921	1
93535	7996777	2.01274e-10	2.12722e-06	0.0440827	0.602428	1.66536e-05	1.5035	1.5035	65.1257	3.13577	18.3176	1.32297	3.56535	0.17167	0.695546	0.0669803	0.577794	1
93536	7996778	1.78972e-11	9.09577e-07	0.758192	0.295808	6.67942e-06	1.41381	1.41381	82.3588	2.50624	20.2799	0.925701	0.280037	0.00852174	1.30653	0.0795177	0.365169	1
93537	7996779	4.23178e-08	6.80112e-05	0.113097	0.820319	9.97967e-05	1.47249	1.47249	37.3898	2.15085	11.5996	1.0009	2.38998	0.137484	0.38049	0.0437754	0.6903	1
93539	7996781	1.60015e-10	1.69748e-07	0.0184799	0.653264	1.46628e-05	1.48196	1.48196	66.6143	2.9289	24.5881	1.62163	4.73489	0.208184	0.619019	0.0544342	0.527617	1
93540	7996782	1.53715e-12	2.99211e-07	0.562671	0.905826	2.23606e-08	1.7757	1.7757	103.777	4.28174	23.0658	1.42751	0.589062	0.0243042	0.251606	0.0207621	0.495109	1
93541	7996783	4.3712e-12	1.23103e-06	0.481094	0.878891	1.12352e-07	1.70569	1.70569	94.1202	4.04096	19.5651	1.26001	0.75446	0.0323921	0.2941	0.0252539	0.515209	1
93542	7996784	5.98829e-14	1.11771e-07	0.285988	0.142872	1.29744e-08	1.51852	1.51852	139.73	2.87245	25.757	0.794234	1.31943	0.0271236	1.90161	0.0781831	0.246685	1
95683	7999164	0.000131384	0.108097	0.00311194	0.0814337	9.49195e-05	1.38027	1.38027	13.2718	0.525114	2.25251	0.133685	7.41312	0.293309	2.36529	0.187171	0.474794	1
98432	8002240	4.2426e-08	0.000404075	0.0221201	0.150029	2.23208e-05	1.39688	1.39688	37.3793	1.26332	8.82078	0.447178	4.48601	0.151615	1.86163	0.125836	0.405567	1
100245	8004253	0.0164235	3.15699e-10	2.02989e-09	0.0133198	9.42125e-05	1.1755	1.1755	4.90022	0.0487419	47.2917	0.705608	51.6149	0.513407	3.95032	0.0785868	0.119363	1
100320	8004335	2.1734e-08	2.3717e-09	2.40692e-05	0.590469	4.85426e-05	0.793227	-1.26067	40.2099	0.73645	38.6827	1.06272	17.1112	0.313393	0.714086	0.0261571	0.219782	1
100323	8004338	1.4301e-08	2.45725e-08	0.052781	0.849588	1.55673e-05	0.697608	-1.43347	42.0631	1.56356	30.3517	1.69234	3.3335	0.123912	0.338029	0.0251303	0.446062	1
100326	8004341	3.1902e-08	6.50241e-07	0.000915119	0.900408	2.53733e-05	0.71939	-1.39007	38.5665	1.29046	21.094	1.05873	9.49767	0.317798	0.260374	0.0174246	0.401527	1
100412	8004438	1.38163e-06	0.0113261	7.91394e-09	0.0625381	1.00971e-05	1.33489	1.33489	24.9387	0.559973	4.57858	0.154211	44.7957	1.00584	2.58655	0.116156	0.269448	1
100415	8004441	1.0673e-05	8.49337e-06	3.76262e-11	0.311401	0.000118428	1.22487	1.22487	19.1523	0.311658	15.4012	0.375925	76.6932	1.248	1.26415	0.0411419	0.195271	1
100420	8004446	3.63537e-06	9.31933e-05	1.56435e-08	0.0835317	2.09733e-06	1.37758	1.37758	22.0776	0.490929	11.0785	0.369521	41.6604	0.926381	2.34411	0.10425	0.266838	1
100421	8004447	1.04347e-05	0.000116247	1.67342e-11	0.0667162	9.31346e-06	1.33228	1.33228	19.211	0.420629	10.7208	0.352101	82.8886	1.81487	2.5321	0.110882	0.262743	1
100425	8004451	5.00615e-06	0.00291308	1.78941e-09	0.148028	7.60081e-06	1.2898	1.2898	21.181	0.354526	6.17365	0.155001	52.2868	0.875173	1.87261	0.0626872	0.200855	1
100427	8004453	3.74132e-06	2.87021e-09	1.49975e-06	0.0160241	7.29071e-06	1.3792	1.3792	21.9961	0.584141	37.9406	1.51136	24.6871	0.655604	3.78022	0.200779	0.318679	1
100428	8004454	1.0843e-05	0.163374	9.42187e-07	0.409349	0.000118817	1.25211	1.25211	19.1114	0.382327	1.85991	0.0558118	26.1361	0.522859	1.03562	0.0414357	0.240063	1
100429	8004455	5.3044e-06	0.0133016	4.79763e-05	0.0321698	3.96107e-06	1.28241	1.28241	21.0214	0.307018	4.4004	0.0964021	15.485	0.226159	3.1571	0.0922193	0.175261	1
100430	8004456	0.000718334	0.0415275	2.2905e-06	0.0872956	6.56055e-05	1.3708	1.3708	9.93583	0.354159	3.19633	0.170898	23.415	0.83462	2.30746	0.164498	0.427736	1
100431	8004457	5.00244e-05	0.0272664	1.43249e-07	0.096986	3.50061e-05	1.46262	1.46262	15.3894	0.72124	3.63004	0.255188	32.6177	1.52866	2.22019	0.208103	0.562392	1
100432	8004458	3.81292e-05	0.0043919	5.07523e-10	0.146814	9.96704e-05	1.27808	1.27808	16.0162	0.370335	5.67364	0.196783	59.4047	1.37358	1.87934	0.0869101	0.277469	1
100433	8004459	3.51295e-07	0.000899207	1.7496e-11	0.0749353	7.46288e-06	1.34538	1.34538	29.404	0.667116	7.6982	0.261985	82.5373	1.8726	2.4347	0.110477	0.272256	1
101785	8005981	0.00287443	0.0203037	0.114702	0.00517469	6.88535e-05	1.46912	1.46912	7.54198	0.403049	3.94167	0.315969	2.3731	0.12682	4.85572	0.518986	0.641288	1
101788	8005984	3.70597e-06	1.13342e-06	0.00160188	0.000602128	3.38133e-08	1.43718	1.43718	22.023	0.379794	19.7584	0.51111	8.5177	0.14689	7.17018	0.247304	0.206944	1
102796	8007104	3.1725e-07	0.000239707	0.0060806	0.0101899	2.08081e-06	1.86254	1.86254	29.7572	2.49184	9.59376	1.20506	6.35914	0.532509	4.20068	0.703524	1.00487	1
102797	8007105	3.54084e-07	0.000707265	0.00144414	0.0492354	2.16173e-05	1.54852	1.54852	29.3767	1.69128	8.0276	0.693249	8.69572	0.500631	2.78944	0.321188	0.690865	1
102799	8007107	9.24694e-13	2.18534e-06	3.58949e-06	1.76996e-05	5.88824e-12	2.31495	2.31495	108.785	4.12206	18.2576	1.03771	22.1137	0.837923	11.9313	0.904195	0.454699	1
102933	8007264	0.00150589	0.641999	0.270139	0.000113955	4.35709e-05	0.533049	-1.876	8.62363	1.14522	0.567134	0.112973	1.38286	0.183643	9.2494	2.45663	1.5936	1
104422	8008925	4.96752e-08	0.0620162	0.235192	0.20121	2.0365e-05	1.34569	1.34569	36.7345	0.966219	2.79402	0.110236	1.53825	0.0404603	1.62203	0.0853276	0.315633	1
104423	8008926	6.03248e-12	0.325585	2.6047e-07	0.26874	4.02701e-06	1.62506	1.62506	91.3094	5.09285	1.21538	0.101683	30.4491	1.69832	1.38543	0.154547	0.669308	1
104424	8008927	3.47879e-09	0.430507	3.04643e-07	0.475357	4.3692e-06	1.73163	1.73163	48.8222	3.52133	0.953658	0.103175	29.8985	2.15644	0.907466	0.130903	0.865506	1
104425	8008928	6.41113e-13	0.363647	3.4309e-06	0.637754	6.77124e-09	1.80011	1.80011	112.529	4.26661	1.11214	0.0632511	22.2424	0.843335	0.642016	0.048685	0.454988	1
104426	8008929	2.744e-12	0.1018	0.000188032	0.993448	2.5656e-08	1.88128	1.88128	98.3187	4.98999	2.31021	0.175876	12.528	0.635836	0.0574802	0.00583461	0.609039	1
104428	8008931	2.75661e-12	0.378786	2.24949e-05	0.126569	4.45141e-09	1.97082	1.97082	98.2766	4.7438	1.07396	0.0777598	17.2757	0.833897	2.00089	0.193165	0.579239	1
106346	8011055	0.00484526	5.19947e-08	0.525157	0.00273797	1.54553e-05	1.54791	1.54791	6.7099	0.366771	28.0061	2.29627	0.661655	0.0361669	5.50147	0.601435	0.655935	1
107052	8011827	6.57939e-07	4.76177e-11	1.31085e-10	0.000631305	4.08834e-07	0.499124	-2.00351	27.2946	2.31844	56.7923	7.23604	67.9316	5.77021	7.11501	1.20872	1.0193	1
107053	8011828	6.06783e-07	4.39257e-13	2.15245e-10	0.0392058	4.74907e-06	0.616833	-1.62119	27.5605	1.557	87.9072	7.44931	64.6955	3.65489	2.98511	0.33728	0.677925	1
109925	8015032	1.13766e-09	1.51242e-10	1.49756e-09	0.398318	9.05633e-07	1.21671	1.21671	54.7596	0.409435	50.8111	0.56987	53.2478	0.398132	1.05874	0.0158323	0.0897236	1
109926	8015033	3.27751e-08	1.14142e-09	8.26063e-09	0.935174	7.82042e-06	1.19387	1.19387	38.4529	0.313312	41.6392	0.508912	44.5931	0.363342	0.201291	0.00328023	0.0977754	1
109928	8015035	7.26186e-07	2.46833e-07	2.47827e-09	0.614246	0.000109137	1.45155	1.45155	26.9727	1.46087	23.5746	1.91523	50.5656	2.73868	0.677443	0.0733819	0.649931	1
111169	8016432	0.000156758	0.000667199	0.0520972	0.00463184	1.13583e-05	0.709118	-1.4102	12.9026	0.417315	8.10857	0.393388	3.35018	0.108356	4.96595	0.321232	0.388121	1
112128	8017512	2.90827e-07	1.03731e-07	0.104694	0.174602	7.47357e-05	0.711254	-1.40597	30.0609	1.27757	25.9702	1.65557	2.48286	0.10552	1.73775	0.147706	0.509991	1
112129	8017513	3.50434e-07	6.16921e-10	0.370398	0.690783	1.52193e-05	0.619815	-1.61338	29.4124	1.92272	44.2699	4.34095	1.03543	0.0676873	0.564406	0.0737915	0.784451	1
112131	8017515	5.74644e-07	2.20404e-09	0.117563	0.674035	1.04433e-05	0.67763	-1.47573	27.7403	1.13612	38.971	2.39412	2.34362	0.0959841	0.588626	0.048215	0.491466	1
112175	8017562	0.000196037	1.3891e-09	0.000576971	0.143527	7.69743e-05	0.782605	-1.27778	12.4429	0.27504	40.8276	1.35369	10.3401	0.228559	1.89787	0.0839015	0.265249	1
112566	8017986	0.0292039	0.398916	0.764131	0.00117203	9.31724e-05	1.70231	1.70231	4.10872	0.441595	1.02539	0.16531	0.272054	0.0292396	6.41215	1.37832	1.28973	1
112793	8018237	1.59621e-14	0.0571425	0.0437693	0.596092	6.68433e-11	4.15715	4.15715	157.404	21.7654	2.87529	0.596383	3.57461	0.494288	0.70534	0.195065	1.65933	1
112795	8018239	2.16049e-16	0.000104274	0.0601317	0.743235	1.2961e-11	8.59883	8.59883	230.457	61.9006	10.8959	4.38993	3.1678	0.850869	0.489703	0.263068	3.22319	1
112796	8018240	2.91759e-13	0.00131586	0.749192	0.620182	4.25365e-09	2.51194	2.51194	120.973	10.7098	7.1887	0.954627	0.292263	0.0258741	0.668427	0.118352	1.06236	1
112797	8018241	4.37732e-09	0.000865915	0.0239454	0.29667	4.60655e-05	1.74136	1.74136	47.6688	4.96401	7.74954	1.2105	4.37744	0.455846	1.30414	0.271613	1.24962	1
112798	8018242	1.78183e-19	2.83873e-05	0.000713352	0.00532265	1.53126e-15	14.0955	14.0955	426.136	75.0954	13.1174	3.46739	9.94856	1.75317	4.82782	1.70156	2.11469	1
112799	8018243	1.13636e-15	0.000252533	0.159932	0.416156	3.96561e-11	2.45431	2.45431	199.132	10.3854	9.51512	0.744363	1.98041	0.103284	1.02163	0.106562	0.625836	1
112800	8018244	1.54493e-12	0.057514	0.0842926	0.906788	1.91551e-08	2.8896	2.8896	103.728	14.3656	2.86884	0.595972	2.74683	0.380417	0.250037	0.0692568	1.66192	1
112801	8018245	1.95623e-15	0.00108932	0.818303	0.232968	3.13019e-10	3.03265	3.03265	189.788	18.5737	7.4396	1.09212	0.202208	0.0197891	1.50238	0.29406	1.17438	1
112802	8018246	3.93247e-08	0.115146	0.299277	0.577632	3.57366e-05	2.17982	2.17982	37.6927	7.44333	2.19198	0.649288	1.26911	0.250616	0.734253	0.289992	2.36969	1
112803	8018247	9.81319e-18	0.00242758	0.109916	0.503252	2.53346e-12	5.0486	5.0486	301.711	39.2549	6.40091	1.24921	2.42423	0.31541	0.857651	0.223173	1.56129	1
112804	8018248	2.04531e-09	0.139009	0.0931366	0.779499	5.1713e-05	1.7044	1.7044	51.5747	5.05586	2.01258	0.295939	2.62473	0.257302	0.438507	0.0859735	1.17636	1
114237	8019848	0.00105299	0.476824	0.759389	0.00321484	2.97356e-05	1.69432	1.69432	9.24773	0.812642	0.856834	0.112941	0.278421	0.0244662	5.33568	0.937743	1.0545	1
115690	8021475	1.7062e-06	0.0474989	0.133987	0.295541	1.90836e-05	1.77429	1.77429	24.2949	2.36021	3.0604	0.445969	2.18816	0.212576	1.30728	0.254	1.16578	1
115691	8021476	1.70844e-05	0.0242409	0.56629	0.533313	0.000123949	1.84664	1.84664	17.9547	2.69275	3.75356	0.84441	0.582338	0.0873361	0.806291	0.241847	1.7997	1
116886	8022821	0.00537077	8.26409e-05	0.00471871	0.0514898	0.00011802	0.492164	-2.03184	6.55004	1.30134	11.2757	3.36034	6.75121	1.34131	2.75127	1.09323	2.38413	1
116888	8022823	0.00333092	0.00103756	0.166701	0.00771185	8.1479e-05	0.496407	-2.01447	7.30342	1.3303	7.50486	2.05049	1.9322	0.351946	4.46618	1.62701	2.18578	1
118656	8024794	3.0936e-07	0.44166	3.06942e-07	0.0263563	3.43985e-07	1.73191	1.73191	29.8449	1.55037	0.929503	0.072428	29.8723	1.55179	3.3325	0.34623	0.62337	1
118657	8024795	1.31505e-06	0.516046	5.43496e-08	0.00110745	2.88448e-07	2.85527	2.85527	25.0911	4.65518	0.781236	0.217416	36.3706	6.74789	6.47513	2.40268	2.22638	1
118658	8024796	4.3804e-09	0.0259917	1.65856e-09	0.0106185	2.07364e-08	3.26646	3.26646	47.6653	8.28768	3.6802	0.959827	52.695	9.1622	4.16187	1.44727	2.08647	1
118659	8024797	2.42938e-08	0.42571	5.28715e-10	0.00111187	7.66267e-09	2.23136	2.23136	39.7277	2.84592	0.964228	0.10361	59.1617	4.23808	6.4707	0.927065	0.859628	1
118890	8025055	2.26095e-07	0.000896936	0.256893	0.299885	5.38747e-06	1.50746	1.50746	30.9527	1.28403	7.70163	0.479237	1.43905	0.0596968	1.29525	0.107463	0.497803	1
118891	8025056	1.58069e-08	0.000267481	0.0470816	0.444385	2.45646e-06	1.3984	1.3984	41.6139	1.03558	9.42875	0.351958	3.48021	0.0866068	0.965609	0.0480593	0.298626	1
118892	8025057	7.8648e-10	1.00216e-05	0.338155	0.208228	1.37335e-07	2.17901	2.17901	56.8452	5.31722	15.0744	2.11506	1.13474	0.106142	1.59405	0.298211	1.12246	1
118895	8025061	3.83387e-05	2.68897e-08	0.242424	0.468649	0.000129366	1.40418	1.40418	16.0034	0.740538	30.0619	2.08662	1.50413	0.0696016	0.91979	0.0851242	0.555284	1
118896	8025062	4.44866e-05	7.63603e-08	0.0810638	0.318145	7.00457e-05	1.863	1.863	15.6585	2.19549	26.8588	5.64883	2.79491	0.391876	1.24643	0.349526	1.68253	1
118904	8025070	0.000146375	5.07999e-10	0.136225	0.160457	5.05665e-05	1.48781	1.48781	13.0453	0.707461	45.1288	3.67109	2.16858	0.117605	1.80672	0.195961	0.650775	1
120458	8026792	1.70735e-06	2.94868e-05	1.46975e-08	0.000168188	3.41871e-08	0.534913	-1.86946	24.2928	1.24824	13.0491	1.00575	41.94	2.15501	8.73808	0.897981	0.616598	1
120468	8026802	4.1026e-06	5.80939e-07	1.14907e-05	0.462531	2.26657e-05	0.468915	-2.13258	21.736	3.78025	21.3725	5.57556	18.9613	3.29769	0.931155	0.323888	2.087	1
120470	8026804	4.83389e-09	4.69749e-09	7.15773e-08	0.00362865	1.03778e-08	0.452176	-2.21153	47.1775	3.41605	36.0778	3.9185	35.2734	2.55409	5.21197	0.754781	0.868901	1
120471	8026805	5.60915e-10	5.65005e-07	5.4461e-10	7.92322e-05	1.37381e-09	0.3747	-2.6688	58.8119	5.24736	21.4416	2.86962	58.9862	5.26291	9.74146	1.73832	1.07067	1
121393	8027842	0.000307506	9.0311e-09	1.34835e-08	0.0336941	6.9215e-05	0.581731	-1.71901	11.5429	1.22461	33.7212	5.36633	42.3289	4.49077	3.11667	0.661309	1.27311	1
122579	8029141	2.83584e-07	6.71167e-09	0.000163397	0.154694	2.86675e-06	0.592019	-1.68914	30.1494	1.8719	34.7755	3.23868	12.8167	0.795756	1.8366	0.22806	0.745049	1
122580	8029142	9.85274e-08	1.17657e-09	0.000101237	0.109955	1.26471e-06	0.589612	-1.69603	34.0311	1.92653	41.513	3.52513	13.8267	0.782743	2.11657	0.239642	0.67933	1
122581	8029143	4.67835e-07	2.64262e-09	4.77683e-05	0.196132	6.43078e-06	0.63536	-1.57391	28.4272	1.47619	38.2605	2.98023	15.495	0.804635	1.64288	0.170626	0.623146	1
122582	8029144	4.63987e-06	3.21612e-08	0.00074432	0.509306	7.0905e-05	0.679228	-1.47226	21.3917	1.16151	29.4926	2.40205	9.87096	0.535966	0.847125	0.0919931	0.651567	1
122583	8029145	1.3542e-07	1.19925e-09	1.00917e-06	0.0524083	7.80874e-07	0.60241	-1.66	32.8271	1.60808	41.4337	3.04453	25.9185	1.26965	2.73621	0.268074	0.587836	1
122584	8029146	5.74295e-06	1.3543e-08	0.000247965	0.456059	9.70497e-05	0.634596	-1.57581	20.8035	1.64514	32.3233	3.8342	11.9689	0.946505	0.943313	0.149195	0.948962	1
123488	8030160	6.22927e-11	0.110107	0.324085	0.346575	1.85591e-06	1.263	1.263	73.0442	0.849198	2.23484	0.0389727	1.18134	0.0137341	1.17539	0.0273297	0.13951	1
123489	8030161	6.47185e-16	0.000225763	0.428172	0.135673	5.00308e-12	3.27824	3.27824	209.273	15.6205	9.68459	1.08431	0.878927	0.0656047	1.94394	0.290197	0.895701	1
123490	8030162	2.4364e-19	1.16538e-06	0.0361732	0.0117299	5.87415e-15	2.61093	2.61093	414.86	10.8485	19.6932	0.772456	3.82398	0.0999958	4.06855	0.212783	0.313796	1
123491	8030163	1.13694e-16	0.00239335	0.31816	0.113804	7.55222e-12	2.97445	2.97445	243.782	15.9543	6.41875	0.630114	1.20163	0.0786407	2.08824	0.27333	0.785342	1
123493	8030165	1.35823e-17	0.00254321	0.0204928	0.00496218	1.57424e-12	2.71207	2.71207	293.328	13.8544	6.3426	0.449358	4.59133	0.216857	4.89732	0.462619	0.566782	1
123494	8030166	2.2495e-18	0.000112502	0.0122604	0.00292684	2.93419e-13	2.22305	2.22305	342.683	8.86987	10.7734	0.41828	5.31699	0.137623	5.43235	0.281217	0.310603	1
123495	8030167	2.26667e-17	0.000202805	0.102525	0.112057	1.0593e-12	2.78792	2.78792	280.572	13.483	9.84823	0.709891	2.50815	0.12053	2.10098	0.201927	0.576665	1
123496	8030168	9.95133e-13	0.0316607	0.0137783	0.127461	4.7119e-08	2.16405	2.16405	108.049	8.76691	3.47456	0.422881	5.14937	0.417812	1.99512	0.323762	0.973661	1
125551	8032510	3.1691e-06	6.5763e-06	3.06503e-06	0.60701	6.59549e-05	0.612746	-1.632	22.4696	1.93331	15.9152	2.05404	22.5657	1.94157	0.688502	0.118479	1.03249	1
125553	8032512	1.24198e-08	9.87861e-09	2.93181e-06	0.0239122	3.83981e-07	0.595901	-1.67813	42.7022	1.99755	33.4077	2.34414	22.6939	1.06159	3.41894	0.319866	0.561343	1
125554	8032513	0.000196735	3.75052e-06	1.63032e-05	0.0121937	1.54987e-05	0.59853	-1.67076	12.4357	0.938565	17.0826	1.93392	18.0717	1.36394	4.03237	0.608674	0.905682	1
125556	8032515	7.39195e-08	8.08629e-10	4.96613e-07	0.0012372	3.99024e-08	0.53138	-1.88189	35.1467	1.87707	43.0963	3.45245	28.2266	1.50749	6.35227	0.678508	0.64088	1
125557	8032516	8.97226e-06	4.87218e-07	0.000358007	0.0117068	4.61503e-06	0.651029	-1.53603	19.6062	0.870612	21.8124	1.45287	11.2465	0.499398	4.07039	0.361491	0.532858	1
126223	8033243	5.40685e-13	2.91151e-06	0.747326	0.634614	3.56484e-09	2.03339	2.03339	114.309	5.89597	17.6269	1.36377	0.294817	0.0152064	0.646706	0.066713	0.618949	1
126225	8033245	1.22766e-07	0.000785919	0.43038	0.93642	5.52422e-05	1.46603	1.46603	33.1951	1.69291	7.88215	0.602969	0.873409	0.0445427	0.199018	0.0202993	0.611984	1
126373	8033406	0.00129501	0.00029517	1.40828e-06	1.10568e-05	7.58321e-06	1.30218	1.30218	8.88456	0.160022	9.28173	0.250764	24.88	0.448119	12.6758	0.456615	0.216135	1
126732	8033798	0.000183782	0.00452071	0.0709024	0.0311383	1.54727e-05	1.47024	1.47024	12.5748	0.535007	5.63903	0.359878	2.96096	0.125977	3.18564	0.271073	0.510553	1
129262	8036618	1.96738e-05	0.734959	4.93741e-08	0.178324	6.65999e-05	0.822177	-1.21628	17.6045	0.242437	0.427712	0.00883525	36.7592	0.506222	1.72054	0.0473882	0.165256	1
129786	8037211	1.41727e-09	1.70099e-18	0.000121753	0.628897	2.55426e-06	1.75964	1.75964	53.5481	3.80428	263.521	28.0824	13.4326	0.954309	0.655279	0.0931074	0.852529	1
129792	8037217	2.61646e-10	1.25383e-21	8.23759e-05	0.111266	4.83321e-06	1.51558	1.51558	63.458	2.66151	487.529	30.6714	14.2743	0.598682	2.10681	0.176724	0.503295	1
130373	8037873	1.41476e-13	0.00541667	0.0012694	0.801145	1.66138e-09	2.05145	2.05145	129.24	6.30281	5.42432	0.396802	8.91934	0.434981	0.407851	0.0397804	0.585219	1
130374	8037874	3.65466e-10	0.505274	0.000511131	0.355036	8.29916e-08	2.02098	2.02098	61.3856	4.41649	0.801482	0.0864959	10.5668	0.760247	1.15528	0.166237	0.86336	1
130492	8038003	2.69321e-11	1.0418e-09	4.6717e-11	0.78318	1.53009e-06	1.40145	1.40145	79.1994	1.87582	42.0212	1.49289	75.1081	1.77892	0.433304	0.0205254	0.284217	1
133853	8041768	2.81212e-05	0.0106983	0.00492754	0.0933717	2.10931e-05	0.712586	-1.40334	16.7361	0.576412	4.64229	0.239829	6.68366	0.230193	2.25164	0.155098	0.413294	1
133857	8041772	2.45049e-06	0.000385027	6.22588e-08	0.00168471	9.57803e-05	0.734024	-1.36235	23.2163	0.846913	8.8909	0.4865	35.8261	1.30691	6.01541	0.438876	0.437751	1
134316	8042287	0.0046137	2.72924e-17	5.96213e-13	0.0103487	1.58148e-05	1.29943	1.29943	6.78641	0.133776	207.39	6.13224	113.285	2.23311	4.1861	0.165036	0.236549	1
135763	8043949	1.9783e-11	0.0139108	0.0282574	0.324583	1.85011e-07	1.57529	1.57529	81.5744	2.69134	4.35115	0.215332	4.15301	0.137018	1.22984	0.0811509	0.395909	1
135764	8043950	1.11457e-11	0.00440281	0.0261678	0.853082	1.31469e-07	1.70069	1.70069	86.1573	3.72697	5.67067	0.36795	4.25676	0.184138	0.332881	0.0287994	0.519093	1
135766	8043952	1.91567e-13	0.000250355	0.495588	0.930685	5.41492e-09	1.54403	1.54403	125.717	2.5407	9.52817	0.288841	0.722951	0.0146106	0.209374	0.00846273	0.242516	1
135767	8043953	3.06507e-11	0.00155842	0.000886465	0.598186	1.50445e-06	1.41791	1.41791	78.2217	1.97866	6.96722	0.264359	9.55474	0.241692	0.702097	0.0355198	0.303546	1
135773	8043959	7.29877e-09	0.0207786	0.128238	0.237644	9.95524e-06	1.57262	1.57262	45.18	2.48732	3.917	0.323467	2.2401	0.123326	1.48613	0.163634	0.660644	1
135779	8043965	6.21552e-11	0.0417157	0.0297994	0.209233	2.55035e-06	1.81836	1.81836	73.0599	5.80984	3.19174	0.380718	4.08165	0.324579	1.59012	0.252898	0.954259	1
135780	8043966	1.08373e-09	0.063892	0.678872	0.274467	1.07143e-05	1.59939	1.59939	55.0303	3.29438	2.76453	0.248247	0.393641	0.0235653	1.36812	0.163805	0.718378	1
135781	8043967	6.05054e-11	0.0140046	0.0278669	0.14342	3.00696e-08	1.84774	1.84774	73.2508	3.57234	4.34378	0.31776	4.17176	0.203451	1.89848	0.185172	0.585223	1
135782	8043968	4.04499e-13	4.1489e-05	0.0292728	0.0962215	2.6337e-08	1.60978	1.60978	117.401	3.39184	12.4448	0.539312	4.10556	0.118614	2.22674	0.128665	0.346692	1
135783	8043969	2.83831e-10	0.025763	1.26298e-05	0.583872	8.9378e-06	1.51588	1.51588	62.9479	2.8809	3.68948	0.253281	18.7184	0.856673	0.724414	0.0663076	0.549197	1
135784	8043970	1.41492e-08	0.0351506	0.114499	0.755736	0.000101064	1.62162	1.62162	42.1112	3.78899	3.36671	0.454384	2.37522	0.213712	0.472049	0.084946	1.07971	1
135786	8043972	8.88607e-10	0.00145841	7.82844e-08	0.477563	2.93775e-06	1.70085	1.70085	56.1484	3.59041	7.0537	0.676573	34.9218	2.23308	0.903443	0.115541	0.76734	1
135788	8043974	8.48382e-09	0.0170574	0.0123633	0.245315	8.34004e-05	1.47229	1.47229	44.4675	2.48039	4.12893	0.345467	5.30494	0.295909	1.46015	0.162894	0.669359	1
135789	8043975	4.70687e-09	0.011765	0.0386202	0.446061	5.34061e-05	1.68007	1.68007	47.309	4.41375	4.53625	0.634823	3.7379	0.348732	0.962379	0.179573	1.11956	1
135791	8043977	1.02093e-12	0.0021577	4.95916e-05	0.413222	7.72293e-08	1.55471	1.55471	107.793	3.02541	6.54956	0.275738	15.4093	0.432489	1.02764	0.0576849	0.336802	1
135794	8043980	1.52108e-11	0.0101026	0.958621	0.325259	2.26442e-06	1.46222	1.46222	83.6464	2.64364	4.70657	0.223126	0.0423342	0.00133797	1.22812	0.0776292	0.37926	1
137197	8045574	6.41622e-06	8.73821e-13	2.10311e-05	0.264173	5.10203e-05	0.833653	-1.19954	20.5018	0.233486	82.546	1.41012	17.4403	0.19862	1.39949	0.0318762	0.136662	1
138848	8047406	0.00144238	0.00518879	0.263224	0.0111283	2.53462e-05	0.718966	-1.39089	8.69781	0.292028	5.47509	0.275738	1.41181	0.0474014	4.11783	0.276511	0.402898	1
142838	8051804	0.000165517	1.81009e-07	6.25442e-11	0.1325	0.000129977	2.14113	2.14113	12.7901	2.9796	24.4119	8.53056	73.0157	17.0099	1.96333	0.914761	2.79554	1
142849	8051817	4.72005e-07	1.33708e-08	4.23273e-08	0.00383757	7.49833e-05	0.864874	-1.15624	28.3973	0.219205	32.3667	0.374768	37.3889	0.288613	5.15516	0.0795874	0.0926304	1
143383	8052409	0.000396411	2.10145e-06	2.66225e-05	0.00751284	5.72699e-06	0.549401	-1.82016	11.0499	0.984466	18.3448	2.45158	16.8676	1.50278	4.49136	0.800295	1.06911	1
144272	8053410	2.79663e-06	0.133122	0.0246544	0.336104	3.87665e-05	1.49513	1.49513	22.8307	1.21654	2.05366	0.164144	4.33767	0.231133	1.2009	0.127981	0.639422	1
144275	8053413	9.49586e-08	0.00697228	0.0028052	0.847784	3.6398e-05	1.66705	1.66705	34.1729	2.91085	5.12949	0.655396	7.58173	0.645813	0.34068	0.0580384	1.02216	1
145016	8054256	4.23633e-06	2.60241e-07	0.0104736	0.0297258	2.29787e-06	0.529467	-1.88869	21.6459	1.91988	23.4339	3.1177	5.5458	0.491885	3.22638	0.572327	1.06434	1
145019	8054259	4.92635e-09	1.83024e-07	4.32133e-07	0.00108857	1.39138e-09	0.607197	-1.64691	47.0841	1.08658	24.3817	0.844002	28.6955	0.662221	6.49429	0.299744	0.27693	1
145021	8054261	0.00165379	0.0033352	0.0371985	0.0163476	3.03286e-05	0.444557	-2.24943	8.46325	1.76332	6.00707	1.87736	3.78716	0.789057	3.76195	1.56761	2.5002	1
145022	8054262	2.45152e-06	0.000330418	0.0223021	0.336842	7.446e-06	0.530912	-1.88355	23.2151	2.39823	9.11481	1.41241	4.47476	0.462265	1.19908	0.247742	1.23966	1
145024	8054264	0.000988139	2.84554e-05	0.285713	0.000622162	2.57894e-06	0.602768	-1.65901	9.36058	0.534329	13.113	1.1228	1.3205	0.0753777	7.13199	0.81423	0.684995	1
145025	8054265	5.11923e-06	0.00353452	0.026331	0.210836	9.69095e-05	0.443304	-2.25579	21.1193	5.34292	5.93615	2.25266	4.24834	1.07478	1.58389	0.80141	3.03585	1
145027	8054267	4.00058e-05	0.000514909	0.00424767	0.112625	2.48582e-05	0.637417	-1.56883	15.9043	0.99182	8.47294	0.792581	6.91626	0.43131	2.09681	0.261522	0.748341	1
145033	8054273	1.97041e-06	0.00301949	0.242292	0.00900176	4.17295e-06	0.599681	-1.66755	23.862	1.4834	6.12931	0.571551	1.50474	0.0935436	4.31816	0.536884	0.74599	1
145035	8054275	0.000100595	0.000297009	0.148373	0.00949364	8.07936e-06	0.598032	-1.67215	13.8404	0.953634	9.2725	0.958341	2.06809	0.142495	4.26762	0.588095	0.826824	1
145039	8054279	0.00037951	0.000233855	0.0261849	0.00979709	6.92919e-06	0.638098	-1.56716	11.1337	0.573231	9.63117	0.743805	4.25587	0.219118	4.23783	0.436377	0.617831	1
152792	8062851	0.00102935	9.80561e-08	2.47076e-13	0.00115949	2.49344e-05	1.28256	1.28256	9.28797	0.176958	26.1317	0.746806	122.828	2.34016	6.42408	0.244788	0.228629	1
153071	8063161	0.00476496	8.57744e-11	0.0136185	0.0106059	2.20952e-05	1.7662	1.7662	6.73598	0.658353	53.6746	7.86898	5.16605	0.504914	4.16299	0.813755	1.17284	1
153072	8063162	0.0292876	8.01245e-10	9.76251e-06	0.00424051	8.50947e-05	1.33417	1.33417	4.10488	0.127625	43.1357	2.0117	19.3847	0.602689	5.0544	0.314293	0.373092	1
153073	8063163	0.00605799	1.37013e-09	3.96744e-05	0.0347568	0.00012149	1.55803	1.55803	6.36484	0.497177	40.884	4.79035	15.9236	1.24384	3.08961	0.482677	0.937356	1
153076	8063166	0.0970203	5.71716e-10	0.0396605	0.00778042	0.000103686	1.56848	1.56848	2.57503	0.201724	44.6047	5.2414	3.70307	0.290093	4.45766	0.698413	0.940062	1
153307	8063425	0.0105937	3.50765e-05	0.0142	0.00294851	0.000131733	0.800134	-1.24979	5.52915	0.110742	12.7398	0.382742	5.10634	0.102274	5.42473	0.217301	0.240345	1
154590	8064845	1.69482e-08	0.0128468	0.0141562	0.632903	2.4917e-05	4.1451	4.1451	41.3033	25.6892	4.43877	4.14115	5.11075	3.17871	0.649268	0.807644	7.46359	1
154591	8064846	1.36561e-16	9.03077e-05	0.0805604	0.34511	5.08639e-13	4.20012	4.20012	239.905	21.0896	11.1299	1.46761	2.80259	0.24637	1.17892	0.207272	1.0549	1
154592	8064847	1.56792e-16	0.000227489	0.214094	0.012116	1.01655e-13	4.77947	4.77947	237.022	21.3328	9.67302	1.30591	1.64471	0.148029	4.03833	0.726928	1.08004	1
154593	8064848	3.65868e-19	4.0149e-05	2.46512e-05	0.165678	1.62246e-14	3.77385	3.77385	400.64	21.9882	12.5021	1.02923	17.0533	0.935931	1.78057	0.195446	0.658594	1
154595	8064850	2.6028e-17	0.000100794	0.015923	0.241425	2.61502e-13	4.32011	4.32011	277.22	23.8181	10.9509	1.41131	4.94386	0.424765	1.47322	0.253152	1.03101	1
154596	8064851	1.32578e-15	0.00527505	0.0102722	0.775333	1.43359e-11	3.03409	3.03409	196.437	14.1777	5.45559	0.590629	5.57422	0.402315	0.44439	0.0641471	0.866091	1
154597	8064852	4.67339e-14	0.00201643	0.387269	0.597726	9.07612e-11	3.27795	3.27795	142.898	14.1413	6.63559	0.984996	0.98714	0.0976882	0.702809	0.139101	1.18753	1
154598	8064853	2.13412e-12	0.00325974	0.00125223	0.160127	2.78097e-09	4.00847	4.00847	100.654	19.3509	6.03511	1.7404	8.94309	1.71933	1.8084	0.695338	2.30703	1
154599	8064854	8.49931e-05	0.104148	0.68265	0.132058	4.08296e-05	1.7275	1.7275	14.2059	1.40985	2.28826	0.340644	0.387911	0.0384978	1.96607	0.390241	1.19093	1
155212	8065570	4.20699e-06	2.09927e-06	0.000162186	0.000560803	7.92463e-08	1.46254	1.46254	21.6654	0.452666	18.3471	0.575003	12.8321	0.268108	7.25347	0.303101	0.250722	1
155213	8065571	2.64311e-09	5.4913e-08	1.08772e-07	0.00470447	6.59114e-09	1.42002	1.42002	50.2307	0.675744	27.8408	0.561805	33.6532	0.45273	4.95042	0.133194	0.161434	1
155215	8065573	2.16429e-07	1.8071e-05	2.75184e-08	0.00398227	1.44253e-07	1.3999	1.3999	31.1094	0.546002	13.9457	0.367142	39.1932	0.687882	5.11772	0.179643	0.210613	1
155216	8065574	1.6954e-06	0.000458566	1.67763e-08	0.172375	1.88774e-05	1.50784	1.50784	24.3141	1.20971	8.63839	0.644687	41.3486	2.05724	1.74823	0.173961	0.597043	1
157196	8067769	0.0488103	0.000719077	2.12851e-05	0.00367476	0.000129212	1.29272	1.29272	3.43377	0.0908816	8.00467	0.31779	17.4109	0.460815	5.19913	0.275211	0.317604	1
158129	8068842	0.000272324	1.03179e-10	0.0134974	0.0484436	1.51911e-05	1.42425	1.42425	11.7825	0.420905	52.727	2.82534	5.17884	0.185003	2.80329	0.200283	0.428675	1
158146	8068860	4.95802e-05	4.83455e-07	5.29196e-06	0.0509281	1.0718e-05	1.30684	1.30684	15.4098	0.299576	21.832	0.636641	21.0278	0.408794	2.76061	0.107336	0.233288	1
158953	8069745	0.000972027	8.46949e-12	4.70993e-09	0.0137642	6.11203e-05	1.34515	1.34515	9.38987	0.292417	66.8733	3.12383	47.3057	1.47318	3.91996	0.244149	0.373701	1
158954	8069746	9.21723e-06	7.91747e-14	0.102645	0.0902719	3.13077e-05	1.29343	1.29343	19.5354	0.412023	102.678	3.24841	2.50673	0.0528699	2.27963	0.09616	0.253094	1
161899	8073069	2.66534e-09	5.0023e-06	0.820718	0.256239	5.16604e-07	1.47001	1.47001	50.1873	1.34889	16.4771	0.664287	0.199211	0.00535421	1.42448	0.0765719	0.322526	1
161900	8073070	1.11658e-13	2.29667e-05	0.00113875	0.820947	9.74008e-10	1.59989	1.59989	132.053	2.60524	13.5022	0.399569	9.10954	0.179719	0.379589	0.0149776	0.236744	1
161901	8073071	6.5753e-13	2.79922e-06	0.364077	0.155362	2.30579e-10	1.48878	1.48878	112.267	1.37059	17.7125	0.32436	1.05414	0.0128694	1.83308	0.0447577	0.1465	1
161908	8073079	0.00834746	5.28674e-05	0.415932	0.00047292	1.03889e-05	1.30624	1.30624	5.88072	0.113423	12.026	0.347924	0.910094	0.0175532	7.45505	0.287575	0.231447	1
161915	8073087	0.000166224	2.46331e-06	0.240536	0.00153152	2.39912e-06	1.32789	1.32789	12.7813	0.226774	17.9926	0.478855	1.51293	0.0268435	6.11857	0.21712	0.212912	1
161919	8073092	0.000807528	4.33366e-08	7.96629e-11	0.000494974	2.47217e-06	1.40536	1.40536	9.72292	0.249384	28.5627	1.09891	71.3188	1.82926	7.40088	0.379651	0.307789	1
161922	8073095	0.00727927	6.43706e-05	9.63283e-06	0.000573068	1.4048e-05	2.01008	2.01008	6.08592	0.837635	11.692	2.41383	19.4197	2.67283	7.22808	1.98967	1.65162	1
161924	8073098	9.01153e-12	0.119675	0.00079545	0.267131	1.2241e-06	1.73439	1.73439	87.9113	5.38432	2.1551	0.197991	9.75021	0.597172	1.39036	0.170311	0.734965	1
161925	8073099	6.73522e-12	3.50499e-05	0.261046	0.0316666	3.2741e-05	1.92456	1.92456	90.3651	12.4258	12.7411	2.62798	1.4211	0.195411	3.1709	0.87204	1.65008	1
161926	8073100	2.97584e-12	0.00609246	0.478924	0.0684389	7.72899e-06	2.2229	2.2229	97.5756	16.1294	5.2863	1.31075	0.759265	0.125508	2.51068	0.830038	1.98362	1
161927	8073101	3.89642e-17	1.31382e-06	0.0341993	0.310995	2.36356e-11	4.61781	4.61781	267.657	38.531	19.4136	4.19208	3.89815	0.561164	1.26522	0.364275	1.72748	1
161928	8073102	4.97909e-13	6.48036e-05	0.0509695	0.176784	1.25191e-07	2.28856	2.28856	115.18	12.041	11.6807	1.83166	3.37819	0.353159	1.72761	0.361212	1.25449	1
164852	8076388	1.36081e-06	1.14201e-12	0.00562143	0.0423629	1.89054e-06	0.632439	-1.58118	24.9855	1.12118	80.5412	5.42121	6.47966	0.290763	2.9183	0.261907	0.538478	1
170099	8082184	1.21453e-07	3.2477e-05	2.93488e-06	0.279493	9.31944e-05	1.57472	1.57472	33.2356	2.60249	12.8764	1.51242	22.6909	1.77679	1.35322	0.211925	0.939651	1
173050	8085487	1.40277e-18	1.93913e-07	0.0468488	0.059967	7.63074e-14	2.33139	2.33139	356.92	9.16157	24.2241	0.932693	3.48661	0.0894958	2.62198	0.134604	0.308021	1
173051	8085488	4.29131e-12	0.0228325	0.138904	0.904725	2.32872e-08	2.47014	2.47014	94.2834	9.69198	3.81682	0.588533	2.14561	0.22056	0.2534	0.0520971	1.23355	1
173052	8085489	2.24006e-11	0.542407	0.0386422	0.032511	1.87463e-07	2.17487	2.17487	80.6104	7.7866	0.733176	0.106232	3.73715	0.360992	3.14788	0.608142	1.15915	1
173053	8085490	4.1282e-12	0.00248257	0.907363	0.666525	6.21183e-08	1.96512	1.96512	94.6272	6.06927	6.37281	0.613116	0.0976072	0.0062604	0.599566	0.0769108	0.769665	1
173054	8085491	7.18089e-12	0.00674732	0.160061	0.354354	1.02938e-08	2.33883	2.33883	89.82	7.44668	5.16747	0.642627	1.97947	0.164112	1.15689	0.191827	0.994881	1
173055	8085492	3.53121e-10	8.84246e-06	0.569182	0.97714	1.10336e-06	2.06488	2.06488	61.596	6.45404	15.3212	2.40804	0.576997	0.0604578	0.111884	0.0234464	1.25736	1
173056	8085493	7.39928e-16	4.05045e-06	0.00374946	0.955543	5.78558e-11	2.34436	2.34436	206.818	10.081	16.9194	1.23707	7.11395	0.346759	0.161952	0.0157882	0.584923	1
173057	8085494	1.13925e-11	0.0037165	0.0140408	0.263474	7.12297e-07	1.59521	1.59521	85.9782	3.53474	5.87507	0.362305	5.12243	0.210594	1.40166	0.11525	0.493345	1
173058	8085495	1.10439e-09	0.0184393	0.64035	0.936245	1.05921e-05	2.23783	2.23783	54.9249	9.65745	4.0449	1.06682	0.454122	0.0798483	0.199338	0.0700991	2.10996	1
173059	8085496	1.20669e-13	5.40394e-05	0.0062612	0.163495	1.54806e-09	2.58284	2.58284	131.125	11.0694	11.9886	1.51809	6.31442	0.533055	1.79141	0.302456	1.01302	1
173060	8085497	8.01597e-15	0.00693909	0.0114655	0.439094	1.81096e-10	2.34281	2.34281	167.412	9.12864	5.13501	0.420002	5.414	0.295215	0.975874	0.106425	0.654336	1
173061	8085498	1.01672e-12	0.000995875	0.185356	0.131094	5.19417e-08	2.55301	2.55301	107.834	13.0422	7.56003	1.37154	1.80959	0.218864	1.97207	0.477032	1.45136	1
173063	8085500	1.52994e-12	0.000779205	9.7369e-07	0.722674	1.29683e-07	1.98821	1.98821	103.822	7.50959	7.89394	0.856468	26.0317	1.88291	0.518829	0.075055	0.867975	1
173064	8085501	4.6229e-15	0.0268459	6.06888e-08	0.357278	3.59122e-10	2.1409	2.1409	175.833	8.21522	3.6463	0.255542	35.928	1.67862	1.15003	0.107463	0.560661	1
173506	8085988	2.00076e-05	3.99495e-07	0.0742579	0.178455	5.22958e-05	0.511527	-1.95493	17.563	2.72614	22.3166	5.196	2.90342	0.450671	1.71994	0.53394	1.86265	1
173507	8085989	9.73688e-08	1.0022e-08	0.0546834	0.0046323	6.9434e-08	0.554796	-1.80247	34.0765	1.68384	33.3575	2.47247	3.28833	0.162488	4.96586	0.490761	0.592962	1
173509	8085991	0.000235038	0.000107837	0.364417	0.0237247	9.84059e-05	0.634305	-1.57653	12.0761	0.959151	10.8416	1.29165	1.05313	0.0836455	3.42595	0.544215	0.953106	1
173511	8085993	1.86816e-07	2.95945e-10	0.119095	0.178731	2.08682e-06	0.670355	-1.49175	31.6412	1.09611	47.5922	2.47302	2.32815	0.0806513	1.71868	0.119076	0.415702	1
173512	8085994	6.84986e-07	8.01011e-09	0.0207463	0.0605765	2.99856e-06	0.55099	-1.81492	27.1629	2.19348	34.1441	4.13586	4.57434	0.369391	2.61344	0.422085	0.969034	1
173513	8085995	8.6036e-08	1.95139e-09	0.345195	0.273794	2.3606e-06	0.598476	-1.67091	34.5541	2.00473	39.4538	3.4335	1.11221	0.0645273	1.37014	0.158983	0.696207	1
174387	8086959	5.599e-07	2.60928e-10	0.561574	0.743129	0.000126781	1.29618	1.29618	27.8265	0.749452	48.1824	1.94655	0.59111	0.0159204	0.489854	0.0263865	0.323197	1
175581	8088248	2.32103e-12	2.64455e-14	0.435609	0.03306	2.0075e-08	1.69509	1.69509	99.8685	3.43905	113.3	5.85237	0.860461	0.0296306	3.13325	0.215792	0.413229	1
175582	8088249	1.42668e-10	1.66921e-11	0.000378582	0.458381	1.68074e-07	1.6107	1.6107	67.3696	2.41759	62.7386	3.37711	11.1385	0.399709	0.938935	0.0673883	0.430626	1
175584	8088251	5.18687e-09	3.3795e-07	0.242079	0.238622	2.82339e-06	1.54084	1.54084	46.8309	1.97358	22.748	1.43799	1.50573	0.0634555	1.48277	0.124976	0.505712	1
175585	8088252	2.76449e-12	2.73728e-12	0.0327345	0.531743	1.43617e-08	1.27812	1.27812	98.2504	0.704823	74.2968	0.79948	3.95625	0.0283811	0.80892	0.011606	0.086085	1
175586	8088253	6.63395e-10	8.90485e-10	0.0225647	0.652228	5.42408e-07	1.69083	1.69083	57.8286	2.90618	42.6845	3.21766	4.4587	0.224072	0.620547	0.0623712	0.60306	1
175589	8088256	7.62631e-09	8.33259e-09	0.000381747	0.345157	1.8242e-06	1.63414	1.63414	44.9712	2.30778	34.0045	2.61751	11.1224	0.570768	1.1788	0.120985	0.615802	1
175590	8088257	2.55042e-12	1.93964e-09	0.147364	0.190382	1.41248e-08	1.68159	1.68159	98.9934	3.17983	39.4778	1.90214	2.07609	0.0666875	1.66716	0.107104	0.38546	1
175591	8088258	9.37404e-14	5.43816e-11	0.012765	0.670755	6.66979e-10	1.78126	1.78126	134.169	3.84157	56.0753	2.40835	5.25889	0.150575	0.593398	0.0339809	0.343589	1
176935	8089772	8.60621e-09	0.153934	9.38354e-11	0.13541	4.07961e-06	1.75589	1.75589	44.4002	3.33519	1.91606	0.215892	70.1897	5.27241	1.94552	0.292283	0.9014	1
176936	8089773	1.04112e-09	0.0124481	1.59046e-12	0.152853	2.24652e-08	2.33562	2.33562	55.2547	4.97822	4.47363	0.604583	103.448	9.32026	1.84639	0.332704	1.08115	1
176937	8089774	2.41581e-11	0.00488669	3.4566e-14	0.06709	1.93895e-09	2.22215	2.22215	80.0293	4.89834	5.54622	0.5092	146.84	8.98763	2.5274	0.309389	0.734483	1
176938	8089775	2.91233e-08	0.0016115	1.57208e-10	0.0326687	5.57204e-08	2.45024	2.45024	38.952	4.34199	6.92373	1.15769	66.7303	7.43845	3.14365	0.700848	1.33764	1
176939	8089776	2.36574e-07	0.011923	8.52987e-10	0.328959	5.1196e-06	2.96197	2.96197	30.7908	8.87762	4.52142	1.95543	56.3811	16.2558	1.21874	0.702774	3.45984	1
176940	8089777	7.4154e-10	0.00643623	2.26862e-12	0.10086	7.24205e-08	2.64712	2.64712	57.1836	7.75217	5.22229	1.06195	100.082	13.5677	2.1878	0.593185	1.6268	1
176942	8089779	3.61776e-11	0.00501061	1.76443e-12	0.621156	2.31715e-08	2.4891	2.4891	76.9839	8.04354	5.51648	0.864572	102.454	10.7047	0.666953	0.139371	1.2538	1
176943	8089780	9.5283e-10	0.0337036	3.6957e-12	0.386695	6.56301e-08	2.97636	2.97636	55.7532	9.38076	3.40998	0.860618	95.6151	16.0877	1.08371	0.364678	2.01906	1
176944	8089781	8.11598e-10	0.0343765	5.8962e-13	0.231871	3.19558e-08	2.66302	2.66302	56.6651	7.08161	3.38962	0.635416	113.401	14.172	1.50623	0.376477	1.49968	1
176945	8089782	3.88064e-08	0.012663	7.98453e-12	0.462027	1.23542e-06	3.27099	3.27099	37.7477	10.721	4.4547	1.89781	88.9238	25.2559	0.932097	0.529462	3.4082	1
176950	8089788	3.95174e-06	0.000550754	0.0431286	0.249454	1.68497e-05	1.36893	1.36893	21.8414	0.624713	8.37757	0.359425	3.59376	0.102789	1.44646	0.0827437	0.343226	1
176952	8089790	1.7594e-05	0.223093	0.000204169	0.312465	2.3269e-05	1.56884	1.56884	17.8814	1.104	1.56778	0.145192	12.3603	0.763126	1.26133	0.155749	0.740882	1
179138	8092231	4.859e-11	5.80153e-10	0.111616	0.525735	2.00865e-06	2.6275	2.6275	74.8232	15.046	44.5401	13.4347	2.4058	0.483777	0.819031	0.329394	2.41305	1
179139	8092232	2.42576e-12	0.317922	0.488433	0.494141	3.5937e-07	1.97842	1.97842	99.4578	8.01635	1.23759	0.149626	0.738378	0.0595136	0.873677	0.140838	0.967205	1
179140	8092233	2.62507e-13	0.00809397	0.000573009	0.0159339	1.69214e-06	2.07407	2.07407	122.149	13.695	4.95793	0.833805	10.3529	1.16074	3.78538	0.848814	1.34541	1
179141	8092234	1.37805e-15	0.00074257	0.0247755	0.0205652	1.64592e-09	2.13071	2.13071	195.767	10.5707	7.96026	0.644739	4.331	0.233859	3.55392	0.383799	0.647958	1
179142	8092235	1.45786e-16	0.00031746	0.787394	0.0103513	6.84079e-10	2.44325	2.44325	238.537	16.3958	9.17383	0.945843	0.241423	0.0165942	4.18587	0.57543	0.824818	1
179143	8092236	6.39759e-15	6.20652e-06	5.23741e-05	0.191217	3.20714e-09	2.2542	2.2542	170.816	11.4264	16.033	1.60875	15.2848	1.02245	1.66359	0.222565	0.802717	1
181649	8095032	4.32922e-12	1.84937e-05	0.668772	0.783771	3.437e-07	3.83517	3.83517	94.2055	29.3109	13.9025	6.48841	0.409132	0.127296	0.432469	0.269115	3.73366	1
181650	8095033	3.2495e-07	0.00061538	0.137784	0.473313	4.62696e-06	4.17482	4.17482	29.6738	14.6132	8.22145	6.0731	2.15516	1.06133	0.911205	0.897463	5.90952	1
182120	8095583	5.5781e-05	1.10829e-05	0.159538	0.0403554	8.32467e-05	0.794035	-1.25939	15.1419	0.300148	14.8778	0.442369	1.98328	0.0393133	2.96015	0.117354	0.237868	1
183056	8096619	3.18014e-06	8.19821e-14	0.115922	0.291984	1.74996e-05	0.612904	-1.63158	22.4596	1.57	102.356	10.7325	2.36043	0.165001	1.31725	0.18416	0.838836	1
183057	8096620	7.76848e-07	7.73877e-11	4.91923e-07	0.0824031	2.44592e-06	0.599698	-1.66751	26.7543	1.5472	54.2087	4.70234	28.2584	1.63419	2.35543	0.27243	0.693961	1
183058	8096621	1.57058e-07	2.98071e-09	1.21652e-05	0.0715986	2.99092e-07	0.542484	-1.84337	32.2768	2.04392	37.795	3.59005	18.8145	1.19142	2.47283	0.313183	0.759899	1
183063	8096626	2.70406e-07	4.24062e-10	0.431976	0.873285	9.70933e-05	0.698862	-1.4309	30.3168	1.48835	45.9399	3.383	0.869439	0.0426835	0.302655	0.0297166	0.589118	1
183066	8096629	2.32421e-08	1.68406e-10	0.0025022	0.244828	5.72568e-06	0.623969	-1.60264	39.9188	2.20551	50.2835	4.16723	7.76914	0.429243	1.46178	0.161526	0.662997	1
183067	8096630	3.66959e-07	4.20291e-08	0.0180501	0.487681	4.96378e-05	0.630683	-1.58558	29.2537	2.12912	28.6572	3.12856	4.76774	0.347002	0.885181	0.128849	0.873375	1
185827	8099741	0.00126502	9.84611e-10	2.11413e-06	0.0552801	0.000107266	0.669466	-1.49373	8.92537	0.558927	42.2588	3.96951	23.6522	1.48116	2.69089	0.337019	0.751467	1
185828	8099742	3.18293e-07	1.89541e-14	1.08623e-12	0.629099	7.53788e-05	0.797254	-1.25431	29.7458	0.559838	116.723	3.29524	107.176	2.01713	0.654974	0.0246542	0.225849	1
187143	8101233	0.0482181	6.86817e-08	5.55641e-10	0.000614512	0.00010494	0.837478	-1.19406	3.44947	0.042043	27.1715	0.49676	58.8677	0.717494	7.14642	0.174205	0.146259	1
188662	8102931	0.000917514	3.24549e-07	3.84981e-09	0.0171878	1.57802e-05	0.493113	-2.02793	9.49299	1.36303	22.8533	4.92201	48.3107	6.9366	3.71625	1.06718	1.72299	1
190782	8105344	8.26226e-09	1.06653e-13	6.43555e-07	0.665907	2.19368e-05	0.772994	-1.29367	44.5922	0.892026	99.9562	2.9993	27.367	0.547452	0.600469	0.0240237	0.240049	1
190783	8105345	6.60934e-08	6.45442e-13	0.00889552	0.518048	7.51825e-05	0.67944	-1.4718	35.5884	1.94794	84.8695	6.96803	5.78622	0.31671	0.832093	0.0910897	0.656823	1
191192	8105796	0.000497321	2.36056e-14	7.47335e-10	0.0262904	5.52679e-05	0.846715	-1.18104	10.6184	0.102452	114.457	1.65652	57.1388	0.551306	3.33472	0.0643505	0.115783	1
194364	8109310	9.25174e-05	0.000432736	0.237177	0.104463	8.95988e-05	1.37094	1.37094	14.0213	0.526559	8.72175	0.491307	1.52878	0.057412	2.15883	0.162146	0.45065	1
194701	8109700	2.52164e-14	6.70436e-06	1.28722e-05	0.291363	1.73566e-09	1.83385	1.83385	151.07	5.27163	15.8761	0.831001	18.6697	0.651485	1.319	0.092054	0.418743	1
194702	8109701	6.82397e-14	5.24255e-06	1.2992e-05	0.0498474	4.8007e-09	1.85569	1.85569	138.088	5.58025	16.3799	0.99289	18.6461	0.753506	2.7789	0.224596	0.484932	1
194703	8109702	2.7266e-14	6.24349e-05	0.00601807	0.0447455	1.45913e-08	1.77108	1.77108	150.012	5.84895	11.7434	0.686814	6.37496	0.24856	2.87128	0.223902	0.46788	1
194704	8109703	4.60232e-12	0.00114346	0.000769919	0.148805	2.16088e-06	1.54716	1.54716	93.6655	3.88145	7.37483	0.458414	9.80942	0.406498	1.86833	0.154845	0.497274	1
194705	8109704	3.94669e-12	0.000105693	0.0825053	0.0641636	1.25281e-05	1.48559	1.48559	95.0274	4.1338	10.874	0.709549	2.7732	0.120637	2.56492	0.223154	0.522014	1
194707	8109706	2.28018e-15	2.75576e-07	1.49122e-06	0.0965595	2.81449e-09	1.43656	1.43656	187.228	2.45349	23.2823	0.457648	24.7045	0.323735	2.22384	0.0582837	0.157252	1
194708	8109707	2.00236e-14	2.2903e-05	1.51057e-06	0.758638	1.67119e-09	1.45922	1.45922	154.234	2.08178	13.5072	0.273473	24.6651	0.332919	0.467953	0.0126325	0.161971	1
194709	8109708	9.16934e-11	0.000199975	6.85226e-08	0.842737	5.05401e-06	1.36697	1.36697	70.348	1.67793	9.86977	0.353119	35.4455	0.845443	0.348068	0.0166042	0.286223	1
194710	8109709	3.00346e-15	4.77224e-06	5.86599e-06	0.123333	4.08483e-09	1.8	1.8	182.706	6.55887	16.5751	0.892533	20.7456	0.744736	2.02215	0.145184	0.430782	1
194711	8109710	6.00359e-15	1.59394e-06	1.51783e-05	0.424039	1.62049e-09	1.65067	1.65067	171.787	4.06505	18.9688	0.673298	18.2514	0.431891	1.00567	0.0475949	0.28396	1
194712	8109711	5.21501e-11	0.000162616	0.000207907	0.862593	1.34685e-07	2.11445	2.11445	74.3131	6.40987	10.1898	1.31838	12.3235	1.06296	0.318757	0.0549887	1.03506	1
196954	8112207	9.9523e-09	0.434923	0.0037415	0.956178	8.81919e-05	2.0123	2.0123	43.7213	8.04464	0.944026	0.260549	7.11734	1.30958	0.160634	0.0591128	2.20798	1
196956	8112209	1.21999e-07	0.221724	0.277224	0.832976	6.72815e-05	4.19515	4.19515	33.2187	24.5761	1.57352	1.7462	1.35402	1.00174	0.362256	0.536013	8.87791	1
196957	8112210	5.0214e-09	0.0992207	0.0537651	0.102894	5.68251e-06	2.28589	2.28589	46.9901	7.96866	2.33493	0.593942	3.30992	0.561301	2.17131	0.736429	2.03498	1
196961	8112214	2.8694e-09	0.07033	0.212425	0.328141	3.10342e-06	3.13987	3.13987	49.8062	14.89	2.66989	1.19728	1.65361	0.494359	1.2208	0.729939	3.5875	1
196962	8112215	2.53326e-08	0.259069	0.0267228	0.479704	4.22751e-06	3.24491	3.24491	39.5475	13.05	1.42833	0.706988	4.22835	1.39529	0.899553	0.593676	3.95981	1
196963	8112216	1.60975e-08	2.17484e-06	0.0102401	0.553031	0.000119521	1.83779	1.83779	41.5326	6.09352	18.2683	4.0204	5.5788	0.818503	0.773745	0.227043	1.7606	1
197289	8112600	3.47514e-08	2.00665e-08	0.772623	0.0156755	7.03986e-05	1.37448	1.37448	38.2073	1.40119	31.0112	1.70593	0.260757	0.00956285	3.80035	0.278743	0.440081	1
197294	8112605	4.02098e-08	3.41003e-05	0.00403932	0.536198	0.000115959	1.39997	1.39997	37.6006	1.67745	12.7897	0.855871	6.99571	0.312095	0.801477	0.0715116	0.535348	1
197698	8113077	5.50511e-05	0.0742018	2.49987e-09	0.000128965	8.20917e-05	0.796573	-1.25538	15.1717	0.291797	2.61729	0.0755074	50.5204	0.971655	9.08513	0.349468	0.230795	1
199038	8114589	1.14896e-07	0.00562766	0.841435	0.148446	2.3321e-05	1.37937	1.37937	33.4453	1.05362	5.37932	0.254196	0.173894	0.00547816	1.87031	0.11784	0.378034	1
199050	8114602	1.15133e-07	0.146404	0.0911141	0.599553	0.000136994	1.30881	1.30881	33.4375	0.982225	1.96347	0.0865154	2.65151	0.077888	0.699982	0.0411239	0.352499	1
200817	8116562	0.0110321	4.19644e-08	0.0108631	0.00423646	4.04827e-05	1.38927	1.38927	5.47	0.196088	28.662	1.54121	5.4925	0.196895	5.05537	0.362449	0.430176	1
200818	8116563	6.19729e-05	2.09718e-05	0.0336181	1.16546e-05	3.82092e-08	1.62183	1.62183	14.9049	0.463294	13.6692	0.637329	3.92087	0.121874	12.5911	0.782746	0.373001	1
200821	8116566	0.000768776	2.60951e-07	0.635668	0.0147284	4.1315e-05	1.51015	1.51015	9.81212	0.554687	23.4267	1.98649	0.461741	0.0261026	3.85754	0.43614	0.67837	1
200822	8116567	8.73489e-06	1.49227e-08	0.0348319	0.00886475	8.64008e-07	1.5579	1.5579	19.6769	0.747088	31.9956	1.8222	3.87388	0.147082	4.33277	0.32901	0.455612	1
200824	8116569	0.00324145	1.21245e-08	0.0166625	0.0447239	7.45357e-05	1.39431	1.39431	7.34727	0.297051	32.7003	1.98312	4.87989	0.197295	2.87169	0.232206	0.485162	1
201219	8117029	2.5037e-08	0.00831933	7.62986e-09	0.0186276	7.93552e-05	0.794142	-1.25922	39.598	0.777797	4.92656	0.145154	44.969	0.883296	3.64322	0.143123	0.235708	1
202126	8118085	0.00106851	2.21919e-05	0.131718	0.000646426	4.69241e-05	1.36953	1.36953	9.22183	0.309585	13.5651	0.68309	2.20837	0.0741369	7.08748	0.475866	0.402851	1
203036	8119090	1.32964e-07	0.00373666	1.5009e-07	0.530768	6.71034e-06	2.84832	2.84832	32.8956	9.15231	5.86851	2.44913	32.4446	9.02683	0.810556	0.451031	3.33868	1
203037	8119091	2.53857e-08	3.63953e-06	0.00626216	0.733137	3.44025e-06	1.65936	1.65936	39.5385	2.34821	17.1465	1.52751	6.31418	0.375002	0.503991	0.0598645	0.712686	1
203038	8119092	1.03438e-10	2.93034e-07	0.00056312	0.953292	8.91266e-07	1.56221	1.56221	69.5251	2.6833	23.1205	1.33849	10.3854	0.40082	0.166567	0.0128572	0.463136	1
203039	8119093	4.17706e-11	0.00409802	3.3464e-09	0.860213	4.63196e-08	2.06052	2.06052	75.9243	5.39225	5.75687	0.613292	49.0192	3.48141	0.322308	0.0457815	0.852258	1
203040	8119094	9.41614e-11	0.000665703	2.53973e-09	0.755304	7.24599e-08	2.35797	2.35797	70.1659	7.38637	8.11169	1.28088	50.438	5.30961	0.472658	0.0995135	1.26324	1
203041	8119095	4.39446e-11	0.000835595	2.21234e-08	0.97829	1.2303e-07	2.26744	2.26744	75.5533	7.70667	7.79818	1.19316	40.1327	4.09366	0.10878	0.0221919	1.22404	1
203726	8119841	0.000237933	7.10151e-05	0.181724	0.0054751	5.04287e-05	1.19473	1.19473	12.0516	0.131009	11.5273	0.187964	1.83238	0.0199192	4.79993	0.104357	0.130448	1
203742	8119860	6.39518e-15	0.0122338	0.157897	0.546626	4.0951e-11	2.4295	2.4295	170.821	8.7359	4.49287	0.344652	1.99534	0.102043	0.784225	0.0802114	0.613687	1
203743	8119861	2.74097e-14	0.0321142	0.502303	0.303049	8.60809e-11	2.3545	2.3545	149.941	7.67926	3.45985	0.265796	0.70869	0.0362958	1.28659	0.131787	0.614584	1
203744	8119862	1.88887e-18	0.000391029	0.583544	0.499488	3.07033e-14	2.5258	2.5258	347.886	9.84658	8.86841	0.376518	0.550907	0.0155929	0.864244	0.0489232	0.339649	1
203745	8119863	1.88145e-15	0.00696942	0.00236228	0.659743	1.0487e-11	2.67144	2.67144	190.445	10.4527	5.12996	0.422343	7.86416	0.431631	0.609493	0.0669051	0.65863	1
203746	8119864	1.11051e-16	0.0131243	7.69471e-06	0.348055	4.85586e-13	2.79718	2.79718	244.284	10.9844	4.41519	0.297799	20.0134	0.899919	1.17184	0.105386	0.53959	1
203747	8119865	2.96199e-14	0.0361319	1.72283e-06	0.0890567	1.61161e-11	2.69112	2.69112	148.898	8.64667	3.33844	0.290801	24.2656	1.40913	2.29088	0.266068	0.696856	1
203748	8119866	2.00338e-10	0.408369	0.462033	0.451851	7.75397e-08	3.17135	3.17135	65.1556	12.5149	1.00338	0.289091	0.797502	0.153182	0.951295	0.365444	2.30492	1
203749	8119867	6.24453e-16	0.00531352	0.00533628	0.722152	1.2875e-11	2.83842	2.83842	209.934	13.248	5.44701	0.515604	6.56	0.413972	0.519571	0.0655756	0.757266	1
203751	8119869	2.24405e-16	0.000651911	7.64726e-07	0.169452	7.73073e-13	2.57566	2.57566	229.692	9.12536	8.14086	0.485139	26.8051	1.06493	1.76218	0.140019	0.476745	1
203752	8119870	1.25737e-13	0.00577543	2.0678e-07	0.30969	1.16956e-10	2.57632	2.57632	130.635	8.42458	5.34888	0.51742	31.2735	2.01681	1.2687	0.163636	0.773874	1
203753	8119871	2.12106e-13	0.00845346	9.67368e-08	0.743599	1.45828e-09	2.24153	2.24153	124.553	7.56071	4.90832	0.446923	34.1015	2.07005	0.489189	0.0593902	0.728432	1
203755	8119873	6.46957e-08	0.264251	0.487138	0.639124	5.45209e-05	1.97624	1.97624	35.6733	5.75621	1.40987	0.341244	0.741198	0.119599	0.639973	0.206531	1.93631	1
204257	8120435	7.23125e-10	0.0238631	0.0353117	0.0590286	1.44975e-06	1.35347	1.35347	57.3288	1.08431	3.77014	0.106962	3.85579	0.0729281	2.63531	0.0996881	0.226967	1
204258	8120436	1.24357e-09	0.00430853	0.000263244	0.0533425	2.989e-07	1.35622	1.35622	54.2662	0.852882	5.69663	0.134298	11.8498	0.186239	2.72119	0.0855359	0.1886	1
204260	8120438	1.21245e-08	0.232474	0.288074	0.648558	4.1669e-05	1.39402	1.39402	42.812	1.5739	1.52933	0.0843342	1.31136	0.0482098	0.625968	0.0460251	0.441157	1
204261	8120439	1.59535e-14	2.85712e-11	1.48594e-07	0.100149	1.70748e-10	1.64131	1.64131	157.412	2.89034	59.625	1.64222	32.4817	0.596418	2.19365	0.0805582	0.22034	1
204262	8120440	3.07357e-08	0.0273575	0.00815565	0.542155	7.42704e-06	1.63585	1.63585	38.7237	2.41622	3.62655	0.339425	5.91539	0.369099	0.791594	0.098785	0.748755	1
206358	8122799	5.77409e-05	0.121321	0.0136206	0.00240758	7.13418e-06	1.92498	1.92498	15.0639	1.65494	2.14206	0.352995	5.16584	0.567525	5.63572	1.2383	1.31834	1
207697	8124298	2.29635e-06	3.26333e-05	2.55961e-11	0.181464	0.000110647	0.839048	-1.19183	23.4075	0.28183	12.8679	0.232397	79.5869	0.958242	1.7063	0.0410883	0.144482	1
210679	8127638	3.60646e-12	0.0769284	0.332101	0.275558	1.42737e-06	1.68586	1.68586	95.8345	5.38621	2.58197	0.217673	1.15453	0.0648884	1.36486	0.15342	0.674439	1
210680	8127639	4.4033e-13	0.0902047	0.473365	0.998833	5.57601e-09	2.09477	2.09477	116.489	6.84321	2.42701	0.213864	0.771686	0.0453331	0.0236409	0.0027776	0.704946	1
210681	8127640	1.24184e-15	0.0121859	0.00455173	0.788508	8.98107e-12	2.113	2.113	197.576	6.19262	4.49722	0.211434	6.80759	0.21337	0.425769	0.0266897	0.376115	1
210682	8127641	2.5619e-10	0.953812	0.95637	0.808953	1.57758e-06	2.2783	2.2783	63.5906	9.00055	0.10934	0.0232139	0.0446931	0.00632581	0.396741	0.112309	1.69847	1
210683	8127642	3.62893e-12	0.118088	0.451536	0.474342	1.11503e-06	1.87909	1.87909	95.7787	7.60569	2.16786	0.258221	0.822034	0.0652768	0.909321	0.144417	0.952907	1
210684	8127643	5.88162e-12	0.586879	0.385437	0.111246	6.74206e-06	1.4516	1.4516	91.5277	3.23007	0.656325	0.0347431	0.992272	0.0350178	2.10696	0.148712	0.423487	1
210685	8127644	8.23596e-16	0.0865883	0.709808	0.800913	7.23136e-11	1.74117	1.74117	204.873	4.325	2.4667	0.0781105	0.347702	0.00734023	0.408181	0.0172339	0.253328	1
210686	8127645	1.47936e-16	0.200026	0.104189	0.606875	3.14268e-12	1.92262	1.92262	238.231	5.15666	1.66982	0.0542164	2.48869	0.0538693	0.688711	0.0298151	0.259747	1
211236	8128252	9.59838e-06	1.0916e-08	9.86803e-05	0.18872	4.28996e-05	0.814487	-1.22777	19.4291	0.273796	33.0614	0.698855	13.8819	0.195624	1.67431	0.0471889	0.169105	1
211436	8128474	3.73972e-14	0.00309997	0.998756	0.213818	1.1314e-09	1.96366	1.96366	145.802	6.02435	6.09689	0.377874	0.00124472	5.14304e-05	1.57243	0.129942	0.495826	1
211438	8128476	5.93676e-12	0.000428415	0.724177	0.597195	2.91337e-07	1.96258	1.96258	91.4472	7.01581	8.73622	1.00536	0.327098	0.0250949	0.703632	0.107965	0.920637	1
211439	8128477	1.24856e-12	2.59403e-06	0.403983	0.691149	6.25629e-08	2.22604	2.22604	105.8	9.52944	17.8789	2.41553	0.94149	0.0848	0.563879	0.101577	1.08084	1
211440	8128478	3.45821e-11	0.00101267	1.51036e-07	0.521001	1.63323e-06	1.92992	1.92992	77.319	7.00881	7.53751	1.02489	32.4213	2.93893	0.827058	0.149942	1.08778	1
211441	8128479	5.2116e-09	0.00704166	0.000869517	0.749606	3.97243e-05	1.80442	1.80442	46.8076	5.39185	5.11804	0.884333	9.58944	1.10462	0.480703	0.110746	1.3823	1
211443	8128481	2.98048e-13	0.000296147	0.0188678	0.479131	6.40524e-08	1.69311	1.69311	120.737	4.72151	9.27682	0.544167	4.70595	0.18403	0.900593	0.0704369	0.46927	1
211444	8128482	1.74532e-13	0.000522313	0.376593	0.87372	6.03261e-09	1.87357	1.87357	126.79	5.41564	8.45266	0.541564	1.01743	0.0434579	0.301994	0.0257984	0.512561	1
211445	8128483	2.20765e-13	8.89788e-05	0.0259653	0.216159	6.22072e-08	1.7541	1.7541	124.099	5.50861	11.1542	0.742686	4.26729	0.18942	1.56354	0.138808	0.532668	1
211447	8128485	1.28369e-10	0.00506459	0.56169	0.872257	1.20817e-06	2.29658	2.29658	68.0712	9.48848	5.50378	1.15076	0.590893	0.0823649	0.304214	0.0848092	1.67269	1
211448	8128486	4.97874e-10	0.00691429	0.883258	0.318498	5.54979e-05	1.86763	1.86763	59.519	8.09928	5.13915	1.04899	0.124782	0.0169802	1.24551	0.338976	1.63295	1
211453	8128491	1.62811e-12	0.000459361	0.0707631	0.197459	2.79336e-07	1.61436	1.61436	103.223	3.97535	8.63591	0.49888	2.96341	0.114127	1.63738	0.126118	0.462145	1
211454	8128492	2.95198e-14	0.00118792	0.947065	0.385587	3.77103e-09	1.90478	1.90478	148.943	6.37102	7.32407	0.469929	0.0545112	0.00233171	1.08612	0.0929174	0.513299	1
211455	8128493	9.88047e-14	2.57611e-05	0.735518	0.222093	6.20207e-08	1.74267	1.74267	133.529	5.78814	13.2928	0.864314	0.311146	0.0134874	1.54143	0.133634	0.520169	1
211457	8128495	2.95454e-10	0.020424	0.279045	0.52927	7.59527e-07	1.99711	1.99711	62.6977	5.70083	3.93536	0.536739	1.34673	0.122453	0.813071	0.147858	1.09111	1
211458	8128496	4.34939e-09	0.0573785	0.669799	0.378063	1.00497e-06	2.6004	2.6004	47.7006	8.57929	2.87119	0.774606	0.407545	0.0732998	1.10268	0.39665	2.15828	1
211459	8128497	1.70941e-13	0.0164216	0.0999168	0.022797	4.33264e-07	1.6979	1.6979	127.031	6.30732	4.17007	0.310578	2.53934	0.126083	3.46155	0.343745	0.595823	1
211460	8128498	2.91513e-13	1.79454e-06	0.00015145	0.531112	7.32565e-08	1.59745	1.59745	120.982	3.80236	18.6994	0.881562	12.9742	0.407769	0.809978	0.0509138	0.37715	1
211461	8128499	2.09714e-13	8.7555e-08	0.000327524	0.577278	5.11697e-08	1.55223	1.55223	124.682	3.31296	26.4592	1.05458	11.4195	0.30343	0.734813	0.0390497	0.318855	1
211462	8128500	2.84306e-12	3.24291e-06	0.178033	0.809575	2.31457e-07	1.63718	1.63718	97.9932	3.90839	17.3938	1.04061	1.85605	0.0740275	0.395854	0.0315767	0.478612	1
211466	8128504	1.3115e-11	0.000187355	0.552657	0.0973957	4.56157e-06	1.73155	1.73155	84.8353	6.15403	9.97006	1.08486	0.607915	0.0440987	2.2167	0.321603	0.870491	1
211467	8128505	1.47352e-12	0.00137284	0.451324	0.477224	3.33501e-08	2.08466	2.08466	104.185	7.35958	7.13293	0.755797	0.822535	0.0581032	0.90406	0.127724	0.847671	1
211468	8128506	3.20659e-13	9.58262e-05	0.574176	0.29476	1.71771e-07	1.92962	1.92962	119.93	8.20539	11.0331	1.13229	0.567845	0.0388508	1.30946	0.179181	0.821016	1
211469	8128507	1.60518e-10	0.00934968	0.350394	0.278923	6.52698e-06	1.9839	1.9839	66.5937	7.90553	4.79391	0.85365	1.09589	0.130096	1.35489	0.321687	1.42456	1
211470	8128508	3.70117e-12	4.5528e-05	0.0673666	0.111905	9.62202e-08	1.93069	1.93069	95.6018	6.11828	12.2833	1.17915	3.02487	0.193584	2.1021	0.269058	0.76797	1
211471	8128509	1.87103e-12	0.000156107	9.6485e-06	0.758585	1.68232e-07	1.70269	1.70269	101.896	4.55879	10.2536	0.688116	19.4154	0.868641	0.468029	0.041879	0.536877	1
211475	8128513	3.36455e-12	0.000892955	0.0866119	0.485984	2.6275e-07	1.83518	1.83518	96.4603	5.92567	7.70768	0.710238	2.71351	0.166694	0.888222	0.109129	0.737174	1
211476	8128514	4.11849e-14	0.00133272	0.442457	0.390119	1.28044e-09	2.18312	2.18312	144.538	8.09837	7.17193	0.602758	0.843753	0.047275	1.07628	0.120607	0.672352	1
211477	8128515	4.21741e-09	0.0185487	0.349322	0.617902	1.70199e-05	2.28287	2.28287	47.8541	9.47099	4.03855	1.19893	1.09923	0.217553	0.671884	0.26595	2.37497	1
211480	8128518	8.40957e-12	0.00247315	0.940215	0.150111	1.31955e-06	2.10144	2.10144	88.4886	9.9532	6.37757	1.07603	0.0618057	0.00695191	1.86118	0.418692	1.34976	1
211481	8128519	5.0295e-13	0.000552928	0.224401	0.605493	7.28065e-08	2.16449	2.16449	115.073	9.82169	8.372	1.07185	1.59135	0.135824	0.690831	0.117927	1.02422	1
211482	8128520	4.77046e-09	0.064229	5.59968e-05	0.725279	0.000106009	1.49659	1.49659	47.2427	2.98077	2.75933	0.26115	15.1332	0.954829	0.515131	0.0650043	0.75714	1
211640	8128699	1.06727e-08	0.0404655	0.821446	0.961663	5.38713e-06	1.94738	1.94738	43.3977	4.74727	3.22268	0.528794	0.198309	0.0216931	0.148953	0.0325879	1.31268	1
211641	8128700	3.08265e-12	0.000265614	8.91138e-06	0.11107	1.69546e-09	2.07904	2.07904	97.2541	4.93142	9.43925	0.717948	19.6242	0.995075	2.10826	0.213806	0.608479	1
211642	8128701	8.16795e-13	0.0190084	9.79866e-05	0.214307	1.6888e-09	2.0225	2.0225	110.041	5.16514	4.01225	0.282493	13.8971	0.652306	1.57056	0.147439	0.56326	1
211643	8128702	7.59434e-09	0.0285397	0.34604	0.909753	2.0559e-05	1.84443	1.84443	44.9911	5.03788	3.58237	0.601705	1.10954	0.12424	0.24517	0.0549058	1.3437	1
211645	8128704	1.23092e-12	1.83864e-05	0.0560686	0.148886	7.43912e-09	2.02314	2.02314	105.94	5.83078	13.9134	1.14866	3.25649	0.179232	1.86788	0.20561	0.660461	1
211646	8128705	8.33801e-12	0.000662944	0.0454535	0.196907	2.46129e-08	2.03352	2.03352	88.5602	5.64348	8.11747	0.775926	3.52568	0.224673	1.63966	0.208974	0.764697	1
211647	8128706	1.39766e-10	0.00265597	0.00113792	0.461508	7.43339e-08	2.03273	2.03273	67.5056	4.8743	6.28842	0.681091	9.11082	0.657855	0.933067	0.134746	0.86647	1
211648	8128707	2.85228e-16	6.5769e-06	0.0430581	0.0285753	1.34737e-11	1.88839	1.88839	224.909	5.29355	15.915	0.561874	3.59588	0.0846341	3.26111	0.153509	0.282436	1
211649	8128708	5.67217e-12	0.329108	0.0589979	0.0823215	3.39796e-09	2.05852	2.05852	91.841	4.87745	1.20534	0.0960192	3.19188	0.169513	2.35626	0.25027	0.637291	1
211817	8128898	1.60915e-06	0.000220506	0.00265726	0.490265	5.77529e-05	1.89514	1.89514	24.4724	3.51045	9.72042	2.09152	7.67034	1.10027	0.880565	0.252625	1.72134	1
211819	8128900	3.69093e-08	0.000141151	0.00296581	0.151628	1.36903e-06	2.15507	2.15507	37.9559	4.58575	10.4119	1.88692	7.49108	0.905058	1.85297	0.447743	1.44982	1
211822	8128903	1.65881e-06	0.00135217	0.0631472	0.0145151	2.95101e-06	2.31197	2.31197	24.3802	3.88419	7.15287	1.70937	3.10608	0.494853	3.87097	1.23343	1.91181	1
211823	8128904	4.25544e-08	2.59469e-05	2.75075e-05	0.562357	2.78565e-05	1.65294	1.65294	37.3669	2.95307	13.2798	1.57423	16.789	1.32682	0.758637	0.119909	0.948348	1
211824	8128905	3.42111e-08	0.0031163	0.310699	0.824541	4.96906e-05	1.48539	1.48539	38.2729	2.05285	6.09042	0.49001	1.22776	0.0658535	0.374426	0.0401663	0.643647	1
211825	8128906	8.75954e-12	0.000180194	0.348571	0.892572	1.71168e-08	1.73649	1.73649	88.1477	3.26095	10.0303	0.556592	1.10158	0.0407519	0.272842	0.0201871	0.44393	1
211827	8128908	1.87017e-07	0.000396355	0.548491	0.72097	7.62743e-05	1.59026	1.59026	31.6373	2.50076	8.84876	1.04917	0.615867	0.0486811	0.521251	0.0824044	0.948538	1
211828	8128909	8.0979e-10	3.52219e-05	0.659407	0.298168	7.54709e-08	1.66603	1.66603	56.6779	2.1227	12.7324	0.715283	0.423724	0.0158693	1.29999	0.0973742	0.449424	1
211829	8128910	2.41504e-07	0.0151354	0.0357356	0.155374	7.5397e-05	1.86337	1.86337	30.7173	4.36225	4.2588	0.907205	3.84003	0.545333	1.83302	0.520624	1.70415	1
211830	8128911	1.50544e-09	8.12867e-05	0.0969237	0.811994	3.96706e-06	1.83243	1.83243	53.2193	4.60891	11.303	1.46829	2.57624	0.223108	0.392403	0.0679659	1.03923	1
211833	8128914	2.86804e-11	0.000348226	0.596895	0.506497	9.16389e-07	1.65303	1.65303	78.7227	3.87044	9.03765	0.66651	0.527269	0.0259234	0.851998	0.0837778	0.589986	1
211835	8128916	1.20509e-09	1.12619e-05	0.001426	0.52852	3.29978e-05	1.44145	1.44145	54.44	2.33785	14.8467	0.956355	8.71753	0.374362	0.814334	0.0699409	0.515324	1
211836	8128917	3.69059e-07	0.00261621	0.0110342	0.439875	0.000108494	1.65124	1.65124	29.2341	2.86524	6.30723	0.927258	5.46973	0.536089	0.974353	0.190993	1.17612	1
211842	8128923	8.87713e-08	0.00164813	0.000177875	0.731037	4.98607e-05	1.64942	1.64942	34.4328	2.95575	6.89461	0.887759	12.6418	1.08518	0.506965	0.0870366	1.03009	1
211843	8128924	7.29346e-10	0.000184892	0.134874	0.942932	3.90881e-06	1.52328	1.52328	57.2793	2.39059	9.99049	0.62544	2.18036	0.090999	0.186885	0.0155996	0.500829	1
211845	8128926	2.0946e-11	2.92153e-06	0.0810895	0.751632	1.3472e-06	1.55947	1.55947	81.13	3.27586	17.6194	1.06716	2.79452	0.112837	0.477842	0.0385886	0.484536	1
211849	8128930	4.60231e-11	0.000105374	9.09485e-08	0.857678	2.88505e-07	1.4368	1.4368	75.2168	1.66525	10.8789	0.361278	34.3392	0.760247	0.326078	0.0144383	0.265672	1
211851	8128932	2.86828e-07	0.00130504	0.000217548	0.243069	6.75394e-05	1.82031	1.82031	30.1094	3.88965	7.19959	1.3951	12.2318	1.58014	1.46767	0.379198	1.5502	1
213109	8130317	0.00085747	0.000719304	0.0127202	0.00613651	1.24104e-05	0.434754	-2.30015	9.61456	1.8498	8.00424	2.30997	5.26395	1.01276	4.68789	1.80386	2.30875	1
215704	8133266	0.0014016	0.546262	0.752661	0.0474552	0.000112644	2.71725	2.71725	8.74735	3.42775	0.726314	0.426922	0.287531	0.112672	2.82091	2.21081	4.70233	1
219791	8137829	0.000142082	0.383634	0.113705	0.0281134	1.18485e-05	1.34165	1.34165	13.1075	0.311828	1.06204	0.0378991	2.38356	0.0567051	3.27547	0.155848	0.285481	1
224625	8143284	0.00298566	9.40967e-06	6.5807e-10	0.0251573	8.26411e-05	0.744648	-1.34292	7.48025	0.242051	15.1983	0.737696	57.8756	1.87278	3.37379	0.218343	0.388304	1
224937	8143640	0.0725218	0.300494	0.340752	0.00494505	5.54327e-05	1.93258	1.93258	2.93283	0.443892	1.29013	0.292898	1.12637	0.17048	4.90076	1.48349	1.81623	1
226397	8145297	1.0144e-06	2.65265e-12	0.000113687	0.321541	1.77963e-05	0.626231	-1.59686	25.9022	1.65916	74.5133	7.15942	13.5783	0.869759	1.23764	0.158554	0.76866	1
226402	8145302	2.46125e-06	2.91518e-13	0.0567049	0.0505706	2.31904e-05	0.610843	-1.63708	23.2034	1.71541	91.2521	10.1193	3.24215	0.239689	2.76661	0.409067	0.88715	1
226408	8145308	3.63159e-07	1.00764e-13	0.00105095	0.682221	2.27954e-05	0.602599	-1.65948	29.2895	2.28044	100.47	11.7337	9.25117	0.720282	0.576759	0.0898111	0.934302	1
226409	8145309	1.97484e-05	1.2092e-09	0.0986695	0.22196	8.13684e-05	0.542649	-1.84281	17.5951	2.44105	41.3994	8.61529	2.55457	0.354406	1.54192	0.427834	1.66481	1
226411	8145311	7.35403e-07	1.12885e-13	0.303958	0.0502855	4.64323e-06	0.597599	-1.67336	26.9318	1.72217	99.4449	9.53859	1.25196	0.0800574	2.77143	0.354442	0.767347	1
226412	8145312	7.19174e-08	2.43055e-13	0.000228495	0.271179	1.82312e-06	0.60468	-1.65377	35.2547	1.89804	92.7724	7.49203	12.1328	0.653208	1.37802	0.14838	0.646057	1
226413	8145313	1.62301e-07	5.23337e-13	0.000210919	0.681378	3.78513e-05	0.680963	-1.46851	32.1558	1.55793	86.5127	6.28725	12.2943	0.595655	0.577978	0.0560056	0.581395	1
228000	8147108	1.39742e-08	3.68043e-07	2.36972e-05	0.562068	4.37911e-05	0.746496	-1.33959	42.1673	1.21024	22.5273	0.969832	17.149	0.492191	0.759103	0.0435739	0.344411	1
228001	8147109	1.55266e-06	5.88471e-06	1.74863e-06	0.000869252	6.69294e-07	0.56151	-1.78091	24.5812	1.53133	16.1419	1.50839	24.2207	1.50887	6.74741	0.840685	0.747562	1
228292	8147425	1.85552e-10	0.0697248	0.518254	0.89283	1.7747e-06	1.91473	1.91473	65.6502	5.8724	2.67839	0.359372	0.675625	0.0604346	0.272434	0.0487384	1.0734	1
228293	8147426	6.37347e-13	0.0171635	0.555684	0.863928	4.19842e-09	4.41051	4.41051	112.59	25.839	4.12222	1.41905	0.602178	0.138198	0.31676	0.145391	2.75396	1
229090	8148326	1.32092e-12	1.0039e-05	0.0873707	0.147731	1.13847e-06	2.03451	2.03451	105.249	10.6246	15.071	2.28208	2.70282	0.272844	1.87425	0.378402	1.21137	1
230307	8149734	6.59968e-17	0.0524339	0.100173	0.00934049	1.5704e-13	2.91201	2.91201	255.642	11.1798	2.96114	0.194246	2.53624	0.110916	4.28305	0.374616	0.524788	1
230308	8149735	6.86052e-15	0.178325	0.00824629	0.0287595	6.68574e-12	3.36515	3.36515	169.754	13.6076	1.77752	0.213731	5.8989	0.47286	3.25545	0.521918	0.961928	1
230309	8149736	1.00997e-15	0.0373583	2.52732e-05	0.0359732	1.63384e-12	3.02544	3.02544	201.217	11.7422	3.30424	0.289232	16.993	0.991637	3.05969	0.357101	0.700268	1
230310	8149737	6.58823e-17	0.0375909	0.0346612	0.0337881	4.02968e-13	3.34358	3.34358	255.681	15.5593	3.29788	0.301035	3.88038	0.236138	3.11424	0.379029	0.73025	1
230311	8149738	1.66735e-16	0.0796984	0.382303	0.0278369	4.80099e-12	3.03199	3.03199	235.749	15.2979	2.54742	0.247955	1.00111	0.064963	3.28419	0.426227	0.778687	1
230312	8149739	9.90129e-12	0.652645	0.143167	0.260274	6.11854e-09	2.08934	2.08934	87.1304	5.13384	0.550552	0.0486589	2.11002	0.124325	1.41168	0.166356	0.707056	1
230313	8149740	3.32021e-12	0.105793	0.0101757	0.233114	9.12609e-09	1.84786	1.84786	96.5802	4.1272	2.2732	0.145713	5.58804	0.238796	1.50186	0.12836	0.512801	1
230314	8149741	3.82302e-16	0.103133	0.904947	0.00915557	1.61216e-12	3.37537	3.37537	219.196	15.4262	2.29769	0.242554	0.100296	0.00705844	4.30205	0.605523	0.844513	1
230315	8149742	5.39222e-09	6.87927e-06	0.948393	0.834956	2.19989e-05	1.83934	1.83934	46.6409	5.22859	15.8239	2.66087	0.0531034	0.00595306	0.359387	0.0805768	1.34524	1
230316	8149743	1.84224e-17	0.0608355	0.00123126	0.0399072	2.73283e-13	3.21268	3.21268	285.67	15.6777	2.81307	0.231574	8.97259	0.49242	2.96979	0.325967	0.658566	1
230317	8149744	2.61422e-12	0.20048	0.147014	0.214207	1.5125e-09	4.42936	4.42936	98.765	20.4602	1.6677	0.518222	2.07888	0.43066	1.57095	0.650874	2.48592	1
230318	8149745	5.78433e-16	0.206423	0.39816	0.0260066	6.90062e-13	4.24673	4.24673	211.354	19.4111	1.64036	0.225981	0.95716	0.0879073	3.34433	0.6143	1.1021	1
230320	8149747	6.07235e-16	0.00282307	9.27946e-05	0.0384404	1.72935e-12	2.99023	2.99023	210.451	12.0872	6.21254	0.535225	14.0148	0.80494	3.00217	0.344858	0.689218	1
230321	8149748	6.60441e-14	0.00912952	0.000669649	0.0636835	8.22131e-11	3.02098	3.02098	138.497	11.7695	4.82089	0.614518	10.0645	0.85528	2.57125	0.437009	1.01976	1
230322	8149750	6.43368e-11	0.10207	4.04185e-10	0.0190921	5.06382e-09	2.473	2.473	72.8157	6.34735	2.30766	0.301738	60.7723	5.29753	3.62094	0.631276	1.04604	1
230324	8149752	6.80092e-10	0.0421997	2.83507e-11	0.444416	2.62095e-06	1.54518	1.54518	57.6841	2.43822	3.18002	0.201622	78.8101	3.33118	0.965548	0.0816245	0.507222	1
230325	8149753	8.00639e-12	0.0422	4.25276e-12	0.398912	9.07756e-09	2.24475	2.24475	88.9009	6.58419	3.18001	0.353278	94.3633	6.98875	1.05748	0.156638	0.888746	1
230326	8149754	7.01717e-07	0.619192	4.72595e-09	0.178275	6.57391e-06	1.63213	1.63213	27.0842	1.64579	0.603322	0.054992	47.289	2.87355	1.72076	0.209127	0.72919	1
230327	8149755	3.26781e-07	0.00881026	9.11491e-12	0.469693	5.20038e-05	1.71292	1.71292	29.6543	2.96431	4.86128	0.728916	87.8164	8.77832	0.917862	0.183503	1.19955	1
230328	8149756	1.66018e-10	0.920552	2.1179e-12	0.113888	8.36504e-08	2.15475	2.15475	66.3733	5.69014	0.162483	0.0208943	100.726	8.63514	2.08764	0.357944	1.02875	1
230329	8149757	8.18626e-11	0.458714	6.84922e-12	0.106825	1.46222e-08	2.15666	2.15666	71.1299	5.01528	0.893628	0.0945129	90.222	6.36144	2.14037	0.30183	0.846105	1
230330	8149758	7.79965e-12	0.763577	2.86828e-12	0.0158739	1.7679e-09	2.39179	2.39179	89.1211	6.44341	0.386684	0.0419356	97.9123	7.07901	3.78883	0.547861	0.867594	1
230333	8149761	2.63512e-08	0.00121048	2.45085e-11	0.282066	2.97182e-06	1.98408	1.98408	39.3785	4.19685	7.29908	1.16687	79.9189	8.51755	1.34568	0.286839	1.27893	1
231038	8150552	4.89609e-05	0.000274043	0.0482512	0.0226979	7.53715e-06	2.95437	2.95437	15.4385	4.67663	9.39247	4.26775	3.44859	1.04465	3.46544	2.0995	3.63504	1
231040	8150554	2.99938e-06	0.165536	0.0117781	0.545601	6.7032e-05	3.55907	3.55907	22.6281	13.1136	1.84752	1.60604	5.375	3.11497	0.785911	0.910916	6.95434	1
231042	8150556	0.000196792	0.0384018	0.984673	0.010828	8.83549e-06	2.96787	2.96787	12.4351	3.88538	3.27607	1.53543	0.0154552	0.00482903	4.1435	2.5893	3.74944	1
231313	8150856	3.8167e-07	0.00106329	0.000313494	0.016591	2.83464e-05	1.44267	1.44267	29.1188	1.22714	7.47199	0.472333	11.5051	0.484855	3.74846	0.31594	0.505711	1
232196	8151891	8.687e-13	0.0192794	0.000626132	0.775156	1.451e-09	1.96836	1.96836	109.416	4.6728	3.99706	0.256052	10.1884	0.435113	0.444641	0.0379784	0.512481	1
232198	8151893	5.31835e-13	0.139732	0.00146254	0.506402	3.57831e-09	2.16873	2.16873	114.483	7.02864	2.00766	0.184889	8.6739	0.532529	0.852163	0.104636	0.736733	1
232199	8151894	8.43875e-14	0.0553979	0.888146	0.381115	4.04002e-10	2.1234	2.1234	135.455	6.26769	2.90619	0.201711	0.119207	0.00551589	1.09593	0.101421	0.555259	1
232200	8151895	9.05988e-12	0.130262	0.895814	0.989632	4.99552e-08	2.0032	2.0032	87.8668	5.81295	2.07431	0.205844	0.110528	0.00731213	0.0731768	0.00968223	0.793877	1
232201	8151896	1.75885e-11	0.373731	0.000485094	0.901916	6.99822e-08	1.97611	1.97611	82.4957	5.4535	1.08654	0.107741	10.6653	0.705049	0.257946	0.0341038	0.793278	1
232405	8152135	6.25063e-09	9.42651e-05	0.0113739	0.0534625	3.52036e-06	1.3913	1.3913	45.9234	1.16338	11.0598	0.42027	5.42565	0.137448	2.71928	0.137776	0.303997	1
232407	8152137	1.91796e-09	0.0276544	4.36873e-09	0.039156	2.19447e-05	1.39097	1.39097	51.9163	1.70598	3.61526	0.178198	47.6786	1.56673	2.98621	0.196255	0.394323	1
232413	8152143	3.34943e-06	0.0375539	1.3706e-06	0.556853	9.60091e-05	1.44487	1.44487	22.311	1.15335	3.29889	0.2558	24.9634	1.29046	0.767533	0.0793539	0.62033	1
234602	8154565	2.76889e-12	0.0491274	0.406025	0.731511	2.97874e-08	2.18338	2.18338	98.2357	7.74152	3.02647	0.357754	0.936054	0.0737662	0.506293	0.0797973	0.945666	1
234603	8154566	2.55016e-07	0.000107371	0.613254	0.506433	1.86111e-05	2.06836	2.06836	30.524	4.74583	10.8486	2.53008	0.499075	0.0775955	0.852108	0.264969	1.86574	1
234604	8154567	1.25053e-11	0.248003	0.600649	0.884243	8.91127e-08	2.33219	2.33219	85.2203	8.95554	1.46901	0.231561	0.520726	0.0547215	0.285853	0.0600788	1.26104	1
234607	8154570	1.10822e-08	0.0777551	0.00126229	0.496801	2.36764e-05	2.1918	2.1918	43.2242	8.12455	2.57152	0.725028	8.92913	1.67835	0.868976	0.326671	2.25556	1
235464	8155565	0.00120101	0.0227623	0.0587116	0.00350036	6.38199e-06	1.53903	1.53903	9.01611	0.422624	3.82009	0.268596	3.19804	0.149906	5.24863	0.492051	0.562491	1
235520	8155632	0.00120101	0.0227623	0.0587116	0.00350036	6.38199e-06	1.53903	1.53903	9.01611	0.422624	3.82009	0.268596	3.19804	0.149906	5.24863	0.492051	0.562491	1
236383	8156614	0.00892697	0.000305446	0.0789475	0.0184739	0.000102133	0.649449	-1.53977	5.78099	0.415396	9.23093	0.99494	2.82756	0.203176	3.65073	0.52465	0.862266	1
237204	8157518	1.17867e-09	1.38252e-07	0.146018	0.414994	1.34538e-06	1.51313	1.51313	54.5628	1.91384	25.1571	1.32361	2.08685	0.0731982	1.024	0.0718357	0.42091	1
237205	8157519	9.305e-11	3.23422e-08	0.191788	0.483499	2.84051e-07	1.49285	1.49285	70.2473	1.89741	29.4749	1.19419	1.77039	0.0478189	0.892693	0.0482239	0.324124	1
237655	8158023	5.80199e-11	0.00446123	0.00533341	0.284792	5.49744e-07	1.58544	1.58544	73.5493	2.85062	5.65488	0.328757	6.56083	0.254284	1.33777	0.103699	0.465095	1
237657	8158025	1.74588e-10	0.000164348	0.588848	0.87397	2.35802e-06	1.79749	1.79749	66.0453	4.99867	10.1732	1.15495	0.541447	0.0409797	0.301613	0.0456555	0.908226	1
237658	8158026	1.77621e-08	0.00356562	0.410993	0.389856	3.35613e-05	1.68498	1.68498	41.0954	3.60281	5.92547	0.779224	0.92295	0.0809145	1.07685	0.188814	1.05203	1
237659	8158027	4.39291e-14	2.68421e-07	0.0365815	0.573203	6.4604e-10	1.63752	1.63752	143.699	2.99273	23.3519	0.729504	3.80918	0.0793317	0.741279	0.0308764	0.249917	1
238962	8159443	9.57483e-13	0.00187005	0.000103762	0.0127647	1.9455e-09	2.78486	2.78486	108.435	10.9237	6.73189	1.01725	13.7738	1.38756	3.9898	0.803862	1.20888	1
238963	8159444	7.29312e-11	0.0105242	0.00425692	0.170702	4.64251e-08	2.68128	2.68128	71.9341	9.511	4.66067	0.924338	6.91284	0.914003	1.75619	0.4644	1.58662	1
238964	8159445	1.90469e-12	0.00267335	0.000243639	0.202852	1.66357e-09	2.64736	2.64736	101.727	9.10853	6.28029	0.843498	12.0041	1.07484	1.61539	0.289282	1.07447	1
238965	8159446	4.43724e-09	0.0347446	0.000198004	0.85084	7.8981e-06	1.50711	1.50711	47.6012	2.08124	3.37866	0.221584	12.4226	0.543145	0.336188	0.0293978	0.524668	1
238966	8159447	6.94114e-10	0.0407776	0.000493111	0.0816374	8.49166e-08	3.16939	3.16939	57.5657	11.1626	3.21486	0.935095	10.6344	2.06213	2.36321	0.916504	2.32693	1
240363	8161008	0.000801761	1.88303e-12	2.15512e-11	0.00894135	7.17011e-05	0.737255	-1.35638	9.73589	0.328909	76.9134	3.89756	80.9092	2.73336	4.32458	0.292195	0.405397	1
240552	8161214	0.000362091	3.4017e-06	0.911951	0.000305084	7.00276e-07	1.8037	1.8037	11.2245	0.73457	17.2911	1.69738	0.0925242	0.0060551	7.98615	1.04528	0.785321	1
240559	8161221	0.00169764	8.40293e-09	1.84825e-08	0.00151614	4.66897e-06	1.43475	1.43475	8.41867	0.264873	33.9748	1.6034	40.9198	1.28744	6.12954	0.385702	0.37755	1
240695	8161379	0.00120101	0.0227623	0.0587116	0.00350036	6.38199e-06	1.53903	1.53903	9.01611	0.422624	3.82009	0.268596	3.19804	0.149906	5.24863	0.492051	0.562491	1
240771	8161486	0.00120101	0.0227623	0.0587116	0.00350036	6.38199e-06	1.53903	1.53903	9.01611	0.422624	3.82009	0.268596	3.19804	0.149906	5.24863	0.492051	0.562491	1
242681	8163630	3.4829e-14	2.45343e-08	0.000722258	0.963247	3.21541e-10	3.03497	3.03497	146.74	14.4198	30.3568	4.47463	9.92587	0.97539	0.145466	0.0285891	1.17921	1
242682	8163631	1.98404e-15	1.10201e-08	0.00017536	0.681687	2.17946e-10	2.5051	2.5051	189.551	12.2527	33.0286	3.20248	12.671	0.819062	0.577532	0.074664	0.775687	1
242683	8163632	3.54788e-16	1.08081e-09	0.00013074	0.700413	2.71895e-11	2.57546	2.57546	220.64	12.3118	41.8671	3.50431	13.2821	0.74115	0.550577	0.0614449	0.669606	1
242684	8163633	5.21082e-15	1.57327e-07	8.69246e-05	0.832897	3.89125e-10	2.4944	2.4944	173.968	11.8154	24.7976	2.52628	14.1569	0.961496	0.36237	0.0492223	0.815007	1
242685	8163634	7.36478e-16	8.62541e-10	0.000690111	0.634522	1.13388e-10	2.42998	2.42998	206.903	11.7088	42.8203	3.63485	10.0092	0.56643	0.646843	0.0732108	0.67909	1
242686	8163635	2.40762e-14	8.48083e-08	0.00292964	0.875603	1.34069e-09	2.92837	2.92837	151.7	16.1744	26.5519	4.24648	7.51102	0.800833	0.299128	0.0637866	1.27945	1
242687	8163636	5.26701e-11	7.22051e-07	0.000273701	0.717713	1.05065e-06	2.37242	2.37242	74.2418	10.9742	20.8375	4.62021	11.7725	1.74018	0.525882	0.155469	1.77381	1
242725	8163677	6.97917e-09	0.020913	0.00957297	0.618711	4.83463e-05	3.88445	3.88445	45.3937	28.5117	3.91013	3.68392	5.67777	3.5662	0.670657	0.842478	7.53719	1
242734	8163687	3.9096e-09	0.00627143	0.0206077	0.958001	1.65361e-05	3.88648	3.88648	48.2333	25.7088	5.25251	4.19946	4.5836	2.4431	0.156814	0.167166	6.39612	1
242736	8163689	9.54153e-08	0.0336846	0.13195	0.958294	8.43272e-05	5.88049	5.88049	34.1544	40.0372	3.41056	5.997	2.20628	2.5863	0.156195	0.366197	14.0669	1
242739	8163692	6.26953e-16	6.63463e-06	1.6217e-06	0.522294	1.97713e-10	2.51204	2.51204	209.86	13.5139	15.8973	1.53555	24.4488	1.57438	0.824859	0.106233	0.772737	1
245702	8167020	9.96238e-08	4.21662e-07	6.19665e-09	0.849909	4.36959e-05	1.65672	1.65672	33.9887	2.90763	22.1786	2.84597	45.9653	3.9322	0.337557	0.057754	1.02656	1
251185	8173300	3.44975e-21	0.000923579	0.000223523	0.435976	1.57243e-15	7.71827	7.71827	596.647	62.8731	7.6619	1.21109	12.1771	1.28319	0.981972	0.206955	1.26453	1
251186	8173301	9.36186e-16	0.201929	0.0318555	0.226427	7.00483e-10	3.92967	3.92967	202.569	32.7577	1.66096	0.402892	3.99248	0.645628	1.52564	0.493426	1.94053	1
251187	8173302	8.63342e-20	0.00435476	0.0467832	0.926311	7.70752e-15	9.65373	9.65373	453.407	67.8145	5.68382	1.27517	3.48842	0.521751	0.217092	0.0649393	1.7948	1
251188	8173303	2.87649e-13	0.0328789	0.241917	0.128524	1.23785e-07	3.05164	3.05164	121.13	22.9645	3.43553	0.976993	1.50649	0.285608	1.98831	0.753911	2.27503	1
251189	8173304	9.05606e-13	0.0408772	0.256207	0.0454212	2.46946e-06	2.19696	2.19696	108.996	14.9537	3.21238	0.661087	1.44205	0.197842	2.85842	0.784326	1.64635	1
251190	8173305	1.85786e-14	0.654704	0.176742	0.119043	1.94086e-09	3.40566	3.40566	155.275	22.3876	0.547366	0.11838	1.86446	0.26882	2.05123	0.591496	1.73017	1
251191	8173306	2.24422e-12	0.189238	0.942833	0.65079	5.98121e-08	3.40322	3.40322	100.183	21.0268	1.72177	0.542059	0.059011	0.0123855	0.622669	0.261377	2.51862	1
251192	8173307	2.20753e-16	0.0945761	0.595036	0.402343	1.26101e-10	4.19599	4.19599	230.022	34.3233	2.38121	0.532976	0.530526	0.0791635	1.05024	0.313427	1.79061	1
253726	8176198	1.73415e-08	1.70377e-10	0.000159615	0.310034	2.10782e-06	1.9111	1.9111	41.2015	3.748	50.2267	6.85349	12.8652	1.17031	1.26778	0.230654	1.09161	1
257395	8180374	0.000106839	1.09699e-06	3.20608e-06	0.00105108	5.56914e-06	1.26532	1.26532	13.7111	0.187848	19.8353	0.407627	22.4363	0.307387	6.53343	0.179022	0.164405	1

## Sheet: CARBON DEX exons
Column #	Probeset ID	p-value(Dose)	p-value(Time point)	p-value(Donor)	p-value(Dose * Time point)	p-value(1 Gy vs. 0 Gy)	Ratio(1 Gy vs. 0 Gy)	Fold-Change(1 Gy vs. 0 Gy)	p-value(24 h vs. 8 h)	Ratio(24 h vs. 8 h)	Fold-Change(24 h vs. 8 h)	p-value(1 Gy * 8 h vs. 0 Gy * 8 h)	Ratio(1 Gy * 8 h vs. 0 Gy * 8 h)	Fold-Change(1 Gy * 8 h vs. 0 Gy * 8 h)	p-value(1 Gy * 24 h vs. 0 Gy * 24 h)	Ratio(1 Gy * 24 h vs. 0 Gy * 24 h)	Fold-Change(1 Gy * 24 h vs. 0 Gy * 24 h)	p-value(0 Gy * 24 h vs. 0 Gy * 8 h)	Ratio(0 Gy * 24 h vs. 0 Gy * 8 h)	Fold-Change(0 Gy * 24 h vs. 0 Gy * 8 h)	F(Dose)	SS(Dose)	F(Time point)	SS(Time point)	F(Donor)	SS(Donor)	F(Dose * Time point)	SS(Dose * Time point)	SS(Error)	F(Error)
251187	8173302	4.86173e-09	0.91203	0.750325	0.403743	4.86173e-09	23.2635	23.2635	0.91203	0.983481	-1.0168	7.18591e-08	26.4519	26.4519	1.46142e-07	20.4595	20.4595	0.602853	1.11827	1.11827	460.777	82.4464	0.0129104	0.00231004	0.409176	0.21964	0.767582	0.137343	1.61036	1
112798	8018242	8.79156e-10	0.620327	0.328654	0.49224	8.79156e-10	20.369	20.369	0.620327	0.942334	-1.06119	1.48577e-08	22.1292	22.1292	2.40943e-08	18.7487	18.7487	0.88909	1.02377	1.02377	677.593	75.6309	0.263136	0.0293704	1.31505	0.440347	0.512435	0.0571964	1.00455	1
50297	7948520	1.63793e-06	0.323556	0.706212	0.0758575	1.63793e-06	11.357	11.357	0.323556	0.793608	-1.26007	7.25579e-06	17.7038	17.7038	0.00013381	7.28553	7.28553	0.513772	1.23711	1.23711	120.506	49.1544	1.09069	0.444894	0.476797	0.583456	4.02266	1.64084	3.6711	1
251185	8173300	6.69137e-07	0.365408	0.698107	0.40139	6.69137e-07	20.8779	20.8779	0.365408	0.78866	-1.26797	2.20595e-05	16.7655	16.7655	6.82656e-06	25.9991	25.9991	0.226983	0.633313	-1.579	148.821	76.8745	0.908503	0.469293	0.489548	0.758637	0.77562	0.400651	4.649	1
112795	8018239	4.23108e-07	0.699135	0.888926	0.628981	4.23108e-07	13.8256	13.8256	0.699135	0.921786	-1.08485	5.69581e-06	15.3112	15.3112	1.07721e-05	12.4842	12.4842	0.944601	1.02084	1.02084	165.652	57.4343	0.159268	0.0552209	0.207132	0.215448	0.250133	0.0867251	3.12045	1
112803	8018247	6.74334e-10	0.44554	0.333833	0.0674741	6.74334e-10	12.4059	12.4059	0.44554	0.927828	-1.07779	7.51621e-09	15.0789	15.0789	2.9468e-08	10.2067	10.2067	0.388889	1.12774	1.12774	719.228	52.7934	0.636442	0.0467167	1.29736	0.28569	4.31844	0.316986	0.660626	1
242734	8163687	3.88137e-06	0.950882	0.663116	0.881775	3.88137e-06	12.6229	12.6229	0.950882	1.01635	1.01635	5.60256e-05	13.1272	13.1272	7.11375e-05	12.1379	12.1379	0.881794	1.05695	1.05695	98.0636	53.5229	0.00401165	0.00218955	0.545977	0.893979	0.0234086	0.0127763	4.91218	1
64381	7964193	2.28763e-05	0.113185	0.862018	0.0209473	2.28763e-05	6.68609	6.68609	0.113185	1.51967	1.51967	3.29715e-05	13.0156	13.0156	0.00524744	3.43465	3.43465	0.0105593	2.95829	2.95829	63.474	30.0559	3.07933	1.45811	0.24621	0.349752	7.80144	3.6941	4.26164	1
228293	8147426	1.79855e-07	0.765979	0.952648	0.555498	1.79855e-07	10.458	10.458	0.765979	1.05197	1.05197	2.41134e-06	11.5708	11.5708	4.94369e-06	9.45225	9.45225	0.531998	1.1639	1.1639	202.043	45.8745	0.0941231	0.021371	0.109069	0.0742934	0.374899	0.0851221	2.04348	1
28609	7924219	9.63741e-07	0.230332	0.435599	0.577446	9.63741e-07	9.70225	9.70225	0.230332	1.28422	1.28422	2.55942e-05	8.67098	8.67098	1.1545e-05	10.8562	10.8562	0.628337	1.14772	1.14772	136.598	42.9895	1.65541	0.520985	1.00173	0.945785	0.334068	0.105137	2.83244	1
83570	7985768	2.03882e-05	0.500887	0.167603	0.0493693	2.03882e-05	5.37003	5.37003	0.500887	0.864309	-1.15699	4.4663e-05	8.60961	8.60961	0.0026362	3.34943	3.34943	0.296088	1.38572	1.38572	65.329	23.5212	0.491724	0.177041	2.12179	2.2918	5.15255	1.85513	3.24038	1
173065	8085502	3.66944e-06	0.209556	0.722395	0.572205	3.66944e-06	7.28967	7.28967	0.209556	1.309	1.309	3.83451e-05	8.19266	8.19266	9.53335e-05	6.4862	6.4862	0.203883	1.47115	1.47115	99.397	32.8525	1.82627	0.603614	0.451661	0.447846	0.343525	0.113541	2.97466	1
230317	8149744	1.59574e-06	0.44179	0.809427	0.659087	1.59574e-06	7.0752	7.0752	0.44179	1.15369	1.15369	1.98653e-05	7.67254	7.67254	3.83597e-05	6.52437	6.52437	0.395879	1.25109	1.25109	121.254	31.8722	0.647369	0.170163	0.322107	0.254001	0.208076	0.0546935	2.36568	1
42547	7939748	1.30607e-08	0.115771	0.288739	0.0130197	1.30607e-08	5.68947	5.68947	0.115771	1.17078	1.17078	7.36928e-08	7.52444	7.52444	1.20055e-06	4.30198	4.30198	0.00771788	1.54838	1.54838	368.319	25.1661	3.02913	0.206972	1.46316	0.29992	9.5215	0.650577	0.614944	1
42546	7939747	1.66963e-08	0.261169	0.0731636	0.00823485	1.66963e-08	5.39763	5.39763	0.261169	1.11439	1.11439	8.10551e-08	7.3195	7.3195	1.86027e-06	3.98038	3.98038	0.010291	1.51117	1.51117	348.323	23.6648	1.43743	0.0976581	3.26736	0.665947	11.3683	0.772355	0.611454	1
154598	8064853	1.02196e-05	0.975796	0.319124	0.0532214	1.02196e-05	4.78102	4.78102	0.975796	0.994472	-1.00556	2.7139e-05	7.09858	7.09858	0.00119736	3.22011	3.22011	0.155434	1.47653	1.47653	77.5102	20.382	0.000973019	0.000255864	1.34846	1.06377	4.94587	1.30056	2.36663	1
112793	8018237	2.0427e-08	0.127959	0.983097	0.0186495	2.0427e-08	5.41636	5.41636	0.127959	0.856176	-1.16798	1.17965e-07	7.06194	7.06194	1.7764e-06	4.15424	4.15424	0.422712	1.1163	1.1163	332.699	23.7622	2.81061	0.200741	0.052546	0.0112589	8.20416	0.585961	0.642802	1
112800	8018244	1.95718e-05	0.785084	0.941452	0.119446	1.95718e-05	4.55716	4.55716	0.785084	0.948896	-1.05386	6.60274e-05	6.28341	6.28341	0.00143047	3.30516	3.30516	0.335297	1.30834	1.30834	65.9988	19.1517	0.0789453	0.0229086	0.127404	0.110912	2.96022	0.859006	2.61165	1
42548	7939749	1.10995e-06	0.699402	0.603504	0.607883	1.10995e-06	5.67905	5.67905	0.699402	1.06209	1.06209	1.35453e-05	6.15401	6.15401	2.84413e-05	5.24075	5.24075	0.527122	1.15092	1.15092	132.125	25.1131	0.158969	0.0302153	0.648318	0.369679	0.282581	0.0537103	1.71064	1
42549	7939750	2.83848e-08	0.046032	0.0366764	0.00311711	2.83848e-08	4.28398	4.28398	0.046032	1.21108	1.21108	9.76858e-08	5.96556	5.96556	5.03948e-06	3.0764	3.0764	0.001571	1.68647	1.68647	308.668	17.6224	5.34862	0.305362	4.38375	0.750828	15.9886	0.912817	0.513825	1
251190	8173305	4.57435e-07	0.125916	0.943135	0.73306	4.57435e-07	6.2724	6.2724	0.125916	1.27487	1.27487	1.05498e-05	5.9626	5.9626	6.71625e-06	6.5983	6.5983	0.369834	1.2119	1.2119	162.665	28.0692	2.84532	0.490983	0.124695	0.0645512	0.123787	0.0213604	1.55302	1
230318	8149745	2.85896e-07	0.408122	0.604797	0.202521	2.85896e-07	4.97263	4.97263	0.408122	1.10883	1.10883	2.38531e-06	5.85685	5.85685	1.29199e-05	4.2219	4.2219	0.147317	1.306	1.306	181.471	21.4186	0.752825	0.0888539	0.646002	0.228737	1.88941	0.223002	1.06225	1
242687	8163636	3.2685e-07	0.232623	0.895431	0.064536	3.2685e-07	4.54237	4.54237	0.232623	1.15724	1.15724	1.78322e-06	5.77598	5.77598	2.47276e-05	3.57222	3.57222	0.0403065	1.47152	1.47152	175.913	19.0697	1.63786	0.177551	0.197582	0.0642561	4.43327	0.480585	0.975637	1
238962	8159443	7.32022e-06	0.0904696	0.487694	0.0738616	7.32022e-06	4.18174	4.18174	0.0904696	1.34419	1.34419	2.41163e-05	5.73284	5.73284	0.000685944	3.05031	3.05031	0.021734	1.84278	1.84278	84.1003	17.0421	3.59469	0.728427	0.878695	0.534176	4.08921	0.828637	1.82376	1
42545	7939746	1.01454e-07	0.507648	0.0799648	0.0503222	1.01454e-07	4.54693	4.54693	0.507648	1.07123	1.07123	6.09342e-07	5.69554	5.69554	7.52319e-06	3.62996	3.62996	0.0667602	1.34184	1.34184	230.563	19.095	0.475978	0.0394202	3.13508	0.778934	5.09959	0.422344	0.745373	1
251192	8173307	4.83518e-08	0.0401731	0.0728878	0.303355	4.83518e-08	6.41757	6.41757	0.0401731	1.3092	1.3092	1.71494e-06	5.67621	5.67621	5.57904e-07	7.25577	7.25577	0.380486	1.15796	1.15796	273.3	28.7731	5.73989	0.604297	3.27304	1.03376	1.19166	0.125458	0.947521	1
26930	7922344	3.68699e-08	0.11688	0.0230323	0.543495	3.68699e-08	5.31368	5.31368	0.11688	1.18517	1.18517	5.41872e-07	5.65267	5.65267	1.01878e-06	4.99501	4.99501	0.128688	1.26078	1.26078	290.779	23.2268	3.00805	0.240277	5.23424	1.2543	0.398637	0.0318423	0.718902	1
154594	8064849	1.07964e-05	0.333639	0.162224	0.0450596	1.07964e-05	3.8787	3.8787	0.333639	0.853545	-1.17158	2.63192e-05	5.56227	5.56227	0.001408	2.70471	2.70471	0.3805	1.22403	1.22403	76.4718	15.2971	1.04369	0.208776	2.1634	1.29827	5.40912	1.08202	1.80032	1
26931	7922345	5.44028e-09	0.117171	0.0305682	0.0334984	5.44028e-09	6.99378	6.99378	0.117171	0.85298	-1.17236	3.374e-07	5.55663	5.55663	4.29092e-08	8.80263	8.80263	0.0150126	0.677702	-1.47558	449.205	31.4962	3.00256	0.210526	4.70667	0.990029	6.28293	0.44053	0.631038	1
230323	8149751	3.60019e-05	8.93981e-05	0.0323847	0.00844252	3.60019e-05	3.2104	3.2104	8.93981e-05	2.82161	2.82161	3.02017e-05	5.40129	5.40129	0.0162904	1.90818	1.90818	5.6381e-05	4.74719	4.74719	56.6139	11.3266	44.7762	8.95828	4.60298	2.76272	11.2628	2.25332	1.80061	1
42543	7939744	1.57919e-08	0.0286916	0.222746	0.00282895	1.57919e-08	3.97017	3.97017	0.0286916	1.21039	1.21039	5.9173e-08	5.34993	5.34993	2.56296e-06	2.94626	2.94626	0.00110111	1.63104	1.63104	352.762	15.8277	6.76515	0.303538	1.76946	0.238175	16.5084	0.740697	0.403811	1
242725	8163677	1.68751e-09	0.360649	0.0166432	0.0419004	1.68751e-09	6.36022	6.36022	0.360649	1.07645	1.07645	8.83336e-08	5.30572	5.30572	1.58074e-08	7.62431	7.62431	0.345778	0.897974	-1.11362	585.09	28.4959	0.927601	0.0451774	5.88102	0.859278	5.61749	0.273591	0.438331	1
42544	7939745	3.15743e-06	0.830515	0.382976	0.248553	3.15743e-06	4.30116	4.30116	0.830515	1.03217	1.03217	2.10506e-05	5.13556	5.13556	0.000140039	3.60233	3.60233	0.330702	1.23241	1.23241	103.048	17.7195	0.0485545	0.00834911	1.14359	0.58993	1.52207	0.261725	1.54758	1
154596	8064851	6.85457e-08	0.0535191	0.01208	0.0020764	6.85457e-08	3.62351	3.62351	0.0535191	0.835286	-1.19719	1.75785e-07	5.12252	5.12252	1.79618e-05	2.56316	2.56316	0.180966	1.18084	1.18084	252.297	13.7996	4.93068	0.269687	6.56535	1.07729	18.2438	0.99786	0.492262	1
112801	8018245	3.20666e-09	0.00823601	0.0215978	0.560854	3.20666e-09	5.35393	5.35393	0.00823601	0.777688	-1.28586	8.56714e-08	5.11819	5.11819	5.36464e-08	5.60053	5.60053	0.0203415	0.743445	-1.34509	506.214	23.4372	11.3677	0.526313	5.35867	0.744302	0.364634	0.0168822	0.41669	1
230320	8149747	1.2872e-06	0.334035	0.721558	0.337536	1.2872e-06	4.46654	4.46654	0.334035	1.14482	1.14482	1.12234e-05	5.10811	5.10811	4.71045e-05	3.90554	3.90554	0.184272	1.30926	1.30926	127.582	18.6478	1.04189	0.152286	0.45295	0.198614	1.02609	0.149976	1.31547	1
242684	8163633	1.98611e-06	0.486724	0.471113	0.507214	1.98611e-06	4.5956	4.5956	0.486724	0.902043	-1.10859	2.05444e-05	5.06965	5.06965	5.67787e-05	4.16588	4.16588	0.981003	0.995091	-1.00493	115.113	19.3645	0.525995	0.0884839	0.916257	0.462404	0.476975	0.0802378	1.514	1
83572	7985770	3.71837e-09	0.00427919	0.215192	0.155373	3.71837e-09	4.54994	4.54994	0.00427919	0.77139	-1.29636	4.32935e-08	5.05968	5.05968	1.4702e-07	4.09155	4.09155	0.147709	0.857811	-1.16576	489.566	19.1117	14.3681	0.560903	1.81123	0.212121	2.40484	0.0938806	0.351343	1
126396	8033431	0.000678941	5.93214e-06	0.18932	0.000638431	0.000678941	2.23295	2.23295	5.93214e-06	0.224709	-4.45019	5.13126e-05	5.02219	5.02219	0.975046	0.992809	-1.00724	0.0140007	0.5054	-1.97863	25.6266	5.37268	88.5113	18.5566	1.96859	1.23816	26.0892	5.46966	1.88687	1
50294	7948517	2.11808e-05	0.0152024	0.0624625	0.143592	2.11808e-05	3.81924	3.81924	0.0152024	0.607695	-1.64556	7.7208e-05	4.98755	4.98755	0.00137559	2.92461	2.92461	0.35207	0.793588	-1.2601	64.7093	14.9504	8.93974	2.06543	3.50883	2.43204	2.5668	0.593032	2.07935	1
230314	8149741	3.53274e-08	0.104599	0.317743	0.0161728	3.53274e-08	3.92034	3.92034	0.104599	1.15476	1.15476	1.80972e-07	4.96057	4.96057	3.49157e-06	3.09825	3.09825	0.00834375	1.46116	1.46116	293.631	15.539	3.25717	0.17237	1.35339	0.214866	8.71329	0.46111	0.476283	1
42542	7939743	7.60205e-09	0.0296931	0.0734372	0.0224672	7.60205e-09	4.10006	4.10006	0.0296931	1.1953	1.1953	5.25664e-08	4.95881	4.95881	5.49059e-07	3.39002	3.39002	0.00442247	1.44565	1.44565	416.431	16.5754	6.65678	0.264963	3.26176	0.389488	7.56394	0.301071	0.358231	1
26934	7922348	1.42105e-10	0.0974017	0.00138608	0.0591213	1.42105e-10	5.55445	5.55445	0.0974017	1.1044	1.1044	5.76485e-09	4.94643	4.94643	1.73708e-09	6.23721	6.23721	0.831507	0.983507	-1.01677	1019.97	24.4757	3.42129	0.0820984	12.696	0.913971	4.66318	0.111899	0.215967	1
83573	7985771	4.79578e-07	0.042737	0.307464	0.385139	4.79578e-07	4.39359	4.39359	0.042737	0.75944	-1.31676	4.95937e-06	4.88744	4.88744	1.61058e-05	3.94964	3.94964	0.333491	0.844802	-1.18371	160.88	18.2397	5.56045	0.630413	1.39092	0.473085	0.833233	0.0944673	1.02037	1
242721	8163673	6.19483e-06	0.262606	0.0431674	0.952423	6.19483e-06	4.83478	4.83478	0.262606	1.2229	1.2229	9.25682e-05	4.88498	4.88498	0.000102269	4.78509	4.78509	0.397442	1.2356	1.2356	87.5853	20.6743	1.42816	0.337113	4.10539	2.9072	0.00376358	0.000888384	2.12443	1
26932	7922346	2.01469e-08	0.270192	0.0663275	0.253681	2.01469e-08	5.36765	5.36765	0.270192	1.11412	1.11412	7.40198e-07	4.79813	4.79813	2.35111e-07	6.00476	6.00476	0.975565	0.995912	-1.0041	333.747	23.5087	1.38033	0.0972285	3.41621	0.721901	1.48696	0.10474	0.633949	1
154592	8064847	6.93014e-08	0.0045496	0.486515	0.154949	6.93014e-08	4.15952	4.15952	0.0045496	0.713902	-1.40075	6.17183e-07	4.78219	4.78219	3.24068e-06	3.61792	3.61792	0.154522	0.820771	-1.21837	251.663	16.9154	14.0679	0.945568	0.881321	0.177713	2.41039	0.162013	0.60493	1
154595	8064850	6.9594e-07	0.0453716	0.492835	0.34136	6.9594e-07	4.17839	4.17839	0.0453716	0.760809	-1.31439	6.54234e-06	4.70308	4.70308	2.50661e-05	3.71224	3.71224	0.376027	0.856344	-1.16775	147.457	17.023	5.38952	0.622187	0.867324	0.300382	1.0091	0.116495	1.03899	1
238963	8159444	6.49244e-07	0.0409638	0.989387	0.0816604	6.49244e-07	3.74808	3.74808	0.0409638	1.29341	1.29341	3.45392e-06	4.63094	4.63094	4.70942e-05	3.03353	3.03353	0.0133211	1.59807	1.59807	149.877	14.5337	5.68307	0.551088	0.0380943	0.011082	3.84112	0.372474	0.872732	1
234604	8154567	5.49714e-07	0.567177	0.358557	0.120798	5.49714e-07	3.81273	3.81273	0.567177	0.938307	-1.06575	3.46561e-06	4.58155	4.58155	3.27376e-05	3.17293	3.17293	0.448987	1.12751	1.12751	155.831	14.9123	0.352769	0.0337586	1.21701	0.349388	2.93556	0.280921	0.861263	1
230310	8149737	5.45814e-08	0.528266	0.60465	0.106376	5.45814e-08	3.86942	3.86942	0.528266	1.05595	1.05595	4.4434e-07	4.49067	4.49067	2.88859e-06	3.33412	3.33412	0.117231	1.22548	1.22548	265.821	15.2431	0.430274	0.0246733	0.646265	0.111177	3.21885	0.184579	0.516089	1
230316	8149743	5.00068e-07	0.925821	0.270541	0.549047	5.00068e-07	4.14275	4.14275	0.925821	0.989276	-1.01084	6.15882e-06	4.44358	4.44358	1.37903e-05	3.86228	3.86228	0.718152	1.06111	1.06111	159.316	16.8196	0.00916709	0.000967805	1.53876	0.487358	0.387528	0.0409129	0.950165	1
123493	8030165	3.76918e-08	0.317506	0.31006	0.745944	3.76918e-08	4.31488	4.31488	0.317506	0.913049	-1.09523	6.39712e-07	4.4406	4.4406	8.9407e-07	4.19272	4.19272	0.620939	0.939651	-1.06422	289.318	17.7969	1.11995	0.0688919	1.38131	0.254908	0.111635	0.00686704	0.553622	1
123496	8030168	1.16648e-06	0.181386	0.121865	0.999832	1.16648e-06	4.43779	4.43779	0.181386	0.827873	-1.20792	2.04367e-05	4.43766	4.43766	2.04305e-05	4.43791	4.43791	0.332371	0.827849	-1.20795	130.585	18.4873	2.09834	0.297067	2.53985	1.07872	4.66886e-08	6.60981e-09	1.27415	1
26933	7922347	8.54396e-08	0.24658	0.133935	0.0503232	8.54396e-08	5.69597	5.69597	0.24658	1.14937	1.14937	6.21895e-06	4.41974	4.41974	5.25942e-07	7.34072	7.34072	0.489514	0.891847	-1.12127	239.853	25.1992	1.53585	0.161358	2.41323	0.760612	5.09953	0.535764	0.945552	1
242724	8163676	7.0963e-07	0.317182	0.297216	0.714475	7.0963e-07	4.22382	4.22382	0.317182	1.13421	1.13421	9.94045e-06	4.41781	4.41781	1.64761e-05	4.03835	4.03835	0.33623	1.1863	1.1863	146.785	17.2814	1.12153	0.132041	1.4298	0.505005	0.142586	0.0167871	1.0596	1
203747	8119865	3.37783e-07	0.0405803	0.774862	0.0464678	3.37783e-07	3.51907	3.51907	0.0405803	1.25553	1.25553	1.64242e-06	4.38365	4.38365	2.96489e-05	2.82501	2.82501	0.00892606	1.564	1.564	174.572	13.1797	5.71045	0.431123	0.372642	0.0844002	5.32202	0.401798	0.679475	1
161927	8073101	2.64275e-07	0.199241	0.0117723	0.0164157	2.64275e-07	6.5589	6.5589	0.199241	1.2113	1.2113	3.57068e-05	4.36538	4.36538	9.59459e-07	9.85462	9.85462	0.299467	0.806203	-1.24038	184.814	29.4513	1.91988	0.305945	6.62256	3.16604	8.65923	1.3799	1.43421	1
38192	7934912	3.44233e-08	0.255876	0.0468976	0.846235	3.44233e-08	4.28666	4.28666	0.255876	1.10822	1.10822	6.26448e-07	4.35973	4.35973	7.63711e-07	4.21481	4.21481	0.343846	1.12712	1.12712	295.375	17.6375	1.47223	0.0879105	3.96748	0.710724	0.0398376	0.0023788	0.537412	1
123489	8030161	2.6578e-07	0.396325	0.83235	0.460465	2.6578e-07	4.02709	4.02709	0.396325	0.912725	-1.09562	3.15629e-06	4.35838	4.35838	8.07625e-06	3.72098	3.72098	0.934456	0.987812	-1.01234	184.571	16.1562	0.793176	0.0694297	0.288975	0.0758853	0.594451	0.0520345	0.787804	1
83577	7985775	1.81005e-06	0.0168431	0.594936	0.167684	1.81005e-06	5.49523	5.49523	0.0168431	0.631466	-1.58362	9.81805e-05	4.34132	4.34132	1.09272e-05	6.95586	6.95586	0.0121077	0.498867	-2.00454	117.681	24.1706	8.56644	1.75946	0.663786	0.409006	2.25196	0.462532	1.84851	1
242682	8163631	5.21995e-09	0.852462	0.245281	0.474987	5.21995e-09	4.12846	4.12846	0.852462	0.987336	-1.01283	8.09206e-08	4.33858	4.33858	1.48706e-07	3.92853	3.92853	0.704315	1.03759	1.03759	453.426	16.738	0.0366334	0.0013523	1.65413	0.183184	0.555772	0.0205161	0.332231	1
154593	8064848	1.49806e-07	0.00709864	0.610343	0.315126	1.49806e-07	3.92343	3.92343	0.00709864	0.721579	-1.38585	1.58832e-06	4.33678	4.33678	5.41228e-06	3.54947	3.54947	0.123681	0.797602	-1.25376	210.758	15.5569	12.0099	0.886502	0.63612	0.140864	1.13168	0.083534	0.664329	1
123491	8030163	3.12129e-08	0.179018	0.433356	0.682065	3.12129e-08	4.18761	4.18761	0.179018	0.886843	-1.1276	5.11592e-07	4.33623	4.33623	7.75487e-07	4.04409	4.04409	0.483251	0.918317	-1.08895	302.051	17.0756	2.12377	0.120061	1.00738	0.170848	0.179119	0.0101259	0.508788	1
83574	7985772	4.05566e-08	0.0124661	0.132733	0.33085	4.05566e-08	3.9479	3.9479	0.0124661	0.776159	-1.2884	4.89375e-07	4.29247	4.29247	1.38238e-06	3.631	3.631	0.174538	0.843901	-1.18497	284.514	15.6988	9.68839	0.534583	2.42521	0.401453	1.05648	0.0582941	0.496599	1
242739	8163692	4.17021e-09	0.109879	0.000947642	0.567822	4.17021e-09	4.12673	4.12673	0.109879	1.12199	1.12199	6.93206e-08	4.28862	4.28862	1.112e-07	3.97094	3.97094	0.128575	1.16601	1.16601	477.041	16.7281	3.1457	0.110308	14.1089	1.48424	0.351574	0.0123284	0.315597	1
83578	7985776	1.74208e-07	0.00252404	0.838431	0.835092	1.74208e-07	4.35987	4.35987	0.00252404	0.652322	-1.53299	3.77287e-06	4.2645	4.2645	2.93717e-06	4.45738	4.45738	0.0131718	0.638053	-1.56727	203.538	18.0504	17.1343	1.51952	0.280211	0.0745499	0.0459231	0.0040726	0.798146	1
242685	8163634	4.22025e-09	0.453759	0.505338	0.258268	4.22025e-09	3.93187	3.93187	0.453759	0.952042	-1.05037	5.53884e-08	4.24128	4.24128	1.45195e-07	3.64503	3.64503	0.771209	1.02696	1.02696	475.757	15.6059	0.613028	0.0201087	0.840184	0.0826799	1.45639	0.0477727	0.29522	1
238964	8159445	2.31427e-06	0.115373	0.48876	0.126728	2.31427e-06	3.4743	3.4743	0.115373	1.22875	1.22875	1.19138e-05	4.23889	4.23889	0.00014789	2.84761	2.84761	0.0384801	1.49916	1.49916	110.995	12.9128	3.03677	0.353289	0.876327	0.305848	2.83143	0.3294	1.04703	1
42541	7939742	3.58705e-09	0.0404187	0.0393741	0.0883102	3.58705e-09	3.7548	3.7548	0.0404187	1.1531	1.1531	3.6713e-08	4.2074	4.2074	1.6486e-07	3.35089	3.35089	0.0139547	1.2921	1.2921	493.559	14.5731	5.72209	0.168954	4.26132	0.377467	3.65219	0.107837	0.26574	1
230321	8149748	1.89937e-08	0.288428	0.0176646	0.420241	1.89937e-08	3.94156	3.94156	0.288428	1.08777	1.08777	2.63029e-07	4.1978	4.1978	5.78982e-07	3.70096	3.70096	0.196505	1.15849	1.15849	338.255	15.6621	1.27274	0.0589313	5.75901	0.79997	0.713278	0.0330266	0.416723	1
242686	8163635	6.29662e-08	0.693366	0.409374	0.513263	6.29662e-08	4.42481	4.42481	0.693366	0.962945	-1.03848	1.79311e-06	4.15421	4.15421	8.7399e-07	4.71304	4.71304	0.461491	0.904055	-1.10613	257.257	18.4147	0.165823	0.0118697	1.0699	0.229752	0.46319	0.0331555	0.644226	1
65198	7965103	3.1814e-05	0.00102006	0.133362	0.0189538	3.1814e-05	2.81744	2.81744	0.00102006	0.524134	-1.90791	4.00551e-05	4.14817	4.14817	0.00804835	1.91361	1.91361	0.209301	0.771692	-1.29585	58.4166	8.93275	22.7214	3.47444	2.41892	1.10967	8.1474	1.24586	1.37623	1
123495	8030167	4.00283e-07	0.83714	0.0847683	0.444953	4.00283e-07	3.80895	3.80895	0.83714	0.978393	-1.02208	4.51178e-06	4.13639	4.13639	1.24232e-05	3.50743	3.50743	0.687686	1.0625	1.0625	167.807	14.8902	0.0447708	0.00397269	3.04957	0.811803	0.638142	0.0566249	0.798607	1
242735	8163688	7.8682e-09	0.16409	0.642691	0.00070538	7.8682e-09	6.53778	6.53778	0.16409	0.869417	-1.1502	1.85886e-06	4.10662	4.10662	2.37084e-08	10.4082	10.4082	0.0012351	0.546113	-1.83112	413.197	29.3504	2.29503	0.163021	0.580079	0.123613	25.3426	1.80015	0.639292	1
242681	8163630	2.99054e-07	0.598263	0.163461	0.891986	2.99054e-07	4.03952	4.03952	0.598263	0.944693	-1.05854	5.13182e-06	4.09874	4.09874	6.09535e-06	3.98117	3.98117	0.780322	0.958542	-1.04325	179.585	16.2278	0.29824	0.0269498	2.15368	0.583839	0.0195116	0.00176312	0.813265	1
42540	7939741	7.47161e-09	0.150499	0.0938719	0.0158234	7.47161e-09	3.41658	3.41658	0.150499	1.09904	1.09904	4.77687e-08	4.08296	4.08296	5.9785e-07	2.85896	2.85896	0.0106926	1.3134	1.3134	418.068	12.5678	2.46984	0.0742471	2.90251	0.261761	8.79284	0.264326	0.270554	1
154597	8064852	9.77359e-09	0.0831038	0.61062	0.0185576	9.77359e-09	3.40183	3.40183	0.0831038	0.886647	-1.12784	6.25312e-08	4.06052	4.06052	7.71634e-07	2.84999	2.84999	0.532319	1.05833	1.05833	393.373	12.4794	3.79849	0.120504	0.635627	0.0604942	8.22153	0.260821	0.285517	1
41034	7938054	7.14209e-07	0.407426	0.00175234	0.00383624	7.14209e-07	2.89025	2.89025	0.407426	1.07916	1.07916	1.29108e-06	4.05481	4.05481	0.000249996	2.06016	2.06016	0.00858872	1.51398	1.51398	146.564	9.37822	0.755152	0.0483202	11.8822	2.28092	14.9138	0.954297	0.575886	1
114233	8019844	0.000125632	0.0635084	0.0145112	0.00127854	0.000125632	2.23247	2.23247	0.0635084	0.766779	-1.30416	2.76085e-05	3.98043	3.98043	0.237152	1.25211	1.25211	0.111997	1.36714	1.36714	40.9289	5.36982	4.475	0.587114	6.16792	2.42767	21.2204	2.78409	1.18079	1
154591	8064846	1.83813e-08	0.00197481	0.62159	0.416294	1.83813e-08	3.72655	3.72655	0.00197481	0.735794	-1.35908	2.54217e-07	3.95982	3.95982	5.61992e-07	3.50703	3.50703	0.0372461	0.781852	-1.27901	340.787	14.4072	18.5369	0.783671	0.616334	0.0781689	0.725953	0.0306906	0.380487	1
91288	7994293	1.58379e-06	0.00606734	0.106614	0.629928	1.58379e-06	3.72478	3.72478	0.00606734	0.653503	-1.53021	1.91523e-05	3.95315	3.95315	3.93081e-05	3.50959	3.50959	0.0582564	0.693571	-1.44181	121.471	14.3968	12.7124	1.50668	2.72324	0.96828	0.248736	0.0294803	1.06668	1
95954	7999474	0.000161786	0.152366	0.000982766	0.000168352	0.000161786	1.98983	1.98983	0.152366	1.18998	1.18998	1.10147e-05	3.94491	3.94491	0.981879	1.00368	1.00368	0.000402739	2.35918	2.35918	38.2522	3.94139	2.44462	0.251886	13.9685	4.31781	37.8448	3.89941	0.927332	1
161926	8073100	3.43134e-09	0.00160364	2.2715e-05	0.000809656	3.43134e-09	5.8183	5.8183	0.00160364	1.42028	1.42028	6.23856e-07	3.94289	3.94289	1.25628e-08	8.58572	8.58572	0.739621	0.962486	-1.03898	498.531	25.8185	19.7893	1.02487	36.5996	5.68639	24.3375	1.26042	0.466103	1
230329	8149757	6.62352e-07	1.76336e-05	0.00220234	0.00364226	6.62352e-07	2.82835	2.82835	1.76336e-05	2.01494	2.01494	1.1982e-06	3.94058	3.94058	0.00023434	2.03005	2.03005	1.26674e-05	2.8073	2.8073	149.177	8.99954	67.7361	4.08637	11.1284	2.01406	15.1778	0.915643	0.542951	1
179138	8092231	1.69553e-07	0.00488096	0.0887082	0.394706	1.69553e-07	4.27651	4.27651	0.00488096	1.45676	1.45676	5.53364e-06	3.90549	3.90549	1.95122e-06	4.68277	4.68277	0.0780502	1.33038	1.33038	204.816	17.5801	13.7286	1.17838	2.9837	0.768305	0.798863	0.0685694	0.772504	1
57881	7956997	9.02124e-08	0.646384	0.0254274	0.174365	9.02124e-08	3.46076	3.46076	0.646384	1.03902	1.03902	8.11784e-07	3.89795	3.89795	4.09155e-06	3.07259	3.07259	0.201364	1.17029	1.17029	236.875	12.832	0.225235	0.0122014	5.04618	0.820085	2.17507	0.117828	0.487548	1
230307	8149734	3.73477e-08	0.668371	0.291805	0.0140977	3.73477e-08	3.16981	3.16981	0.668371	1.03046	1.03046	1.8284e-07	3.89388	3.89388	3.91346e-06	2.58037	2.58037	0.0361454	1.26584	1.26584	289.925	11.0808	0.19606	0.00749338	1.45096	0.166366	9.2203	0.352397	0.343978	1
9148	7902232	4.62423e-09	0.192651	0.00439219	0.0937542	4.62423e-09	4.37391	4.37391	0.192651	1.10105	1.10105	2.12849e-07	3.84811	3.84811	4.68989e-08	4.97155	4.97155	0.749627	0.968689	-1.03232	466.025	18.1293	1.98316	0.0771487	9.06984	1.0585	3.51049	0.136565	0.350117	1
230327	8149755	4.17451e-06	2.0918e-05	0.0106011	0.00286166	4.17451e-06	2.59152	2.59152	2.0918e-05	2.18488	2.18488	4.20117e-06	3.84067	3.84067	0.00278474	1.74865	1.74865	1.27856e-05	3.23802	3.23802	96.3594	7.54931	64.9116	5.08552	6.85826	1.61194	16.4462	1.28848	0.705108	1
230325	8149753	8.37359e-06	0.000130947	0.00401486	0.0197193	8.37359e-06	2.77716	2.77716	0.000130947	2.05518	2.05518	1.5245e-05	3.82615	3.82615	0.00177647	2.01576	2.01576	0.000111443	2.83147	2.83147	81.386	8.68611	40.4799	4.32031	9.32031	2.9842	8.00945	0.854827	0.960546	1
230311	8149738	1.2393e-07	0.462872	0.621312	0.20928	1.2393e-07	3.4158	3.4158	0.462872	0.938497	-1.06553	1.14831e-06	3.82042	3.82042	5.30557e-06	3.05402	3.05402	0.688533	1.04967	1.04967	220.18	12.5631	0.587893	0.0335442	0.616818	0.105584	1.8287	0.104342	0.513525	1
242683	8163632	1.29143e-08	0.367463	0.508271	0.742664	1.29143e-08	3.89552	3.89552	0.367463	0.935058	-1.06945	3.09321e-07	3.80328	3.80328	2.28282e-07	3.98999	3.98999	0.386346	0.912918	-1.09539	369.263	15.3949	0.900374	0.0375374	0.83392	0.104301	0.114661	0.00478033	0.375218	1
28600	7924210	2.75791e-06	0.077387	0.0172006	0.582588	2.75791e-06	4.11214	4.11214	0.077387	0.760958	-1.31413	7.129e-05	3.8031	3.8031	3.00509e-05	4.44629	4.44629	0.103317	0.703771	-1.42092	106.442	16.6446	3.97315	0.621294	5.81333	2.72715	0.324964	0.0508156	1.40736	1
54485	7953212	3.90956e-05	0.343854	0.192254	0.0261951	3.90956e-05	2.67175	2.67175	0.343854	0.876459	-1.14095	5.40509e-05	3.79374	3.79374	0.00804342	1.88158	1.88158	0.271296	1.24453	1.24453	55.4395	8.04044	0.998181	0.144767	1.9495	0.848216	7.05705	1.02349	1.30528	1
86970	7989497	5.55552e-07	0.131486	0.0347784	0.0955851	5.55552e-07	3.19006	3.19006	0.131486	1.16691	1.16691	3.20697e-06	3.79331	3.79331	3.69355e-05	2.68275	2.68275	0.034457	1.38758	1.38758	155.446	11.2035	2.75234	0.198371	4.47664	0.967942	3.46517	0.249747	0.648661	1
179140	8092233	7.9255e-09	0.00695187	0.950318	0.711937	7.9255e-09	3.85507	3.85507	0.00695187	1.26001	1.26001	1.93771e-07	3.75868	3.75868	1.40009e-07	3.95394	3.95394	0.0562172	1.22851	1.22851	412.518	15.1595	12.1019	0.444729	0.112951	0.0124524	0.145272	0.00533854	0.330737	1
230309	8149736	2.6149e-07	0.259253	0.589155	0.229091	2.6149e-07	3.34208	3.34208	0.259253	1.11265	1.11265	2.31116e-06	3.74709	3.74709	1.1129e-05	2.98085	2.98085	0.111581	1.24748	1.24748	185.269	12.1208	1.44991	0.0948573	0.674343	0.132352	1.66502	0.10893	0.588805	1
179143	8092236	1.31197e-10	0.00428232	0.0228711	0.172023	1.31197e-10	3.99348	3.99348	0.00428232	1.17687	1.17687	4.35126e-09	3.74682	3.74682	1.92313e-09	4.25639	4.25639	0.137372	1.10418	1.10418	1038.38	15.9624	14.3645	0.220816	5.24775	0.24201	2.20157	0.0338432	0.138351	1
173054	8085491	1.79098e-05	0.122785	0.272592	0.0255581	1.79098e-05	2.69633	2.69633	0.122785	0.814133	-1.2283	3.00789e-05	3.72284	3.72284	0.00351459	1.95287	1.95287	0.510652	1.12408	1.12408	67.4746	8.19103	2.89995	0.352037	1.52994	0.557179	7.1371	0.866403	1.09255	1
251186	8173301	1.31091e-07	0.0170933	0.0581371	0.413738	1.31091e-07	4.02604	4.02604	0.0170933	1.31739	1.31739	4.16582e-06	3.71296	3.71296	1.57268e-06	4.36551	4.36551	0.17903	1.21494	1.21494	217.347	16.1501	8.51347	0.632599	3.62109	0.807202	0.734264	0.05456	0.668751	1
38188	7934908	5.26089e-06	0.379815	0.842501	0.735496	5.26089e-06	3.46597	3.46597	0.379815	1.12779	1.12779	6.34996e-05	3.62686	3.62686	0.000110988	3.31221	3.31221	0.391839	1.18014	1.18014	91.1246	12.8631	0.852944	0.120401	0.274346	0.11618	0.121435	0.0171417	1.27044	1
112796	8018240	3.33974e-06	0.0888313	0.318821	0.607521	3.33974e-06	3.82828	3.82828	0.0888313	0.775738	-1.28909	8.33084e-05	3.56645	3.56645	3.66901e-05	4.10933	4.10933	0.118611	0.722683	-1.38373	101.67	15.0032	3.63815	0.536872	1.34954	0.597443	0.283161	0.0417853	1.3281	1
38191	7934911	2.44476e-06	0.261728	0.485727	0.49667	2.44476e-06	3.28619	3.28619	0.261728	1.14581	1.14581	2.44236e-05	3.56172	3.56172	7.0654e-05	3.03197	3.03197	0.210736	1.24188	1.24188	109.552	11.7843	1.43382	0.154234	0.883078	0.284975	0.501743	0.0539719	0.968119	1
230330	8149758	3.21863e-06	6.58828e-05	0.0207307	0.00383724	3.21863e-06	2.49554	2.49554	6.58828e-05	1.87523	1.87523	3.91593e-06	3.5367	3.5367	0.00164497	1.76088	1.76088	3.14482e-05	2.6576	2.6576	102.575	6.96274	48.4846	3.29111	5.43885	1.10756	14.9125	1.01225	0.610915	1
179142	8092235	5.26142e-08	0.063864	0.500434	0.276133	5.26142e-08	3.89263	3.89263	0.063864	1.19162	1.19162	1.94247e-06	3.53547	3.53547	5.83246e-07	4.28587	4.28587	0.517497	1.08228	1.08228	268.066	15.3781	4.46046	0.255883	0.850744	0.146414	1.34417	0.0771109	0.516302	1
42539	7939740	2.43204e-07	0.0987987	0.303468	0.933718	2.43204e-07	3.49947	3.49947	0.0987987	1.18291	1.18291	4.35471e-06	3.52689	3.52689	4.82837e-06	3.47226	3.47226	0.206292	1.19218	1.19218	188.41	13.063	3.38824	0.234915	1.4059	0.292424	0.00731418	0.00050711	0.623992	1
230328	8149756	5.90729e-05	0.000768133	0.0602959	0.0272496	5.90729e-05	2.47586	2.47586	0.000768133	1.89314	1.89314	7.43127e-05	3.47129	3.47129	0.0120786	1.76588	1.76588	0.000446292	2.65428	2.65428	49.8726	6.84272	24.7176	3.39136	3.56384	1.46692	6.92971	0.950784	1.23484	1
86972	7989499	1.00123e-08	0.810363	0.0254532	0.765836	1.00123e-08	3.53094	3.53094	0.810363	0.984362	-1.01589	2.36754e-07	3.46247	3.46247	1.81057e-07	3.60076	3.60076	0.704313	0.965275	-1.03597	391.226	13.2503	0.0610664	0.00206825	5.04427	0.51253	0.0942425	0.00319188	0.304819	1
173051	8085488	1.59228e-08	0.975417	0.000157774	0.0146987	1.59228e-08	2.89431	2.89431	0.975417	0.998207	-1.0018	8.98785e-08	3.43242	3.43242	1.4475e-06	2.44057	2.44057	0.0644352	1.18379	1.18379	352.101	9.40307	0.00100373	2.68052e-05	22.6372	1.81362	9.06443	0.242071	0.240351	1
9147	7902231	3.44184e-06	0.474742	0.947287	0.046787	3.44184e-06	2.70127	2.70127	0.474742	1.07657	1.07657	1.09214e-05	3.39223	3.39223	0.000392272	2.15105	2.15105	0.0594772	1.35195	1.35195	100.938	8.22128	0.556407	0.0453188	0.117946	0.0288197	5.30274	0.431903	0.73304	1
203751	8119869	2.89185e-08	0.0409777	0.190972	0.00961198	2.89185e-08	2.78356	2.78356	0.0409777	1.14935	1.14935	1.33463e-07	3.3701	3.3701	3.34496e-06	2.2991	2.2991	0.00310564	1.39153	1.39153	307.359	8.72528	5.68208	0.161302	1.9578	0.166734	10.7229	0.304402	0.255491	1
203753	8119871	2.43098e-09	0.492048	0.0184707	0.00228608	2.43098e-09	2.79208	2.79208	0.492048	1.03219	1.03219	1.19378e-08	3.363	3.363	2.91602e-07	2.31809	2.31809	0.00693258	1.24324	1.24324	538.864	8.7775	0.512904	0.00835464	5.66862	0.277006	17.691	0.288166	0.1466	1
230313	8149740	1.80364e-06	0.429318	0.79932	0.3896	1.80364e-06	3.02004	3.02004	0.429318	0.919173	-1.08793	1.62663e-05	3.31125	3.31125	6.08651e-05	2.75444	2.75444	0.958126	1.00781	1.00781	117.781	10.1706	0.684849	0.0591379	0.336795	0.0872485	0.817041	0.070553	0.777166	1
57878	7956994	2.56642e-07	0.712884	0.0276876	0.197496	2.56642e-07	2.95916	2.95916	0.712884	0.970243	-1.03067	2.14781e-06	3.30546	3.30546	1.16688e-05	2.64913	2.64913	0.492511	1.08379	1.08379	186.075	9.79922	0.144266	0.00759743	4.88748	0.772166	1.93636	0.101974	0.473965	1
161928	8073102	3.82188e-07	0.288538	0.00349017	0.0343092	3.82188e-07	4.36987	4.36987	0.288538	1.13623	1.13623	3.90336e-05	3.29551	3.29551	1.64554e-06	5.79448	5.79448	0.359958	0.856877	-1.16703	169.625	18.1066	1.27213	0.135792	9.72085	3.11294	6.21006	0.662889	0.960699	1
168302	8080179	0.00246954	0.0385451	0.0194193	0.000201242	0.00246954	1.62591	1.62591	0.0385451	1.32749	1.32749	5.17437e-05	3.28292	3.28292	0.223004	0.805257	-1.24184	0.000213185	2.68036	2.68036	17.256	1.967	5.86141	0.668141	5.56822	1.90416	36.061	4.11058	1.02591	1
126223	8033243	1.43813e-05	0.199463	0.0222985	0.312893	1.43813e-05	2.86836	2.86836	0.199463	0.84124	-1.18872	8.6092e-05	3.27786	3.27786	0.000554499	2.51001	2.51001	0.828271	0.961341	-1.04021	71.251	9.24434	1.9178	0.248821	5.29667	2.06162	1.14281	0.148271	1.16769	1
229090	8148326	1.94668e-07	0.0395604	0.0124452	0.9171	1.94668e-07	3.30511	3.30511	0.0395604	0.815344	-1.22648	3.9439e-06	3.27522	3.27522	3.47544e-06	3.33528	3.33528	0.109394	0.807969	-1.23767	198.378	11.8983	5.7849	0.346966	6.4997	1.16952	0.0114591	0.000687293	0.539802	1
230308	8149735	5.72304e-07	0.910244	0.417527	0.118309	5.72304e-07	2.81229	2.81229	0.910244	1.0097	1.0097	3.55922e-06	3.24688	3.24688	3.45159e-05	2.43587	2.43587	0.224957	1.16572	1.16572	154.37	8.90122	0.0134427	0.000775126	1.0482	0.181323	2.98126	0.171905	0.518955	1
57879	7956995	4.7677e-09	0.176894	0.00750192	0.315295	4.7677e-09	3.06241	3.06241	0.176894	0.926605	-1.07921	6.56006e-08	3.23661	3.23661	1.55031e-07	2.89759	2.89759	0.782728	0.979312	-1.02113	462.816	10.4286	2.14696	0.0483774	7.67557	0.518859	1.13084	0.0254811	0.202796	1
57882	7956998	4.22042e-10	0.470869	0.000414602	0.0102516	4.22042e-10	2.86641	2.86641	0.470869	0.97235	-1.02844	3.50364e-09	3.23345	3.23345	2.6577e-08	2.54104	2.54104	0.113189	1.09686	1.09686	799.063	9.23244	0.566529	0.00654573	17.6236	0.610875	10.4608	0.120865	0.103987	1
203749	8119867	3.20295e-09	0.0225719	0.105847	0.00771194	3.20295e-09	2.76854	2.76854	0.0225719	1.13239	1.13239	1.96115e-08	3.23095	3.23095	2.81029e-07	2.37231	2.37231	0.00183378	1.32153	1.32153	506.347	8.6333	7.54831	0.1287	2.7333	0.13981	11.6491	0.198619	0.153452	1
211647	8128706	4.45838e-06	0.209716	0.251394	0.0561809	4.45838e-06	2.58961	2.58961	0.209716	1.14109	1.14109	1.44587e-05	3.20769	3.20769	0.000470187	2.09062	2.09062	0.033623	1.41344	1.41344	94.843	7.5376	1.82487	0.14503	1.62497	0.387431	4.79942	0.381431	0.715271	1
237657	8158025	4.62339e-07	0.540829	0.00588701	0.068949	4.62339e-07	2.72507	2.72507	0.540829	1.0513	1.0513	2.44368e-06	3.20589	3.20589	3.51451e-05	2.31637	2.31637	0.0885376	1.23679	1.23679	162.261	8.36707	0.40405	0.020835	8.28664	1.28191	4.26315	0.219831	0.464089	1
203745	8119863	7.27083e-08	0.327222	0.700735	0.234588	7.27083e-08	2.89262	2.89262	0.327222	1.07224	1.07224	7.39677e-07	3.15167	3.15167	2.90044e-06	2.65487	2.65487	0.136814	1.16826	1.16826	248.907	9.39273	1.07336	0.0405043	0.485402	0.0549513	1.623	0.0612454	0.339624	1
123490	8030162	1.07902e-07	0.184292	0.274998	0.759454	1.07902e-07	3.05509	3.05509	0.184292	0.898961	-1.11239	1.76002e-06	3.12737	3.12737	2.50192e-06	2.98449	2.98449	0.447854	0.920229	-1.08669	227.316	10.3841	2.06773	0.0944564	1.5197	0.208265	0.0996442	0.00455186	0.41113	1
203746	8119864	1.85001e-07	0.397339	0.854683	0.247364	1.85001e-07	2.84706	2.84706	0.397339	1.06782	1.06782	1.74824e-06	3.11941	3.11941	7.50052e-06	2.59849	2.59849	0.167067	1.16997	1.16997	200.729	9.11405	0.789632	0.035853	0.256793	0.0349788	1.53035	0.0694853	0.408643	1
230331	8149759	6.41163e-06	0.000320221	0.23506	0.00346021	6.41163e-06	2.22557	2.22557	0.000320221	1.62189	1.62189	6.14085e-06	3.11844	3.11844	0.00414439	1.58834	1.58834	8.25014e-05	2.27258	2.27258	86.8565	5.32846	31.7375	1.94703	1.70482	0.313762	15.4417	0.947312	0.55213	1
130373	8037873	1.43266e-06	0.0484031	0.795349	0.725358	1.43266e-06	3.23835	3.23835	0.0484031	0.786292	-1.27179	3.22435e-05	3.11701	3.11701	1.92128e-05	3.36442	3.36442	0.0943079	0.756829	-1.3213	124.392	11.4956	5.20757	0.481256	0.342582	0.0949789	0.131393	0.0121427	0.831732	1
74211	7975186	0.0021176	0.213132	0.058182	0.00018471	0.0021176	1.59621	1.59621	0.213132	1.15853	1.15853	4.5321e-05	3.11074	3.11074	0.230855	0.819064	-1.22091	0.000532417	2.25778	2.25778	18.13	1.82063	1.79526	0.180281	3.61987	1.09053	36.909	3.70643	0.903787	1
32912	7929046	1.98785e-06	0.0711938	0.194801	0.056628	1.98785e-06	2.56332	2.56332	0.0711938	0.835746	-1.19654	7.58185e-06	3.10527	3.10527	0.000192794	2.11596	2.11596	0.922793	1.01244	1.01244	115.089	7.37681	4.18179	0.26804	1.93321	0.371738	4.77813	0.306263	0.576872	1
123494	8030166	1.36063e-06	0.737736	0.0431551	0.0591255	1.36063e-06	2.5738	2.5738	0.737736	0.971321	-1.02953	5.66061e-06	3.08733	3.08733	0.000124131	2.14568	2.14568	0.231647	1.16512	1.16512	125.919	7.44086	0.119295	0.00704941	4.10587	0.727876	4.663	0.275547	0.53183	1
26935	7922349	2.64786e-06	0.739229	0.153519	0.694329	2.64786e-06	3.19664	3.19664	0.739229	1.03924	1.03924	6.02636e-05	3.05447	3.05447	3.26564e-05	3.34542	3.34542	0.965705	0.993017	-1.00703	107.483	11.2433	0.11788	0.0123309	2.23435	0.701179	0.164718	0.0172304	0.941452	1
202517	8118517	0.00352216	0.340722	0.00242377	0.000105957	0.00352216	1.51803	1.51803	0.340722	1.11313	1.11313	4.11484e-05	3.04826	3.04826	0.0963305	0.755981	-1.32278	0.00046952	2.23519	2.23519	15.35	1.4506	1.01192	0.0956275	10.8236	3.06855	42.8182	4.04638	0.850513	1
256555	8179457	0.00352216	0.340722	0.00242377	0.000105957	0.00352216	1.51803	1.51803	0.340722	1.11313	1.11313	4.11484e-05	3.04826	3.04826	0.0963305	0.755981	-1.32278	0.00046952	2.23519	2.23519	15.35	1.4506	1.01192	0.0956275	10.8236	3.06855	42.8182	4.04638	0.850513	1
230324	8149752	7.99547e-07	3.79881e-05	0.00434778	0.0239529	7.99547e-07	2.47611	2.47611	3.79881e-05	1.76323	1.76323	2.65322e-06	3.04178	3.04178	0.000107539	2.01563	2.01563	5.07603e-05	2.16604	2.16604	142.732	6.84423	55.8464	2.67793	9.09793	1.30878	7.35025	0.352457	0.431566	1
211478	8128516	6.24406e-06	0.270541	0.0666363	0.922697	6.24406e-06	3.00173	3.00173	0.270541	0.871086	-1.14799	9.03921e-05	3.03715	3.03715	0.000106312	2.96672	2.96672	0.466952	0.881366	-1.1346	87.4171	10.0589	1.37817	0.158584	3.4091	1.17684	0.00995857	0.00114592	1.03562	1
211437	8128475	7.20792e-07	0.920017	0.513841	0.567557	7.20792e-07	2.87915	2.87915	0.920017	0.991011	-1.00907	8.76768e-06	3.03248	3.03248	1.94228e-05	2.73358	2.73358	0.736899	1.04379	1.04379	146.249	9.31037	0.0106636	0.000678856	0.822127	0.157013	0.352064	0.0224129	0.572951	1
57876	7956992	8.87143e-07	0.830416	0.1996	0.566965	8.87143e-07	2.86671	2.86671	0.830416	0.980517	-1.01987	1.05912e-05	3.02284	3.02284	2.38623e-05	2.71864	2.71864	0.797493	1.03392	1.03392	139.286	9.23424	0.0486122	0.00322284	1.90319	0.378527	0.353162	0.0234136	0.596672	1
32910	7929044	5.31475e-06	0.0569104	0.140422	0.219558	5.31475e-06	2.63795	2.63795	0.0569104	0.80085	-1.24867	3.07902e-05	3.01697	3.01697	0.000256698	2.30654	2.30654	0.55668	0.915918	-1.0918	90.9002	7.83347	4.7648	0.410614	2.35069	0.607723	1.74127	0.150057	0.775589	1
207051	8123565	0.00407782	0.431084	0.0374398	7.1564e-05	0.00407782	1.47908	1.47908	0.431084	1.08808	1.08808	3.41935e-05	2.99491	2.99491	0.0582504	0.73046	-1.369	0.000403604	2.20321	2.20321	14.6072	1.27552	0.679433	0.0593293	4.34802	1.13903	47.4546	4.14383	0.785897	1
57880	7956996	5.16036e-09	0.112162	0.0068316	0.10836	5.16036e-09	3.30944	3.30944	0.112162	0.905905	-1.10387	2.29877e-07	2.99436	2.99436	5.3629e-08	3.65767	3.65767	0.03357	0.819657	-1.22002	454.606	11.9244	3.09959	0.0813029	7.90767	0.622259	3.17705	0.0833348	0.236072	1
173053	8085490	1.75928e-06	0.699405	0.00331	0.447313	1.75928e-06	2.75464	2.75464	0.699405	0.963564	-1.03781	1.71523e-05	2.96612	2.96612	5.45535e-05	2.55824	2.55824	0.785871	1.03754	1.03754	118.479	8.5482	0.158965	0.0114692	9.87571	2.13758	0.631328	0.04555	0.649345	1
179141	8092234	2.44888e-10	0.0382676	0.268388	0.0028916	2.44888e-10	3.50317	3.50317	0.0382676	1.10649	1.10649	1.90627e-08	2.95872	2.95872	1.7373e-09	4.14782	4.14782	0.280704	0.934525	-1.07006	902.854	13.085	5.88276	0.0852587	1.54809	0.0673093	16.39	0.23754	0.130437	1
32904	7929038	1.73292e-06	0.334532	0.0947256	0.143975	1.73292e-06	2.57332	2.57332	0.334532	0.915411	-1.09241	9.86527e-06	2.95624	2.95624	0.00010172	2.23999	2.23999	0.690922	1.05163	1.05163	118.905	7.43795	1.03963	0.0650331	2.8896	0.542267	2.56126	0.160217	0.562985	1
203752	8119870	2.99003e-07	0.215335	0.136044	0.0790292	2.99003e-07	2.55535	2.55535	0.215335	1.0978	1.0978	1.7709e-06	2.93533	2.93533	2.05262e-05	2.22455	2.22455	0.0438251	1.26105	1.26105	179.592	7.32805	1.77651	0.0724885	2.3925	0.292871	3.92135	0.160006	0.367235	1
173060	8085497	1.01032e-06	0.0161645	0.361994	0.327549	1.01032e-06	2.68376	2.68376	0.0161645	0.778216	-1.28499	8.93138e-06	2.93045	2.93045	3.74569e-05	2.45784	2.45784	0.208319	0.849748	-1.17682	135.088	8.11401	8.71515	0.523474	1.20634	0.217375	1.07182	0.0643789	0.540583	1
211457	8128495	5.08329e-06	0.742706	0.706194	0.476829	5.08329e-06	2.69921	2.69921	0.742706	0.965537	-1.03569	4.55012e-05	2.91495	2.91495	0.000149064	2.49944	2.49944	0.781731	1.04271	1.04271	91.8849	8.20867	0.114623	0.01024	0.476826	0.127794	0.551013	0.0492255	0.804028	1
203742	8119860	3.39551e-09	0.0999462	0.355263	0.182026	3.39551e-09	2.70995	2.70995	0.0999462	1.0852	1.0852	4.13656e-08	2.89049	2.89049	1.27929e-07	2.54068	2.54068	0.0455545	1.1575	1.1575	499.715	8.27441	3.36154	0.0556614	1.22735	0.0609682	2.09155	0.0346325	0.149024	1
211446	8128484	3.51645e-06	0.685989	0.364836	0.683156	3.51645e-06	2.76836	2.76836	0.685989	0.958449	-1.04335	4.17344e-05	2.88955	2.88955	8.01574e-05	2.65224	2.65224	0.997793	1.00041	1.00041	100.419	8.63219	0.174433	0.0149945	1.1976	0.308843	0.177809	0.0152847	0.773653	1
211645	8128704	1.91248e-07	0.496574	0.0534503	0.237447	1.91248e-07	2.64233	2.64233	0.496574	0.952393	-1.04999	1.7731e-06	2.88288	2.88288	7.90615e-06	2.42185	2.42185	0.702819	1.0391	1.0391	199.193	7.86028	0.501972	0.0198081	3.75474	0.444492	1.60167	0.0632027	0.355145	1
9149	7902233	4.93768e-08	0.291328	0.0600835	0.0078579	4.93768e-08	3.76552	3.76552	0.291328	1.0943	1.0943	6.77956e-06	2.86464	2.86464	1.96823e-07	4.9497	4.9497	0.141332	0.832499	-1.2012	271.991	14.636	1.25653	0.0676141	3.56937	0.576207	11.5684	0.622501	0.484293	1
230333	8149761	2.83623e-05	0.000516804	0.0016439	0.0783453	2.83623e-05	2.30405	2.30405	0.000516804	1.76256	1.76256	7.16644e-05	2.85305	2.85305	0.00276065	1.86069	1.86069	0.000621687	2.18254	2.18254	60.1357	5.80011	27.7277	2.67434	12.0997	3.50107	3.94275	0.38028	0.868053	1
211641	8128700	9.42008e-09	0.0109626	0.00327658	0.121692	9.42008e-09	2.62514	2.62514	0.0109626	1.16731	1.16731	9.54391e-08	2.85174	2.85174	4.21862e-07	2.41653	2.41653	0.00709759	1.26808	1.26808	396.674	7.75503	10.192	0.199255	9.90555	0.580965	2.91945	0.0570756	0.175951	1
41032	7938051	1.54293e-06	0.334797	0.00243838	0.00522617	1.54293e-06	2.19617	2.19617	0.334797	0.930052	-1.07521	2.56617e-06	2.84977	2.84977	0.000542908	1.69246	1.69246	0.0945607	1.20685	1.20685	122.226	5.15278	1.03843	0.043778	10.8047	1.36652	13.404	0.565086	0.379421	1
55422	7954263	3.49664e-06	0.00445939	0.56796	0.926655	3.49664e-06	2.87389	2.87389	0.00445939	0.672856	-1.4862	6.16127e-05	2.84539	2.84539	5.32209e-05	2.90267	2.90267	0.0232897	0.666184	-1.50109	100.556	9.27818	14.1656	1.30704	0.71393	0.197621	0.00896138	0.000826857	0.830421	1
246045	8167399	1.62363e-07	1.57173e-05	0.0221482	2.6412e-06	1.62363e-07	1.83386	1.83386	1.57173e-05	1.4219	1.4219	2.93285e-08	2.83959	2.83959	0.0194856	1.18434	1.18434	3.32582e-07	2.20171	2.20171	206.877	3.06167	69.6998	1.03152	5.30977	0.235745	107.548	1.59165	0.133195	1
203750	8119868	2.71722e-07	0.920076	0.186946	0.417262	2.71722e-07	2.65814	2.65814	0.920076	0.992583	-1.00747	3.07606e-06	2.82628	2.82628	8.68899e-06	2.49999	2.49999	0.610128	1.05537	1.05537	183.626	7.95708	0.0106479	0.000461404	1.9843	0.257957	0.722825	0.0313222	0.389997	1
211474	8128512	1.60612e-06	0.622766	0.944284	0.577697	1.60612e-06	2.68113	2.68113	0.622766	1.04671	1.04671	1.83629e-05	2.82359	2.82359	4.22746e-05	2.54585	2.54585	0.461832	1.10233	1.10233	121.068	8.09789	0.259429	0.0173524	0.122838	0.0246488	0.33362	0.0223149	0.601984	1
91296	7994301	4.65845e-06	0.00424442	0.00481489	0.00782037	4.65845e-06	2.15308	2.15308	0.00424442	0.740449	-1.35053	6.77692e-06	2.81904	2.81904	0.00161701	1.64444	1.64444	0.788121	0.969476	-1.03148	93.8434	4.89648	14.4084	0.751787	8.8187	1.3804	11.589	0.60468	0.469594	1
57875	7956991	4.22737e-08	0.733316	0.139431	0.52476	4.22737e-08	2.93749	2.93749	0.733316	0.977692	-1.02282	1.18789e-06	2.81535	2.81535	6.07276e-07	3.06494	3.06494	0.491911	0.937038	-1.06719	281.83	9.66693	0.123538	0.00423745	2.36002	0.242851	0.437807	0.015017	0.308706	1
38189	7934909	1.44751e-06	0.493669	0.0939827	0.31949	1.44751e-06	3.11995	3.11995	0.493669	1.07559	1.07559	5.47407e-05	2.8016	2.8016	1.21128e-05	3.47447	3.47447	0.81525	0.965841	-1.03537	124.088	10.7784	0.508967	0.0442092	2.90082	0.755902	1.11026	0.0964381	0.781745	1
25940	7921242	0.216088	0.44983	0.129596	1.46818e-05	0.216088	1.14976	1.14976	0.44983	1.0864	1.0864	7.11256e-05	2.78066	2.78066	0.000726312	0.475411	-2.10344	0.000109897	2.62741	2.62741	1.77015	0.162145	0.62413	0.0571698	2.45712	0.675211	70.8871	6.49321	0.824393	1
154118	8064325	0.00182877	0.00130359	0.188851	0.000311645	0.00182877	1.55836	1.55836	0.00130359	1.59608	1.59608	5.79093e-05	2.77123	2.77123	0.383032	0.876322	-1.14113	4.83541e-05	2.8383	2.8383	18.9922	1.63855	21.0949	1.81996	1.97168	0.510319	31.9781	2.7589	0.776474	1
54487	7953214	3.88984e-07	0.00331488	0.0598613	0.723408	3.88984e-07	2.83762	2.83762	0.00331488	0.727895	-1.37382	9.0819e-06	2.75567	2.75567	5.72477e-06	2.922	2.922	0.0136404	0.706874	-1.41468	168.931	9.05624	15.6649	0.839781	3.57517	0.574986	0.13336	0.00714935	0.482483	1
179139	8092232	4.26344e-09	0.0159578	0.0198651	0.0324125	4.26344e-09	3.13194	3.13194	0.0159578	1.16779	1.16779	2.60235e-07	2.74355	2.74355	3.43232e-08	3.57532	3.57532	0.766224	1.02297	1.02297	474.663	10.8512	8.76198	0.200306	5.52309	0.378787	6.38401	0.145944	0.205748	1
173050	8085487	2.94728e-06	0.0500815	0.525544	0.421536	2.94728e-06	2.52792	2.52792	0.0500815	0.814748	-1.22737	2.61884e-05	2.72836	2.72836	9.45964e-05	2.34221	2.34221	0.341874	0.879347	-1.13721	104.763	7.16047	5.11285	0.349459	0.797774	0.163581	0.70916	0.0484705	0.615142	1
173063	8085500	3.59525e-07	0.00412616	0.4469	0.273711	3.59525e-07	2.5106	2.5106	0.00412616	0.765157	-1.30692	3.29524e-06	2.72461	2.72461	1.42461e-05	2.3134	2.3134	0.0938742	0.830381	-1.20427	172.057	7.05468	14.5485	0.596517	0.973737	0.119776	1.35878	0.0557127	0.369018	1
54490	7953217	4.58593e-06	0.89656	0.693414	0.0803401	4.58593e-06	2.29523	2.29523	0.89656	0.988618	-1.01151	1.71962e-05	2.71685	2.71685	0.000395302	1.93904	1.93904	0.226415	1.17022	1.17022	94.1996	5.74695	0.0178832	0.00109102	0.496982	0.09096	3.88096	0.236771	0.549074	1
41020	7938037	4.14057e-06	0.263645	0.254195	0.516246	4.14057e-06	2.54478	2.54478	0.263645	1.12001	1.12001	3.9931e-05	2.71359	2.71359	0.000115383	2.38648	2.38648	0.219161	1.1943	1.1943	96.5491	7.26347	1.42149	0.10694	1.61189	0.363791	0.456502	0.034343	0.677077	1
203744	8119862	3.89006e-08	0.460839	0.497282	0.188135	3.89006e-08	2.51038	2.51038	0.460839	1.04272	1.04272	3.90575e-07	2.71225	2.71225	1.63849e-06	2.32353	2.32353	0.155138	1.12657	1.12657	287.238	7.05333	0.593426	0.014572	0.857589	0.063176	2.02823	0.0498047	0.221001	1
211648	8128707	4.60141e-08	0.198907	0.0366108	0.12197	4.60141e-08	2.44829	2.44829	0.198907	1.07754	1.07754	3.97819e-07	2.68406	2.68406	2.28929e-06	2.23323	2.23323	0.0564594	1.18131	1.18131	276.417	6.67473	1.92301	0.0464356	4.38687	0.317793	2.91447	0.0703765	0.217326	1
102799	8007107	4.39526e-05	0.327086	0.000741047	0.00616277	4.39526e-05	1.94008	1.94008	0.327086	1.09815	1.09815	2.9969e-05	2.67501	2.67501	0.0255054	1.40706	1.40706	0.010047	1.51415	1.51415	53.8078	3.65662	1.07399	0.0729854	15.0881	3.07602	12.6414	0.859073	0.611613	1
98923	8002781	4.01898e-05	0.00231174	0.160666	0.0096602	4.01898e-05	1.97433	1.97433	0.00231174	1.4695	1.4695	3.46902e-05	2.66487	2.66487	0.0166699	1.46273	1.46273	0.000505711	1.98346	1.98346	55.051	3.8523	17.6276	1.23352	2.17576	0.456759	10.7024	0.748923	0.629792	1
32909	7929043	1.1131e-07	0.000171251	0.000305346	0.526996	1.1131e-07	2.78149	2.78149	0.000171251	0.658402	-1.51883	3.14087e-06	2.65961	2.65961	1.50496e-06	2.90896	2.90896	0.000966577	0.629552	-1.58843	225.695	8.71263	37.6711	1.45424	19.0963	2.21155	0.432992	0.016715	0.347432	1
203743	8119861	2.21151e-07	0.137628	0.847474	0.27096	2.21151e-07	2.46234	2.46234	0.137628	1.11161	1.11161	2.12555e-06	2.65718	2.65718	8.66255e-06	2.28179	2.28179	0.078853	1.19957	1.19957	192.606	6.7603	2.65555	0.0932072	0.267182	0.0281336	1.37559	0.048282	0.315892	1
66967	7967057	1.37343e-07	0.0198891	0.130867	0.647736	1.37343e-07	2.70837	2.70837	0.0198891	0.825358	-1.2116	3.47675e-06	2.62278	2.62278	2.02711e-06	2.79676	2.79676	0.0446258	0.799274	-1.25114	215.024	8.26478	7.97975	0.306713	2.44408	0.281825	0.223368	0.00858549	0.345928	1
252277	8174535	2.20877e-06	0.140217	0.178547	0.461243	2.20877e-06	2.43681	2.43681	0.140217	0.87285	-1.14567	2.13669e-05	2.5997	2.5997	6.70688e-05	2.28413	2.28413	0.563585	0.931195	-1.07389	112.236	6.60485	2.61642	0.15397	2.04181	0.360468	0.592324	0.0348569	0.529629	1
57883	7956999	9.99244e-07	0.735197	0.0489264	0.0660405	9.99244e-07	2.24361	2.24361	0.735197	1.02452	1.02452	4.57682e-06	2.59426	2.59426	8.36123e-05	1.94036	1.94036	0.11852	1.18464	1.18464	135.439	5.43659	0.121723	0.00488601	3.89795	0.469397	4.37367	0.175562	0.361265	1
161955	8073132	1.10838e-06	0.268701	4.0691e-05	0.00337172	1.10838e-06	2.03229	2.03229	0.268701	0.929866	-1.07542	1.71215e-06	2.59248	2.59248	0.000469377	1.59315	1.59315	0.0820163	1.18618	1.18618	132.169	4.18699	1.38958	0.0440205	31.752	3.01762	15.5761	0.493437	0.285111	1
211449	8128487	3.79351e-07	0.51111	0.749268	0.189533	3.79351e-07	2.88875	2.88875	0.51111	1.05726	1.05726	1.79175e-05	2.57366	2.57366	2.98234e-06	3.24241	3.24241	0.615773	0.941935	-1.06164	169.92	9.36904	0.468063	0.025808	0.410766	0.0679463	2.01413	0.111055	0.496241	1
175591	8088258	9.46272e-06	0.0602137	0.0968673	0.0767793	9.46272e-06	2.16028	2.16028	0.0602137	0.830129	-1.20463	3.00834e-05	2.56872	2.56872	0.000881733	1.81678	1.81678	0.917844	0.987082	-1.01309	78.9868	4.9392	4.61472	0.288567	2.85784	0.536118	3.99268	0.24967	0.562787	1
65190	7965095	5.66844e-06	0.000381997	0.172674	0.00583601	5.66844e-06	1.98068	1.98068	0.000381997	0.672279	-1.48748	6.95471e-06	2.56722	2.56722	0.00248239	1.52815	1.52815	0.210678	0.87136	-1.14763	89.4926	3.88876	30.2096	1.31271	2.08398	0.271668	12.8903	0.560127	0.391081	1
211649	8128708	5.60982e-07	0.678707	0.0253435	0.263762	5.60982e-07	2.35793	2.35793	0.678707	1.02992	1.02992	4.81421e-06	2.55968	2.55968	2.29647e-05	2.17208	2.17208	0.281555	1.11804	1.11804	155.093	6.12581	0.183188	0.00723551	5.0524	0.598674	1.42074	0.056116	0.355479	1
127652	8034810	0.000227828	0.194843	0.076876	0.000204353	0.000227828	1.59326	1.59326	0.194843	0.895393	-1.11683	1.47812e-05	2.55619	2.55619	0.951645	0.993068	-1.00698	0.0100457	1.43655	1.43655	34.8618	1.80622	1.96179	0.101642	3.1934	0.496358	35.9109	1.86057	0.466297	1
101867	8006071	0.000342713	0.879583	0.050112	0.00329059	0.000342713	1.72602	1.72602	0.879583	1.01536	1.01536	8.38273e-05	2.54314	2.54314	0.282154	1.17144	1.17144	0.0172468	1.49605	1.49605	31.1424	2.48028	0.0242924	0.00193472	3.85891	0.922006	15.7033	1.25066	0.716788	1
211640	8128699	1.0597e-05	0.531736	0.0686001	0.396627	1.0597e-05	2.33122	2.33122	0.531736	1.06481	1.06481	7.66854e-05	2.54044	2.54044	0.000348112	2.13923	2.13923	0.304379	1.16038	1.16038	76.8229	5.96421	0.422911	0.0328331	3.36475	0.783675	0.792121	0.061497	0.698723	1
211454	8128492	6.70508e-06	0.274826	0.55966	0.421809	6.70508e-06	2.35067	2.35067	0.274826	0.89833	-1.11318	5.37008e-05	2.54035	2.54035	0.000212924	2.17514	2.17514	0.825422	0.97082	-1.03006	85.9167	6.08184	1.35203	0.0957072	0.72983	0.154989	0.708296	0.0501386	0.637089	1
230312	8149739	3.076e-07	0.525334	0.235141	0.819262	3.076e-07	2.55898	2.55898	0.525334	0.954584	-1.04758	6.64926e-06	2.51698	2.51698	4.97231e-06	2.60169	2.60169	0.542124	0.938916	-1.06506	178.413	7.35027	0.436567	0.0179857	1.70441	0.210656	0.0553538	0.00228047	0.370783	1
249078	8170932	0.00254233	0.00300152	0.0289468	0.000375148	0.00254233	1.48321	1.48321	0.00300152	1.46762	1.46762	7.73005e-05	2.50828	2.50828	0.356052	0.877062	-1.14017	8.44556e-05	2.4819	2.4819	17.0942	1.29379	16.1898	1.22534	4.80576	1.09118	30.3636	2.29809	0.681173	1
232199	8151894	3.00729e-09	0.078951	0.00175854	0.000290126	3.00729e-09	2.08179	2.08179	0.078951	1.06619	1.06619	8.82897e-09	2.50431	2.50431	7.77385e-07	1.73056	1.73056	0.00041142	1.28258	1.28258	513.604	4.47599	3.92378	0.0341953	11.8702	0.310342	32.619	0.284271	0.0784338	1
93540	7996782	1.43131e-06	0.807747	0.000518545	0.280655	1.43131e-06	2.29692	2.29692	0.807747	0.98149	-1.01886	1.12686e-05	2.50212	2.50212	5.81952e-05	2.10856	2.10856	0.541611	1.06917	1.06917	124.419	5.75715	0.062803	0.00290603	16.6081	2.30548	1.31739	0.0609584	0.41645	1
32911	7929045	3.88365e-06	0.0463644	0.0366588	0.892308	3.88365e-06	2.46773	2.46773	0.0463644	0.81012	-1.23439	5.66534e-05	2.49928	2.49928	7.04097e-05	2.43658	2.43658	0.159459	0.820477	-1.2188	98.0498	6.79318	5.32831	0.369161	4.38459	0.911332	0.0193945	0.00134371	0.623547	1
173064	8085501	2.07152e-07	0.191503	0.0499646	0.451399	2.07152e-07	2.37797	2.37797	0.191503	0.916233	-1.09143	2.48835e-06	2.4968	2.4968	6.34584e-06	2.26479	2.26479	0.668926	0.962019	-1.03948	195.545	6.24728	1.99449	0.06372	3.8637	0.370313	0.619677	0.0197975	0.287532	1
41030	7938048	1.3432e-06	0.087368	0.000831237	0.0018496	1.3432e-06	1.92661	1.92661	0.087368	0.894132	-1.1184	1.58192e-06	2.48333	2.48333	0.000882607	1.49471	1.49471	0.119542	1.1525	1.1525	126.304	3.58018	3.67784	0.104251	14.6241	1.24359	18.9246	0.536431	0.255111	1
32905	7929039	4.47163e-06	0.00239182	0.157939	0.54308	4.47163e-06	2.34926	2.34926	0.00239182	0.693272	-1.44243	4.41688e-05	2.4832	2.4832	0.00011996	2.22254	2.22254	0.0335498	0.732801	-1.36463	94.7751	6.07331	17.4352	1.11727	2.19775	0.422503	0.399475	0.0255989	0.576732	1
57887	7957003	8.44126e-10	0.669002	0.0190467	0.0415426	8.44126e-10	2.28956	2.28956	0.669002	1.0141	1.0141	8.4248e-09	2.46848	2.46848	4.17626e-08	2.1236	2.1236	0.0775352	1.09335	1.09335	683.817	5.71276	0.195259	0.00163124	5.60693	0.140525	5.64232	0.0471372	0.075188	1
173059	8085496	5.10859e-07	0.0267121	0.548495	0.776825	5.10859e-07	2.52194	2.52194	0.0267121	0.823414	-1.21446	1.12955e-05	2.46839	2.46839	7.73324e-06	2.57664	2.57664	0.0676415	0.80593	-1.2408	158.524	7.1239	6.99384	0.314296	0.751592	0.101327	0.0853278	0.00383455	0.404451	1
57885	7957001	2.17316e-08	0.45359	0.0250629	0.304012	2.17316e-08	2.31376	2.31376	0.45359	0.964373	-1.03694	2.67103e-07	2.43357	2.43357	7.50435e-07	2.19984	2.19984	0.833096	1.01431	1.01431	328.042	5.8587	0.613501	0.0109569	5.07338	0.271825	1.18822	0.0212212	0.160736	1
211646	8128705	2.58922e-06	0.644998	0.297944	0.163803	2.58922e-06	2.17303	2.17303	0.644998	1.03623	1.03623	1.46384e-05	2.43347	2.43347	0.000144641	1.94047	1.94047	0.192421	1.16042	1.16042	108.06	5.015	0.227158	0.0105423	1.42699	0.198678	2.29853	0.106674	0.417686	1
18975	7913377	0.000455932	0.000744269	0.184773	0.00074431	0.000455932	1.58434	1.58434	0.000744269	0.651314	-1.53536	4.45684e-05	2.43253	2.43253	0.801656	1.03191	1.03191	0.999978	0.999997	-1	28.7364	1.76298	24.9477	1.53054	1.99888	0.367893	24.9473	1.53051	0.552149	1
104425	8008928	1.13228e-05	0.387073	0.359271	0.20026	1.13228e-05	2.14658	2.14658	0.387073	0.923242	-1.08314	5.51586e-05	2.42376	2.42376	0.000587083	1.9011	1.9011	0.745587	1.04245	1.04245	75.5818	4.85798	0.826176	0.053102	1.21478	0.234238	1.91034	0.122786	0.57847	1
93541	7996783	2.92143e-07	0.715563	0.000249729	0.207241	2.92143e-07	2.21499	2.21499	0.715563	0.977988	-1.02251	2.45284e-06	2.40049	2.40049	1.3078e-05	2.04382	2.04382	0.504611	1.05989	1.05989	180.563	5.26518	0.141443	0.00412445	20.1202	1.7601	1.84673	0.0538503	0.262439	1
211447	8128485	7.82898e-07	0.0617242	0.139409	0.163702	7.82898e-07	2.72465	2.72465	0.0617242	0.836515	-1.19544	4.11906e-05	2.39989	2.39989	5.28309e-06	3.09336	3.09336	0.0296697	0.736808	-1.35721	143.439	8.36449	4.5495	0.265299	2.36023	0.412903	2.29976	0.134108	0.524826	1
93537	7996779	2.75278e-07	0.374621	0.00031826	0.12174	2.75278e-07	2.172	2.172	0.374621	1.05501	1.05501	1.9153e-06	2.39548	2.39548	1.55542e-05	1.96937	1.96937	0.0945181	1.16356	1.16356	183.073	5.00888	0.872595	0.0238742	18.8909	1.55057	2.91859	0.0798527	0.24624	1
156355	8066845	9.8919e-05	2.10751e-07	8.90659e-05	0.00869633	9.8919e-05	1.77859	1.77859	2.10751e-07	3.3771	3.3771	6.12577e-05	2.37942	2.37942	0.0462948	1.32948	1.32948	6.55734e-07	4.51792	4.51792	43.6013	2.76049	194.767	12.3311	26.1519	4.96719	11.1381	0.705177	0.569809	1
153471	8063622	0.000165455	0.0278178	0.0579921	0.00142153	0.000165455	1.64687	1.64687	0.0278178	1.2361	1.2361	3.45013e-05	2.37635	2.37635	0.277695	1.14133	1.14133	0.000683516	1.78362	1.78362	38.0222	2.07205	6.86361	0.374038	3.62502	0.592646	20.5416	1.11943	0.490463	1
130500	8038011	2.52276e-05	0.0129594	0.808615	0.16364	2.52276e-05	2.05516	2.05516	0.0129594	1.32672	1.32672	9.51082e-05	2.36124	2.36124	0.00150545	1.78876	1.78876	0.0098948	1.52431	1.52431	61.9348	4.32018	9.53925	0.665397	0.323285	0.067651	2.30051	0.160469	0.627783	1
211448	8128486	6.00075e-07	0.215953	0.725319	0.114601	6.00075e-07	2.71993	2.71993	0.215953	0.897826	-1.1138	3.68628e-05	2.36112	2.36112	3.66222e-06	3.13326	3.13326	0.0575171	0.779387	-1.28306	152.667	8.33555	1.77129	0.0967115	0.447162	0.0732443	3.05166	0.166619	0.491395	1
232196	8151891	3.1359e-07	0.33116	0.0555171	0.0540803	3.1359e-07	2.08828	2.08828	0.33116	1.05839	1.05839	1.62308e-06	2.36003	2.36003	2.55284e-05	1.84782	1.84782	0.0476241	1.19612	1.19612	177.615	4.51405	1.05505	0.0268139	3.69412	0.281656	4.90233	0.124592	0.228733	1
206046	8122455	3.23869e-05	1.99912e-05	0.0218025	0.00933026	3.23869e-05	1.81452	1.81452	1.99912e-05	0.530962	-1.88337	2.93614e-05	2.34698	2.34698	0.0134924	1.40286	1.40286	0.00786491	0.686768	-1.4561	58.1534	2.95557	65.6506	3.33661	5.34031	0.814243	10.8453	0.551199	0.457414	1
232201	8151896	2.35619e-07	0.0554223	0.0125545	0.0960006	2.35619e-07	2.11747	2.11747	0.0554223	1.12722	1.12722	1.54243e-06	2.34302	2.34302	1.45719e-05	1.91363	1.91363	0.0184964	1.24729	1.24729	189.799	4.68584	4.83602	0.119394	6.48052	0.479981	3.45504	0.0852995	0.222196	1
211469	8128507	1.84196e-06	0.984401	0.367774	0.510842	1.84196e-06	2.47997	2.47997	0.984401	1.00169	1.00169	5.24669e-05	2.34154	2.34154	1.9285e-05	2.62658	2.62658	0.649625	0.945776	-1.05733	117.194	6.86776	0.000404049	2.3678e-05	1.18865	0.208971	0.468672	0.027465	0.527416	1
211481	8128519	8.32566e-07	0.632993	0.714619	0.377164	8.32566e-07	2.51652	2.51652	0.632993	0.962368	-1.0391	2.84733e-05	2.34146	2.34146	8.05237e-06	2.70466	2.70466	0.34055	0.895424	-1.11679	141.381	7.0908	0.244247	0.0122499	0.463687	0.069767	0.862922	0.0432789	0.451384	1
86971	7989498	8.67298e-06	0.655911	0.345757	0.70274	8.67298e-06	2.25515	2.25515	0.655911	0.959146	-1.04259	9.58693e-05	2.33704	2.33704	0.000185187	2.17612	2.17612	0.963396	0.993977	-1.00606	80.69	5.50581	0.212288	0.0144853	1.25779	0.257473	0.155251	0.0105934	0.614106	1
134481	8042476	1.81523e-06	6.79462e-05	1.07481e-05	0.0116473	1.81523e-06	1.92892	1.92892	6.79462e-05	1.52218	1.52218	3.89367e-06	2.33517	2.33517	0.000412386	1.59336	1.59336	5.45599e-05	1.84276	1.84276	117.601	3.59328	48.0984	1.46963	43.8164	4.0164	9.95275	0.304104	0.274992	1
18962	7913364	5.96696e-05	0.00122804	0.00235798	0.000632468	5.96696e-05	1.62926	1.62926	0.00122804	0.725581	-1.37821	1.23209e-05	2.32128	2.32128	0.20374	1.14355	1.14355	0.742202	1.03376	1.03376	49.7433	1.98371	21.4827	0.856706	10.9105	1.3053	26.1603	1.04324	0.35891	1
175590	8088257	2.50241e-05	0.152557	0.0663445	0.0842617	2.50241e-05	1.95279	1.95279	0.152557	0.875677	-1.14197	6.74021e-05	2.30274	2.30274	0.00231194	1.65602	1.65602	0.795461	1.0326	1.0326	62.061	3.72903	2.44206	0.146735	3.41582	0.615735	3.76497	0.226224	0.540779	1
211642	8128701	3.68742e-07	0.955195	0.0236158	0.661484	3.68742e-07	2.23648	2.23648	0.955195	0.996451	-1.00356	5.16153e-06	2.29966	2.29966	9.11944e-06	2.17503	2.17503	0.786361	1.0246	1.0246	171.046	5.3938	0.00333719	0.000105236	5.1863	0.490637	0.204932	0.00646236	0.283808	1
175582	8088249	1.13389e-05	0.057555	0.0231975	0.0305581	1.13389e-05	1.8975	1.8975	0.057555	0.85185	-1.17392	2.30766e-05	2.29188	2.29188	0.00189305	1.57098	1.57098	0.790719	1.0289	1.0289	75.5553	3.41583	4.73466	0.214053	5.22052	0.708054	6.56676	0.296881	0.406887	1
93533	7996775	7.36663e-08	0.637132	0.000107107	0.0126527	7.36663e-08	1.99774	1.99774	0.637132	1.02167	1.02167	3.12311e-07	2.28953	2.28953	8.97948e-06	1.74314	1.74314	0.0317318	1.1709	1.1709	248.16	3.98698	0.238267	0.00382803	24.969	1.20347	9.63113	0.154735	0.144595	1
93538	7996780	1.47222e-07	0.139296	5.52006e-05	0.135259	1.47222e-07	2.10098	2.10098	0.139296	1.08629	1.08629	1.15028e-06	2.28449	2.28449	7.62021e-06	1.93221	1.93221	0.0464638	1.18117	1.18117	211.606	4.58869	2.63024	0.057037	29.4554	1.91623	2.69221	0.0583808	0.195166	1
194367	8109313	7.38016e-05	0.191995	0.00261877	0.0314832	7.38016e-05	1.82585	1.82585	0.191995	0.883583	-1.13175	9.36575e-05	2.28258	2.28258	0.0137385	1.46051	1.46051	0.443349	1.10461	1.10461	47.076	3.01763	1.98962	0.127537	10.5821	2.03498	6.47392	0.414985	0.57691	1
211438	8128476	1.24777e-06	0.196964	0.841888	0.961569	1.24777e-06	2.2895	2.2895	0.196964	0.903205	-1.10717	2.25519e-05	2.28123	2.28123	2.10302e-05	2.2978	2.2978	0.334238	0.899941	-1.11118	128.524	5.71241	1.94142	0.086289	0.27523	0.0366989	0.00245443	0.000109091	0.400017	1
211440	8128478	2.45924e-07	0.247933	0.29307	0.0956402	2.45924e-07	2.59375	2.59375	0.247933	0.917688	-1.08969	1.52873e-05	2.27893	2.27893	1.59832e-06	2.95206	2.95206	0.0562841	0.806304	-1.24023	187.925	7.56293	1.52638	0.0614284	1.44598	0.174577	3.46383	0.1394	0.362199	1
65716	7965682	1.89988e-05	9.60303e-05	0.301324	8.94843e-05	1.89988e-05	1.5702	1.5702	9.60303e-05	1.44312	1.44312	2.38652e-06	2.27374	2.27374	0.327753	1.08435	1.08435	5.87874e-06	2.08972	2.08972	66.4898	1.69493	43.9426	1.12017	1.41403	0.108138	44.7649	1.14113	0.229424	1
232200	8151895	2.62208e-07	0.411782	0.306157	0.0295721	2.62208e-07	1.99432	1.99432	0.411782	1.04463	1.04463	1.14901e-06	2.2735	2.2735	2.72066e-05	1.74943	1.74943	0.0376907	1.19086	1.19086	185.151	3.96726	0.740684	0.0158708	1.3958	0.089724	6.66962	0.142911	0.192844	1
104424	8008927	3.0491e-08	0.00336588	0.0139023	0.239506	3.0491e-08	2.14884	2.14884	0.00336588	0.840893	-1.18921	3.37745e-07	2.27099	2.27099	1.16298e-06	2.03325	2.03325	0.0897636	0.888695	-1.12525	303.668	4.87135	15.5852	0.250012	6.25939	0.301233	1.58653	0.0254506	0.144375	1
200824	8116569	0.000113256	0.612606	0.0193348	0.0101504	0.000113256	1.72715	1.72715	0.612606	1.04518	1.04518	7.2442e-05	2.26934	2.26934	0.0473816	1.3145	1.3145	0.0259496	1.37329	1.37329	42.0707	2.48625	0.275094	0.0162572	5.57693	0.988736	10.5009	0.620568	0.531871	1
211482	8128520	1.84337e-06	0.567107	0.947118	0.323882	1.84337e-06	2.47634	2.47634	0.567107	1.05102	1.05102	6.94047e-05	2.26904	2.26904	1.50726e-05	2.70258	2.70258	0.757819	0.96304	-1.03838	117.172	6.84567	0.352898	0.0206177	0.118221	0.0207209	1.08914	0.063632	0.525816	1
232198	8151893	9.92327e-06	0.760167	0.0674625	0.0589675	9.92327e-06	1.92698	1.92698	0.760167	1.02364	1.02364	2.77535e-05	2.2623	2.2623	0.00108942	1.64135	1.64135	0.113935	1.20177	1.20177	78.0719	3.58223	0.0990323	0.00454398	3.39025	0.466673	4.6701	0.214282	0.412954	1
93536	7996778	6.46223e-07	0.110768	0.000355408	0.0128415	6.46223e-07	1.9158	1.9158	0.110768	1.09841	1.09841	1.80823e-06	2.25773	2.25773	0.000114944	1.62564	1.62564	0.00740841	1.29446	1.29446	150.041	3.51895	3.1276	0.0733523	18.3528	1.2913	9.57424	0.224547	0.211079	1
211442	8128480	1.23553e-06	0.171197	0.766944	0.313933	1.23553e-06	2.44886	2.44886	0.171197	0.889288	-1.1245	4.70619e-05	2.25119	2.25119	1.04503e-05	2.66389	2.66389	0.104456	0.817505	-1.22323	128.824	6.67822	2.21104	0.11462	0.384361	0.0597757	1.13761	0.0589734	0.466559	1
211643	8128702	3.71015e-07	0.760249	0.01789	0.0398895	3.71015e-07	1.98248	1.98248	0.760249	0.983662	-1.01661	1.68798e-06	2.24797	2.24797	3.52611e-05	1.74834	1.74834	0.174393	1.11539	1.11539	170.801	3.8991	0.0989624	0.00225914	5.73324	0.392639	5.76061	0.131505	0.205454	1
66968	7967058	1.23739e-06	0.614563	0.268256	0.33664	1.23739e-06	2.097	2.097	0.614563	0.966538	-1.03462	1.08253e-05	2.24058	2.24058	4.5325e-05	1.96261	1.96261	0.73521	1.03272	1.03272	128.778	4.56526	0.272031	0.00964368	1.54867	0.164704	1.03011	0.036518	0.319056	1
249028	8170878	0.00475884	0.00190617	0.0914299	0.000109456	0.00475884	1.34033	1.34033	0.00190617	1.40603	1.40603	4.87496e-05	2.23833	2.23833	0.0796195	0.802598	-1.24595	3.09834e-05	2.34805	2.34805	13.8503	0.714315	18.7456	0.966784	2.94021	0.454915	42.4523	2.18943	0.464166	1
134480	8042475	6.79156e-06	0.000652264	7.74337e-05	0.0364713	6.79156e-06	1.88052	1.88052	0.000652264	1.41549	1.41549	1.68011e-05	2.22346	2.22346	0.00096255	1.59048	1.59048	0.000470774	1.67362	1.67362	85.6493	3.32066	25.9273	1.00521	27.0823	3.14998	6.02581	0.233624	0.348934	1
86969	7989496	1.4984e-06	0.0248536	0.801351	0.319907	1.4984e-06	2.40866	2.40866	0.0248536	0.808124	-1.23743	5.66537e-05	2.21589	2.21589	1.24937e-05	2.6182	2.6182	0.0266715	0.743448	-1.34508	123.077	6.43366	7.22855	0.377861	0.333837	0.0523525	1.10824	0.0579317	0.470462	1
237659	8158027	1.86834e-06	0.245594	0.0207917	0.200381	1.86834e-06	2.01974	2.01974	0.245594	0.922385	-1.08415	1.2146e-05	2.20968	2.20968	9.21553e-05	1.84614	1.84614	0.923503	1.00913	1.00913	116.798	4.11419	1.54279	0.0543444	5.43308	0.574137	1.90921	0.0672515	0.317023	1
203755	8119873	1.31503e-05	0.460927	0.58038	0.118002	1.31503e-05	1.93267	1.93267	0.460927	1.06126	1.06126	4.77922e-05	2.20853	2.20853	0.000956229	1.69126	1.69126	0.111085	1.21274	1.21274	72.8448	3.61451	0.593186	0.0294335	0.690561	0.102796	2.98697	0.148212	0.446574	1
57888	7957004	2.5145e-07	0.27124	0.18121	0.576847	2.5145e-07	2.13679	2.13679	0.27124	0.936983	-1.06726	3.35448e-06	2.2066	2.2066	6.76483e-06	2.06919	2.06919	0.684714	0.967595	-1.03349	186.959	4.8	1.37387	0.0352728	2.02323	0.155834	0.335141	0.00860443	0.231066	1
237655	8158023	5.3486e-07	0.0883707	0.0386544	0.0716467	5.3486e-07	1.96851	1.96851	0.0883707	0.901829	-1.10886	2.79972e-06	2.19824	2.19824	4.05134e-05	1.76278	1.76278	0.928565	1.00708	1.00708	156.832	3.81892	3.65055	0.0888925	4.29297	0.313607	4.16577	0.101438	0.219154	1
204262	8120440	4.33959e-06	0.660053	0.0307645	0.107874	4.33959e-06	1.94524	1.94524	0.660053	0.969505	-1.03145	1.86831e-05	2.19671	2.19671	0.000315038	1.72255	1.72255	0.371363	1.09484	1.09484	95.4628	3.68598	0.206805	0.0079851	4.6951	0.543858	3.1872	0.123063	0.347505	1
175583	8088250	1.03712e-05	0.0263264	0.190593	0.0154375	1.03712e-05	1.79554	1.79554	0.0263264	0.838008	-1.19331	1.61333e-05	2.18981	2.18981	0.00265046	1.47226	1.47226	0.8223	1.02202	1.02202	77.2304	2.85219	7.04085	0.260025	1.96027	0.217184	8.88328	0.328068	0.332378	1
54488	7953215	4.868e-06	0.00219758	0.0111169	0.666738	4.868e-06	2.11065	2.11065	0.00219758	0.720267	-1.38837	5.49406e-05	2.18476	2.18476	0.000111596	2.03906	2.03906	0.0252776	0.745555	-1.34128	92.8513	4.64565	17.9164	0.896417	6.75072	1.01328	0.198143	0.00991372	0.450299	1
211455	8128493	1.48331e-06	0.965248	0.660352	0.135142	1.48331e-06	2.49879	2.49879	0.965248	0.996313	-1.0037	8.92013e-05	2.18251	2.18251	8.42511e-06	2.8609	2.8609	0.263636	0.870207	-1.14915	123.372	6.98258	0.00200667	0.000113573	0.550538	0.0934777	2.69404	0.152476	0.509379	1
122148	8028671	0.00064456	0.000585693	0.0640129	0.00037859	0.00064456	1.45313	1.45313	0.000585693	1.46073	1.46073	3.70006e-05	2.17479	2.17479	0.782346	0.970935	-1.02994	3.51014e-05	2.18617	2.18617	26.0169	1.16278	26.7483	1.19547	3.47087	0.465373	30.2858	1.35357	0.40224	1
62353	7961957	1.87784e-05	0.109719	0.297374	0.124503	1.87784e-05	1.88729	1.88729	0.109719	1.148	1.148	6.52294e-05	2.15309	2.15309	0.00133472	1.65431	1.65431	0.0365976	1.30968	1.30968	66.6834	3.35855	3.14896	0.1586	1.42919	0.215947	2.86975	0.144537	0.453291	1
194701	8109700	2.70823e-07	7.34947e-05	0.427977	0.229519	2.70823e-07	2.33135	2.33135	7.34947e-05	1.53518	1.53518	1.15333e-05	2.15106	2.15106	2.38603e-06	2.52676	2.52676	0.00339193	1.41646	1.41646	183.767	5.965	47.1271	1.52972	1.02107	0.0994302	1.6617	0.0539379	0.292136	1
165988	8077626	0.000770723	0.00794165	0.227866	0.000854126	0.000770723	1.46739	1.46739	0.00794165	1.29948	1.29948	6.50416e-05	2.14085	2.14085	0.959006	1.00578	1.00578	0.000240373	1.89588	1.89588	24.6932	1.22435	11.523	0.571337	1.74209	0.259132	23.956	1.1878	0.446243	1
211466	8128504	1.91005e-07	0.162046	0.5809	0.123685	1.91005e-07	2.37564	2.37564	0.162046	0.910858	-1.09787	1.0445e-05	2.14077	2.14077	1.40153e-06	2.63628	2.63628	0.0487297	0.820806	-1.21832	199.252	6.23319	2.32008	0.0725789	0.689594	0.0647176	2.88407	0.0902221	0.281546	1
93535	7996777	5.13183e-07	0.320014	0.000246918	0.0471604	5.13183e-07	1.90053	1.90053	0.320014	0.947711	-1.05517	2.33715e-06	2.13697	2.13697	4.69705e-05	1.69024	1.69024	0.401412	1.06561	1.06561	158.356	3.43286	1.10772	0.0240133	20.1792	1.31234	5.28039	0.114469	0.195103	1
91294	7994299	1.6955e-07	0.000810533	0.0105926	0.00531528	1.6955e-07	1.83076	1.83076	0.000810533	0.811863	-1.23174	4.74116e-07	2.13608	2.13608	3.54655e-05	1.56908	1.56908	0.388205	0.94726	-1.05568	204.817	3.04463	24.3297	0.361664	6.86008	0.305927	13.3245	0.19807	0.133786	1
175581	8088248	2.91339e-05	0.0971882	0.0041302	0.0264823	2.91339e-05	1.75924	1.75924	0.0971882	0.873458	-1.14487	4.38009e-05	2.13521	2.13521	0.00582826	1.44948	1.44948	0.585982	1.06012	1.06012	59.73	2.65661	3.42639	0.152396	9.2408	1.23301	7.02176	0.312306	0.400293	1
237658	8158026	2.69699e-07	0.076005	0.0390101	0.390691	2.69699e-07	2.03083	2.03083	0.076005	0.900593	-1.11038	2.96547e-06	2.12877	2.12877	8.91476e-06	1.93739	1.93739	0.455559	0.944027	-1.05929	183.945	4.17848	4.01784	0.0912688	4.27724	0.291484	0.813125	0.0184709	0.204443	1
93542	7996784	5.19975e-08	0.0932759	3.20465e-05	0.0357047	5.19975e-08	1.92408	1.92408	0.0932759	1.0778	1.0778	3.11454e-07	2.12327	2.12327	4.06431e-06	1.74359	1.74359	0.0133098	1.18937	1.18937	268.79	3.56583	3.52252	0.0467305	33.6623	1.33971	6.08955	0.0807853	0.119396	1
175584	8088251	1.6735e-06	0.00543672	0.00162909	0.0981798	1.6735e-06	1.89379	1.89379	0.00543672	0.808935	-1.23619	8.18242e-06	2.10888	2.10888	0.000119791	1.70063	1.70063	0.237134	0.900815	-1.11011	119.893	3.39498	13.2187	0.374309	12.1308	1.03051	3.40281	0.0963562	0.25485	1
194712	8109711	1.14884e-06	0.00520273	0.509417	0.421004	1.14884e-06	1.99185	1.99185	0.00520273	1.24675	1.24675	1.13511e-05	2.09554	2.09554	3.69754e-05	1.89329	1.89329	0.0110589	1.31166	1.31166	131.056	3.95302	13.4252	0.404943	0.831483	0.0752397	0.71085	0.0214413	0.271466	1
93539	7996781	2.14953e-06	0.909744	0.000608128	0.522182	2.14953e-06	2.00461	2.00461	0.909744	1.00766	1.00766	2.24384e-05	2.09389	2.09389	6.02116e-05	1.91915	1.91915	0.593537	1.05253	1.05253	112.966	4.02663	0.0135936	0.000484538	15.9148	1.70183	0.443406	0.015805	0.320802	1
6634	7899446	0.000220516	0.560377	0.0580811	0.00553562	0.000220516	1.58053	1.58053	0.560377	1.04777	1.04777	8.30487e-05	2.09068	2.09068	0.137327	1.19486	1.19486	0.0151961	1.38596	1.38596	35.1739	1.74456	0.365539	0.0181301	3.62261	0.539024	13.1346	0.651454	0.446383	1
211475	8128513	1.30543e-08	0.0442742	0.338215	0.0344754	1.30543e-08	2.33291	2.33291	0.0442742	0.902013	-1.10863	8.8122e-07	2.09019	2.09019	9.32999e-08	2.60381	2.60381	0.00772298	0.808167	-1.23737	368.359	5.97441	5.45917	0.0885421	1.28264	0.0624091	6.1954	0.100483	0.145971	1
211453	8128491	5.2537e-07	0.0094579	0.573865	0.68189	5.2537e-07	2.1425	2.1425	0.0094579	0.81919	-1.22072	1.26679e-05	2.08811	2.08811	7.30292e-06	2.1983	2.1983	0.0277162	0.798395	-1.25251	157.489	4.8338	10.7893	0.331154	0.702759	0.064709	0.17933	0.00550414	0.276236	1
211480	8128518	5.63743e-08	0.12772	0.220296	0.0166932	5.63743e-08	2.4529	2.4529	0.12772	0.911493	-1.0971	5.90843e-06	2.0861	2.0861	2.70223e-07	2.8842	2.8842	0.00984211	0.775189	-1.29001	263.861	6.70282	2.81464	0.0714998	1.78282	0.135866	8.59865	0.21843	0.228626	1
211476	8128514	6.05587e-07	0.111051	0.294342	0.133715	6.05587e-07	2.32124	2.32124	0.111051	0.886434	-1.12812	3.46044e-05	2.07435	2.07435	3.91307e-06	2.5975	2.5975	0.0389397	0.792154	-1.26238	152.341	5.90386	3.12187	0.120986	1.44099	0.167533	2.71655	0.105278	0.348788	1
104429	8008932	3.18438e-07	0.663592	0.000188929	0.828772	3.18438e-07	2.04807	2.04807	0.663592	0.97606	-1.02453	5.17733e-06	2.07279	2.07279	6.82268e-06	2.02364	2.02364	0.876023	0.987842	-1.01231	176.983	4.27879	0.202191	0.00488823	21.6187	1.56798	0.049577	0.00119859	0.217587	1
104426	8008929	8.63157e-09	0.00807314	0.0589986	0.320882	8.63157e-09	2.15418	2.15418	0.00807314	0.878877	-1.13782	2.84156e-07	2.06955	2.06955	1.15036e-07	2.24226	2.24226	0.0120092	0.844351	-1.18434	404.615	4.903	11.4527	0.138781	3.59794	0.130796	1.10352	0.0133722	0.109059	1
82940	7985064	4.87554e-06	0.234677	0.483474	0.52856	4.87554e-06	1.97534	1.97534	0.234677	0.913932	-1.09417	4.68431e-05	2.06898	2.06898	0.000133053	1.88594	1.88594	0.6723	0.957257	-1.04465	92.8166	3.85809	1.62233	0.067435	0.888123	0.110749	0.429646	0.017859	0.374102	1
194702	8109701	8.01583e-08	5.35534e-05	0.186118	0.277714	8.01583e-08	2.18254	2.18254	5.35534e-05	1.43017	1.43017	2.99746e-06	2.05997	2.05997	8.57895e-07	2.3124	2.3124	0.00217357	1.34985	1.34985	243.394	5.07157	51.1496	1.0658	1.98983	0.124385	1.33474	0.0278117	0.187532	1
194706	8109705	7.85197e-08	0.000109759	0.36089	0.800276	7.85197e-08	2.02172	2.02172	0.000109759	1.3407	1.3407	1.33958e-06	2.04557	2.04557	1.77466e-06	1.99814	1.99814	0.000987722	1.35651	1.35651	244.551	4.12563	42.4212	0.715654	1.20975	0.0612263	0.0679054	0.00114558	0.151832	1
82938	7985062	3.65598e-07	0.0170495	0.120082	0.126927	3.65598e-07	1.88019	1.88019	0.0170495	0.868668	-1.15119	2.4852e-06	2.03903	2.03903	2.0687e-05	1.73372	1.73372	0.40423	0.942056	-1.06151	171.387	3.31878	8.52268	0.165035	2.55983	0.148707	2.82804	0.0547628	0.174278	1
93534	7996776	1.38012e-07	0.833022	5.2368e-05	0.434984	1.38012e-07	1.96309	1.96309	0.833022	0.990061	-1.01004	1.68493e-06	2.03832	2.03832	4.28568e-06	1.89064	1.89064	0.681317	1.028	1.028	214.783	3.7879	0.0471038	0.000830718	29.8411	1.57883	0.667601	0.0117738	0.158723	1
175587	8088254	7.46939e-05	0.0418559	0.203556	0.0250181	7.46939e-05	1.66742	1.66742	0.0418559	0.83783	-1.19356	8.43829e-05	2.03732	2.03732	0.0163337	1.36468	1.36468	0.829355	1.0237	1.0237	46.929	2.17631	5.62056	0.260651	1.87907	0.261423	7.20691	0.334216	0.41737	1
194703	8109702	5.80773e-08	4.70762e-05	0.47342	0.248905	5.80773e-08	2.15071	2.15071	4.70762e-05	1.41053	1.41053	2.24201e-06	2.02888	2.02888	6.15729e-07	2.27986	2.27986	0.00208073	1.33063	1.33063	262.068	4.88244	52.8708	0.985007	0.910947	0.0509141	1.51963	0.0283114	0.167674	1
57546	7956625	0.000509614	0.545762	0.00434779	0.00118077	0.000509614	1.45201	1.45201	0.545762	0.956598	-1.04537	6.13325e-05	2.01883	2.01883	0.674587	1.04433	1.04433	0.0189925	1.33003	1.33003	27.8391	1.15798	0.394074	0.0163917	9.09792	1.1353	21.7405	0.904306	0.37436	1
57874	7956990	1.11039e-05	0.584802	0.0423439	0.0668204	1.11039e-05	1.76081	1.76081	0.584802	0.96388	-1.03747	3.20516e-05	2.01593	2.01593	0.00113842	1.53798	1.53798	0.311201	1.10353	1.10353	75.9456	2.665	0.321097	0.0112676	4.13779	0.435596	4.34344	0.152415	0.315818	1
125449	8032397	0.000145758	1.78839e-05	0.0909744	0.000658971	0.000145758	1.46439	1.46439	1.78839e-05	1.64815	1.64815	2.14795e-05	1.99502	1.99502	0.422756	1.0749	1.0749	5.95015e-06	2.24536	2.24536	39.3381	1.21134	67.4989	2.07849	2.94738	0.272276	25.8503	0.796008	0.277137	1
173057	8085494	8.94557e-06	0.00256026	0.214998	0.411529	8.94557e-06	1.87083	1.87083	0.00256026	0.748959	-1.33519	6.78425e-05	1.98707	1.98707	0.000287364	1.7614	1.7614	0.0461376	0.795491	-1.25709	80.0814	3.26656	17.0552	0.695692	1.81232	0.221776	0.741518	0.0302469	0.367115	1
18959	7913361	1.37907e-05	6.51927e-05	0.0214713	0.00991229	1.37907e-05	1.64067	1.64067	6.51927e-05	0.665737	-1.50209	1.64492e-05	1.98389	1.98389	0.00493681	1.35683	1.35683	0.0274262	0.805005	-1.24223	71.9939	2.04083	48.6171	1.37816	5.37011	0.456683	10.5973	0.300403	0.255125	1
57886	7957002	4.75729e-07	0.230616	0.142646	0.439277	4.75729e-07	1.904	1.904	0.230616	0.936864	-1.06739	5.24477e-06	1.98378	1.98378	1.48854e-05	1.82744	1.82744	0.743842	0.976116	-1.02447	161.183	3.45243	1.65322	0.0354108	2.33005	0.149724	0.654779	0.0140249	0.192774	1
161900	8073070	7.28758e-07	0.217642	0.0304531	0.0478008	7.28758e-07	1.77704	1.77704	0.217642	0.938847	-1.06514	3.13669e-06	1.98169	1.98169	6.90183e-05	1.59353	1.59353	0.512577	1.04696	1.04696	145.872	2.75215	1.75714	0.0331517	4.71349	0.266786	5.24257	0.0989108	0.169802	1
74199	7975174	2.96927e-05	0.474686	0.00202046	0.000723878	2.96927e-05	1.51334	1.51334	0.474686	1.0409	1.0409	8.55334e-06	1.98144	1.98144	0.0890909	1.15583	1.15583	0.00278395	1.36287	1.36287	59.4443	1.42916	0.556554	0.0133807	11.4082	0.822829	25.1515	0.604693	0.216378	1
65717	7965683	6.10266e-05	0.00357341	0.0785609	0.0127704	6.10266e-05	1.59286	1.59286	0.00357341	1.29528	1.29528	5.29076e-05	1.95538	1.95538	0.0213205	1.29754	1.29754	0.000786926	1.59008	1.59008	49.4551	1.80427	15.2756	0.5573	3.16124	0.345994	9.59554	0.350073	0.328346	1
222345	8140747	1.88169e-05	0.107727	0.105645	0.0685655	1.88169e-05	1.70107	1.70107	0.107727	1.12326	1.12326	4.89375e-05	1.94614	1.94614	0.00196075	1.48687	1.48687	0.0233995	1.28507	1.28507	66.6494	2.34976	3.19028	0.112475	2.73596	0.289373	4.27738	0.150802	0.3173	1
30075	7925864	0.000304662	0.0809404	0.000707427	0.00080994	0.000304662	1.42506	1.42506	0.0809404	1.13057	1.13057	3.69497e-05	1.93912	1.93912	0.613577	1.04727	1.04727	0.000873879	1.5384	1.5384	32.18	1.04456	3.86275	0.125384	15.279	1.48786	24.335	0.78991	0.292139	1
108795	8013772	0.000403874	8.54475e-05	0.111527	0.0011908	0.000403874	1.428	1.428	8.54475e-05	0.644192	-1.55233	5.37273e-05	1.93576	1.93576	0.586944	1.05343	1.05343	0.176447	0.873251	-1.14515	29.7396	1.05677	45.3096	1.61004	2.6609	0.283659	21.6847	0.770549	0.319808	1
211836	8128917	2.73729e-06	0.629826	0.230533	0.0359187	2.73729e-06	1.70282	1.70282	0.629826	0.974612	-1.02605	8.2028e-06	1.93344	1.93344	0.000352121	1.49971	1.49971	0.198066	1.10661	1.10661	106.633	2.35887	0.248886	0.0055057	1.72811	0.114685	6.07158	0.134312	0.199093	1
211827	8128908	1.40009e-07	0.00022153	0.028954	0.279568	1.40009e-07	1.82536	1.82536	0.00022153	0.783662	-1.27606	1.42584e-06	1.91381	1.91381	5.32344e-06	1.74099	1.74099	0.00815939	0.821638	-1.21708	214.073	3.01494	35.1299	0.494759	4.8053	0.20303	1.32377	0.0186436	0.126753	1
211444	8128482	1.58851e-07	0.429808	0.983372	0.62401	1.58851e-07	1.95742	1.95742	0.429808	0.962229	-1.03925	4.10092e-06	1.91169	1.91169	2.27842e-06	2.00424	2.00424	0.37012	0.939751	-1.06411	207.924	3.75547	0.683343	0.0123424	0.0519494	0.00281489	0.257551	0.00465181	0.162555	1
57884	7957000	7.03994e-10	0.0438216	0.000484848	0.802142	7.03994e-10	1.89277	1.89277	0.0438216	0.945532	-1.05761	1.39119e-08	1.90448	1.90448	1.64926e-08	1.88113	1.88113	0.174556	0.951384	-1.0511	712.303	3.38927	5.48853	0.0261154	16.9079	0.241352	0.0666105	0.000316945	0.0428236	1
250590	8172636	0.000995	0.0121629	0.000160181	0.000453197	0.000995	1.35464	1.35464	0.0121629	1.2195	1.2195	5.21173e-05	1.90393	1.90393	0.690949	0.963829	-1.03753	0.000201129	1.71398	1.71398	22.8915	0.767071	9.78372	0.327843	22.55	2.26689	28.7856	0.964578	0.301582	1
74194	7975169	0.000113337	0.980487	0.0379253	0.0120845	0.000113337	1.54347	1.54347	0.980487	1.00168	1.00168	7.90014e-05	1.90338	1.90338	0.0418127	1.25162	1.25162	0.0524929	1.23526	1.23526	42.0627	1.56841	0.000632311	2.35772e-05	4.32576	0.483888	9.80885	0.365746	0.335586	1
194704	8109703	3.89391e-08	1.40623e-05	0.235871	0.156157	3.89391e-08	2.01709	2.01709	1.40623e-05	1.41974	1.41974	1.75422e-06	1.8919	1.8919	3.69099e-07	2.15055	2.15055	0.000858153	1.33162	1.33162	287.173	4.09878	71.6475	1.02261	1.70071	0.0728219	2.39465	0.0341784	0.128456	1
194705	8109704	3.5198e-07	0.000362651	0.763569	0.389692	3.5198e-07	1.98004	1.98004	0.000362651	1.33326	1.33326	1.16971e-05	1.88923	1.88923	3.7711e-06	2.07522	2.07522	0.00959165	1.27211	1.27211	172.908	3.8851	30.6535	0.688758	0.389375	0.0262468	0.81671	0.0183507	0.202222	1
194710	8109709	4.14122e-07	0.000508818	0.583792	0.474585	4.14122e-07	1.96021	1.96021	0.000508818	1.31691	1.31691	1.24113e-05	1.88537	1.88537	4.8041e-06	2.03801	2.03801	0.0107606	1.26663	1.26663	166.483	3.77141	27.8515	0.63093	0.684227	0.0465001	0.556815	0.0126137	0.20388	1
223187	8141691	0.00256859	9.01644e-05	0.00173518	0.000546455	0.00256859	1.32185	1.32185	9.01644e-05	1.57122	1.57122	9.78675e-05	1.88169	1.88169	0.458168	0.928578	-1.07692	1.46731e-05	2.23667	2.23667	17.0372	0.648222	44.6761	1.69981	11.9155	1.36006	27.2876	1.03822	0.342427	1
165990	8077628	0.000459579	0.125318	0.021665	0.000997391	0.000459579	1.39627	1.39627	0.125318	1.11109	1.11109	5.26138e-05	1.8813	1.8813	0.695419	1.03629	1.03629	0.0013338	1.49706	1.49706	28.6715	0.927664	2.85562	0.0923933	5.35261	0.51955	22.875	0.74012	0.291194	1
91290	7994295	1.4445e-07	0.000261763	2.05521e-05	0.00966695	1.4445e-07	1.675	1.675	0.000261763	0.814677	-1.22748	5.00221e-07	1.88051	1.88051	2.22305e-05	1.49194	1.49194	0.10821	0.914634	-1.09333	212.536	2.21508	33.5588	0.349754	37.4966	1.17238	10.6996	0.111512	0.0937992	1
82936	7985060	6.57709e-08	0.233914	0.0479306	0.842582	6.57709e-08	1.86456	1.86456	0.233914	0.951409	-1.05107	1.16468e-06	1.8795	1.8795	1.44651e-06	1.84974	1.84974	0.468004	0.959031	-1.04272	254.699	3.23164	1.62807	0.0206571	3.93163	0.149654	0.0417828	0.000530141	0.114192	1
211443	8128481	7.65336e-07	0.251047	0.565508	0.530027	7.65336e-07	1.93112	1.93112	0.251047	0.934982	-1.06954	2.14928e-05	1.86322	1.86322	8.91051e-06	2.00148	2.00148	0.216479	0.90211	-1.10851	144.205	3.60571	1.50487	0.0376279	0.718603	0.0539039	0.426525	0.0106649	0.225036	1
29851	7925598	7.49895e-05	0.0988102	0.000331164	0.0217086	7.49895e-05	1.55425	1.55425	0.0988102	1.12586	1.12586	7.89557e-05	1.85797	1.85797	0.0181205	1.30018	1.30018	0.00982126	1.34587	1.34587	46.8807	1.61911	3.38797	0.11701	18.6957	1.93707	7.6799	0.265239	0.310831	1
211471	8128509	3.95458e-07	0.223835	0.354747	0.209806	3.95458e-07	1.99534	1.99534	0.223835	0.932798	-1.07204	1.78478e-05	1.85687	1.85687	3.21886e-06	2.14414	2.14414	0.0929952	0.868065	-1.15199	168.282	3.97314	1.70651	0.0402907	1.22897	0.0870482	1.82408	0.0430665	0.21249	1
69116	7969453	0.00123023	0.102103	0.00290442	0.00031458	0.00123023	1.31931	1.31931	0.102103	1.11498	1.11498	4.71417e-05	1.84936	1.84936	0.491613	0.94117	-1.06251	0.000506862	1.56295	1.56295	21.471	0.639291	3.31241	0.0986256	10.2654	0.916944	31.8949	0.949656	0.267971	1
106336	8011045	3.93382e-05	1.00331e-05	3.66769e-05	0.0230415	3.93382e-05	1.5612	1.5612	1.00331e-05	1.69609	1.69609	5.11282e-05	1.83897	1.83897	0.00884138	1.3254	1.3254	1.86447e-05	1.99785	1.99785	55.3522	1.65205	77.8613	2.32385	32.5703	2.91629	7.47932	0.223228	0.268615	1
60899	7960323	1.82524e-06	0.257371	0.130309	0.173052	1.82524e-06	1.70309	1.70309	0.257371	0.942319	-1.06121	1.11573e-05	1.83152	1.83152	9.73802e-05	1.58366	1.58366	0.852524	1.01338	1.01338	117.448	2.36022	1.4623	0.0293862	2.44978	0.147691	2.18986	0.0440072	0.180863	1
126225	8033245	4.35477e-06	0.598247	0.000432387	0.222849	4.35477e-06	1.70133	1.70133	0.598247	1.03016	1.03016	2.62212e-05	1.82697	1.82697	0.000207528	1.58434	1.58434	0.221983	1.10623	1.10623	95.3824	2.3511	0.298266	0.007352	17.4291	1.28884	1.71444	0.0422596	0.221842	1
12700	7906387	7.73897e-05	0.56502	0.199146	0.000250021	7.73897e-05	1.38384	1.38384	0.56502	1.02887	1.02887	8.986e-06	1.82686	1.82686	0.501921	1.04826	1.04826	0.00139676	1.35824	1.35824	46.4974	0.878634	0.356785	0.00674196	1.90599	0.108049	33.985	0.642195	0.170068	1
200823	8116568	5.51269e-05	0.980204	0.000487215	0.0363486	5.51269e-05	1.55896	1.55896	0.980204	1.00159	1.00159	8.12644e-05	1.81687	1.81687	0.00921354	1.33766	1.33766	0.113103	1.16729	1.16729	50.7697	1.64139	0.000650786	2.104e-05	16.886	1.63778	6.0359	0.195141	0.290971	1
243774	8164838	0.000105204	9.1921e-06	9.06025e-06	0.00699145	0.000105204	1.47435	1.47435	9.1921e-06	1.69664	1.69664	5.73747e-05	1.81157	1.81157	0.0577329	1.1999	1.1999	1.06048e-05	2.08471	2.08471	42.8989	1.25474	79.5502	2.32674	45.6391	4.00465	12.0769	0.353233	0.263238	1
211462	8128500	1.09301e-06	0.111636	0.503117	0.391017	1.09301e-06	1.89873	1.89873	0.111636	0.906472	-1.10318	3.67157e-05	1.80582	1.80582	1.04511e-05	1.99642	1.99642	0.0921884	0.862113	-1.15994	132.605	3.42275	3.11012	0.0802771	0.844953	0.0654288	0.811957	0.0209579	0.232304	1
187327	8101436	3.44115e-07	0.336221	0.0670463	0.00294757	3.44115e-07	1.56424	1.56424	0.336221	1.03507	1.03507	6.80003e-07	1.79382	1.79382	0.000115566	1.36404	1.36404	0.00600539	1.18699	1.18699	173.82	1.66647	1.03199	0.00989407	3.39971	0.0977825	16.2869	0.156148	0.0862861	1
74198	7975173	0.000518575	0.634222	0.0166716	0.00135701	0.000518575	1.36526	1.36526	0.634222	1.02956	1.02956	6.68931e-05	1.78849	1.78849	0.633258	1.04218	1.04218	0.0059684	1.34872	1.34872	27.7005	0.807017	0.242461	0.00706377	5.8775	0.513698	20.837	0.607057	0.262203	1
5188	7897820	0.00010988	6.53651e-06	0.00232245	0.00984415	0.00010988	1.47298	1.47298	6.53651e-06	1.73837	1.73837	6.99052e-05	1.78807	1.78807	0.0470067	1.21341	1.21341	9.53206e-06	2.11024	2.11024	42.4089	1.24873	86.4502	2.54553	10.9587	0.968037	10.6254	0.312864	0.265006	1
210681	8127640	4.79204e-07	0.0296244	0.806196	0.0615445	4.79204e-07	2.00987	2.00987	0.0296244	1.15265	1.15265	3.85066e-05	1.7871	1.7871	2.42049e-06	2.26041	2.26041	0.759289	1.02489	1.02489	160.91	4.05702	6.66406	0.168021	0.326796	0.0247185	4.55715	0.114899	0.226917	1
59804	7959127	8.50888e-06	0.0322178	0.238595	0.226972	8.50888e-06	1.65648	1.65648	0.0322178	0.867764	-1.15239	4.64569e-05	1.78137	1.78137	0.000405837	1.54035	1.54035	0.405731	0.93319	-1.07159	81.0678	2.12065	6.40258	0.167485	1.687	0.132391	1.68158	0.0439885	0.235431	1
211849	8128930	2.86811e-07	0.728653	0.0626386	0.390219	2.86811e-07	1.71687	1.71687	0.728653	0.985736	-1.01447	3.13416e-06	1.78022	1.78022	9.49533e-06	1.65578	1.65578	0.709037	1.02211	1.02211	181.337	2.43225	0.128108	0.0017183	3.50447	0.141015	0.814818	0.0109291	0.120716	1
200821	8116566	2.84717e-05	0.95362	2.72962e-05	0.00349364	2.84717e-05	1.46647	1.46647	0.95362	0.99705	-1.00296	1.72133e-05	1.78005	1.78005	0.0241317	1.20812	1.20812	0.0231534	1.21026	1.21026	60.0774	1.22033	0.00357635	7.26454e-05	35.0037	2.13306	15.3919	0.312652	0.182814	1
207984	8124657	0.000121428	4.70402e-05	0.0016252	0.00342708	0.000121428	1.42613	1.42613	4.70402e-05	1.4943	1.4943	4.43293e-05	1.77245	1.77245	0.11206	1.14748	1.14748	2.38591e-05	1.85717	1.85717	41.3006	1.04901	52.8811	1.34315	12.139	0.924971	15.4915	0.393475	0.228595	1
82939	7985063	3.21885e-06	0.169497	0.20579	0.824685	3.21885e-06	1.74775	1.74775	0.169497	0.920962	-1.08582	4.45493e-05	1.76986	1.76986	6.32334e-05	1.72591	1.72591	0.39418	0.932615	-1.07225	102.573	2.59531	2.2307	0.0564411	1.86569	0.141617	0.0520182	0.00131616	0.227718	1
132926	8040764	0.000975746	8.79276e-05	0.12606	0.00104901	0.000975746	1.33136	1.33136	8.79276e-05	1.49178	1.49178	8.3697e-05	1.76705	1.76705	0.971584	1.00309	1.00309	2.00737e-05	1.97997	1.97997	23.0257	0.68194	44.9713	1.33189	2.4942	0.221608	22.5313	0.667298	0.266548	1
91300	7994305	1.95574e-05	0.000212468	0.00761406	0.168632	1.95574e-05	1.61502	1.61502	0.000212468	0.703501	-1.42146	7.874e-05	1.76414	1.76414	0.00114161	1.4785	1.4785	0.0116155	0.768459	-1.30131	66.011	1.91298	35.5323	1.02972	7.63921	0.664147	2.24081	0.0649382	0.260818	1
10421	7903645	0.00239158	0.0647282	0.00297759	0.000138757	0.00239158	1.2535	1.2535	0.0647282	0.892409	-1.12056	4.03077e-05	1.76396	1.76396	0.164911	0.890764	-1.12263	0.0155322	1.25582	1.25582	17.4358	0.425016	4.42556	0.107878	10.1904	0.745202	39.8592	0.97161	0.219384	1
60900	7960324	5.49125e-06	0.0460776	0.0581153	0.0258898	5.49125e-06	1.5573	1.5573	0.0460776	0.897767	-1.11388	1.2382e-05	1.76331	1.76331	0.000931884	1.37535	1.37535	0.809256	1.01653	1.01653	90.1839	1.63351	5.34582	0.0968297	3.62168	0.1968	7.09512	0.128515	0.163018	1
187325	8101434	3.61038e-06	0.608651	0.388934	0.026319	3.61038e-06	1.55798	1.55798	0.608651	0.976731	-1.02382	9.019e-06	1.75273	1.75273	0.000573892	1.38487	1.38487	0.167512	1.09883	1.09883	99.7853	1.63675	0.281356	0.004615	1.12647	0.0554315	7.04177	0.115504	0.147625	1
222978	8141457	7.75227e-05	1.40794e-06	0.000988353	0.00147492	7.75227e-05	1.40154	1.40154	1.40794e-06	0.574992	-1.73916	2.19752e-05	1.75194	1.75194	0.136697	1.12122	1.12122	0.00109514	0.718744	-1.39132	46.4766	0.948726	124.905	2.54969	13.9467	0.854082	20.3093	0.414574	0.183717	1
91289	7994294	2.15218e-08	1.40755e-05	1.55443e-05	0.550151	2.15218e-08	1.71783	1.71783	1.40755e-05	0.776815	-1.28731	3.27499e-07	1.74995	1.74995	5.89224e-07	1.6863	1.6863	0.000358426	0.791339	-1.26368	328.768	2.43726	71.631	0.531023	40.1082	0.892003	0.385345	0.00285668	0.0667198	1
71192	7971788	9.30263e-05	0.736305	0.125407	0.000517603	9.30263e-05	1.36631	1.36631	0.736305	0.983845	-1.01642	1.45401e-05	1.74884	1.74884	0.350651	1.06745	1.06745	0.00697173	1.2593	1.2593	44.3112	0.811019	0.12066	0.00220841	2.50119	0.137336	27.7154	0.50727	0.164725	1
47196	7944986	0.000236105	0.0653654	0.19482	0.00662319	0.000236105	1.41799	1.41799	0.0653654	0.882777	-1.13279	9.52174e-05	1.7469	1.7469	0.128643	1.15101	1.15101	0.344188	1.08754	1.08754	34.5231	1.01544	4.4002	0.129425	1.93309	0.170577	12.317	0.362287	0.264722	1
3790	7896306	0.001241	0.00080971	0.0851303	0.000330265	0.001241	1.28478	1.28478	0.00080971	0.765564	-1.30623	4.87562e-05	1.7408	1.7408	0.505019	0.948218	-1.05461	0.643961	1.03729	1.03729	21.4141	0.522789	24.337	0.594146	3.04337	0.222896	31.4657	0.76818	0.21972	1
17968	7912251	1.65705e-07	0.0144249	0.129422	0.0224384	1.65705e-07	1.985	1.985	0.0144249	1.15536	1.15536	1.81394e-05	1.7405	1.7405	7.21549e-07	2.26385	2.26385	0.852138	1.01305	1.01305	205.905	3.91361	9.13445	0.173617	2.45891	0.140208	7.56825	0.143848	0.171061	1
176671	8089481	0.000293926	2.60363e-05	0.000432061	0.00138781	0.000293926	1.35991	1.35991	2.60363e-05	1.52606	1.52606	4.82715e-05	1.73796	1.73796	0.436343	1.06409	1.06409	1.06502e-05	1.9503	1.9503	32.5017	0.786794	61.4455	1.48746	17.4326	1.26601	20.6939	0.500954	0.21787	1
211460	8128498	4.10658e-06	0.168672	0.775401	0.683726	4.10658e-06	1.77722	1.77722	0.168672	0.916209	-1.09145	9.29593e-05	1.73403	1.73403	4.80341e-05	1.8215	1.8215	0.208148	0.89394	-1.11864	96.741	2.75311	2.24034	0.0637569	0.371847	0.0317466	0.177127	0.00504078	0.256127	1
45006	7942518	0.000458306	5.56708e-06	0.0251123	0.00102449	0.000458306	1.33779	1.33779	5.56708e-06	1.67376	1.67376	5.33077e-05	1.73294	1.73294	0.684778	1.03275	1.03275	3.36991e-06	2.16815	2.16815	28.6941	0.705109	89.8848	2.20877	5.06966	0.373735	22.6919	0.557616	0.22116	1
44814	7942309	2.93974e-06	0.000187187	2.53544e-08	0.0278241	2.93974e-06	1.54824	1.54824	0.000187187	1.29551	1.29551	7.8548e-06	1.73145	1.73145	0.000440255	1.38441	1.38441	0.000170657	1.44882	1.44882	104.827	1.59075	36.7762	0.558078	177.375	8.075	6.86289	0.104144	0.136575	1
162486	8073717	0.000113469	0.00859861	3.14666e-06	0.0010618	0.000113469	1.36874	1.36874	0.00859861	1.17573	1.17573	2.36096e-05	1.72158	1.72158	0.248111	1.08822	1.08822	0.00028869	1.47882	1.47882	42.0498	0.820286	11.1856	0.218203	58.6009	3.42948	22.4493	0.437931	0.175568	1
39464	7936298	6.86345e-05	9.28348e-05	0.0850923	0.0132116	6.86345e-05	1.45244	1.45244	9.28348e-05	1.43164	1.43164	5.83621e-05	1.71437	1.71437	0.0235276	1.23054	1.23054	7.19629e-05	1.68981	1.68981	47.9727	1.15986	44.3352	1.07191	3.04402	0.22079	9.46567	0.228856	0.217597	1
82934	7985058	2.64833e-08	0.19785	0.0436477	0.681055	2.64833e-08	1.73617	1.73617	0.19785	0.957611	-1.04427	6.58823e-07	1.71336	1.71336	4.37055e-07	1.7593	1.7593	0.231415	0.945025	-1.05817	313.588	2.5339	1.93299	0.0156193	4.08684	0.0990694	0.180338	0.00145719	0.0727232	1
215875	8133458	0.000123383	4.43002e-06	0.000935258	0.0104384	0.000123383	1.42967	1.42967	4.43002e-06	1.72157	1.72157	7.78464e-05	1.71102	1.71102	0.0505387	1.19458	1.19458	7.31993e-06	2.06036	2.06036	41.1258	1.06372	94.9891	2.45689	14.16	1.09874	10.388	0.268685	0.232785	1
174296	8086861	2.8101e-05	0.10975	0.0882371	0.00408446	2.8101e-05	1.43198	1.43198	0.10975	1.08552	1.08552	1.83126e-05	1.70876	1.70876	0.0211209	1.20004	1.20004	0.00332224	1.29534	1.29534	60.2762	1.07336	3.14833	0.0560635	2.99139	0.159806	14.599	0.259971	0.160266	1
204261	8120439	1.12527e-07	0.243549	0.0119777	0.850609	1.12527e-07	1.69831	1.69831	0.243549	1.04503	1.04503	2.43321e-06	1.68673	1.68673	1.9588e-06	1.70997	1.70997	0.475073	1.03791	1.03791	225.13	2.3354	1.55731	0.0161548	6.58416	0.204903	0.0375722	0.000389756	0.0933619	1
59807	7959130	1.07762e-05	0.0388356	0.456726	0.319783	1.07762e-05	1.58885	1.58885	0.0388356	0.879928	-1.13646	6.83829e-05	1.67993	1.67993	0.000410796	1.50271	1.50271	0.360185	0.930369	-1.07484	76.507	1.78483	5.83927	0.136224	0.950015	0.0664886	1.10884	0.0258681	0.209961	1
82683	7984775	0.000115683	0.268509	0.188938	9.6089e-06	0.000115683	1.24311	1.24311	0.268509	0.961099	-1.04048	1.81278e-06	1.67543	1.67543	0.123538	0.922341	-1.0842	0.000411686	1.29534	1.29534	41.8351	0.394258	1.39077	0.0131068	1.9711	0.0557276	78.6906	0.741588	0.0848169	1
60901	7960325	1.77157e-06	0.81327	0.438453	0.200426	1.77157e-06	1.58028	1.58028	0.81327	0.989818	-1.01029	1.16069e-05	1.67487	1.67487	8.71936e-05	1.49104	1.49104	0.441602	1.04906	1.04906	118.284	1.74338	0.0591674	0.000872066	0.99459	0.0439777	1.9088	0.0281337	0.132651	1
204260	8120438	2.86046e-08	0.0649267	0.00672425	0.677454	2.86046e-08	1.65095	1.65095	0.0649267	1.06187	1.06187	4.69259e-07	1.67134	1.67134	7.13236e-07	1.6308	1.6308	0.107051	1.07498	1.07498	308.125	2.09261	4.41763	0.030002	7.94741	0.161923	0.184721	0.00125452	0.0611229	1
51588	7949950	1.76786e-06	0.000126814	0.00338724	0.000528054	1.76786e-06	1.4118	1.4118	0.000126814	1.22454	1.22454	1.1867e-06	1.66743	1.66743	0.00320421	1.19536	1.19536	1.76355e-05	1.44626	1.44626	118.342	0.990183	40.827	0.341604	9.80809	0.246196	27.5572	0.230574	0.0753039	1
187321	8101430	6.68151e-05	0.440784	0.0426616	0.0230582	6.68151e-05	1.44319	1.44319	0.440784	1.04348	1.04348	7.48849e-05	1.66725	1.66725	0.0154201	1.24923	1.24923	0.0336547	1.20549	1.20549	48.3083	1.12045	0.650327	0.0150836	4.1252	0.287038	7.47691	0.173418	0.208744	1
194707	8109706	5.19443e-09	1.14556e-05	0.0299876	0.480117	5.19443e-09	1.69161	1.69161	1.14556e-05	1.23887	1.23887	1.47415e-07	1.66114	1.66114	8.08273e-08	1.72263	1.72263	0.00032677	1.21655	1.21655	453.929	2.30066	75.3652	0.381975	4.7414	0.0720928	0.5426	0.00275007	0.0456149	1
161901	8073071	1.56293e-06	0.148615	0.0654033	0.00477038	1.56293e-06	1.4584	1.4584	0.148615	0.94743	-1.05549	2.50563e-06	1.65617	1.65617	0.000583175	1.28426	1.28426	0.164476	1.0759	1.0759	121.853	1.18545	2.49569	0.0242793	3.43775	0.100332	13.8386	0.134629	0.0875564	1
11821	7905388	0.000321375	0.915594	0.0328045	0.00184852	0.000321375	1.32581	1.32581	0.915594	1.00547	1.00547	5.93403e-05	1.64862	1.64862	0.388949	1.06622	1.06622	0.0116727	1.25028	1.25028	31.7058	0.662202	0.0118811	0.000248147	4.58001	0.286972	18.9281	0.395329	0.187973	1
97063	8000699	0.000425482	0.505605	0.000113162	0.000565412	0.000425482	1.28837	1.28837	0.505605	0.968069	-1.03298	3.67903e-05	1.64327	1.64327	0.882405	1.01012	1.01012	0.0110876	1.23473	1.23473	29.305	0.534507	0.480694	0.00876757	24.6256	1.34747	27.0213	0.492853	0.164155	1
23594	7918492	8.2192e-07	0.0102235	1.02759e-05	0.0460193	8.2192e-07	1.51326	1.51326	0.0102235	1.11916	1.11916	3.41582e-06	1.64005	1.64005	8.03995e-05	1.39627	1.39627	0.00349147	1.21292	1.21292	141.809	1.42879	10.4719	0.105509	44.2891	1.3387	5.3494	0.0538976	0.0906791	1
240558	8161220	6.84551e-05	0.000130971	2.85799e-05	0.00838114	6.84551e-05	1.39525	1.39525	0.000130971	0.7365	-1.35777	4.68581e-05	1.63988	1.63988	0.0326106	1.18711	1.18711	0.0627852	0.865633	-1.15522	48.0053	0.923601	40.4779	0.778778	34.6146	1.99791	11.2936	0.217285	0.173156	1
210679	8127638	1.5125e-07	0.318838	0.885582	0.00274074	1.5125e-07	1.97364	1.97364	0.318838	1.05072	1.05072	4.25378e-05	1.6297	1.6297	3.53695e-07	2.39016	2.39016	0.0608402	0.867612	-1.15259	210.292	3.84832	1.11344	0.0203758	0.212022	0.01164	16.6806	0.305255	0.164699	1
47191	7944981	5.79004e-06	0.120423	0.149392	0.486554	5.79004e-06	1.57071	1.57071	0.120423	0.921194	-1.08555	5.16573e-05	1.62621	1.62621	0.00016689	1.51712	1.51712	0.501687	0.95374	-1.0485	89.0333	1.69739	2.94237	0.0560953	2.2697	0.129813	0.526416	0.010036	0.171582	1
210685	8127644	2.2455e-08	0.00103715	0.0512845	0.00580904	2.2455e-08	1.83399	1.83399	0.00103715	1.17329	1.17329	2.98803e-06	1.62535	1.62535	9.49618e-08	2.06942	2.06942	0.432665	1.03981	1.03981	325.604	3.06243	22.6084	0.212641	3.82139	0.107825	12.9116	0.121438	0.0846482	1
211842	8128923	4.27145e-08	0.00037811	0.072647	0.123529	4.27145e-08	1.71186	1.71186	0.00037811	0.838226	-1.19299	2.10468e-06	1.62111	1.62111	3.7371e-07	1.8077	1.8077	0.000650844	0.793788	-1.25978	281.162	2.40602	30.2966	0.25926	3.27801	0.0841538	2.88681	0.0247036	0.0770167	1
194709	8109708	1.27312e-06	0.00999787	0.100791	0.856989	1.27312e-06	1.62973	1.62973	0.00999787	1.15067	1.15067	2.53214e-05	1.61673	1.61673	1.94852e-05	1.64283	1.64283	0.0584035	1.1415	1.1415	127.915	1.98601	10.5623	0.163991	2.80177	0.130501	0.0343911	0.000533958	0.139734	1
100426	8004452	9.17509e-06	0.0106374	0.64436	0.0797744	9.17509e-06	1.4768	1.4768	0.0106374	1.15067	1.15067	2.98675e-05	1.60989	1.60989	0.000833667	1.35472	1.35472	0.00518034	1.25437	1.25437	79.5863	1.26553	10.3122	0.163977	0.577258	0.0275375	3.89829	0.0619879	0.143112	1
210686	8127645	4.75434e-08	0.00516668	0.566538	0.00469808	4.75434e-08	1.8373	1.8373	0.00516668	1.14422	1.14422	7.97816e-06	1.60211	1.60211	1.65669e-07	2.10703	2.10703	0.966322	0.997748	-1.00226	274.357	3.08066	13.4581	0.151116	0.716638	0.0241407	13.9123	0.156216	0.101058	1
18967	7913369	2.86803e-05	0.000196977	0.00115818	0.0208531	2.86803e-05	1.40761	1.40761	0.000196977	0.766519	-1.3046	3.88113e-05	1.59253	1.59253	0.00673683	1.24415	1.24415	0.0484332	0.867223	-1.15311	59.9669	0.973154	36.2714	0.588619	13.3486	0.649872	7.81685	0.126853	0.146054	1
1016	7893512	0.00617638	3.68724e-05	9.71982e-07	0.000216791	0.00617638	1.18951	1.18951	3.68724e-05	0.693302	-1.44237	8.68859e-05	1.59012	1.59012	0.125226	0.889829	-1.12381	0.299524	0.926797	-1.07898	12.6314	0.25074	56.2713	1.11702	77.0614	4.58913	35.3378	0.701474	0.178655	1
204258	8120436	5.70674e-07	0.00455346	0.0678338	0.0493289	5.70674e-07	1.47782	1.47782	0.00455346	1.12507	1.12507	2.59199e-06	1.58711	1.58711	5.17765e-05	1.37605	1.37605	0.00211985	1.20828	1.20828	154.473	1.26998	14.0638	0.115624	3.38187	0.0834112	5.15482	0.04238	0.0739928	1
90396	7993312	0.00984735	0.0933331	0.0523222	7.29571e-05	0.00984735	1.15928	1.15928	0.0933331	1.08881	1.08881	5.28738e-05	1.58311	1.58311	0.0309862	0.848922	-1.17797	0.000161614	1.48688	1.48688	10.624	0.181871	3.52108	0.0602767	3.78904	0.194591	47.2172	0.808304	0.154069	1
107112	8011892	0.00011528	0.0091646	1.2713e-06	0.000256455	0.00011528	1.27345	1.27345	0.0091646	0.883875	-1.13138	1.1432e-05	1.58207	1.58207	0.65101	1.02502	1.02502	0.110293	1.09809	1.09809	41.8738	0.486472	10.9194	0.126857	72.4085	2.52363	33.7485	0.392076	0.104558	1
197294	8112605	1.14261e-08	0.0837143	0.181936	0.0575642	1.14261e-08	1.67445	1.67445	0.0837143	1.05279	1.05279	6.50549e-07	1.58079	1.58079	9.40793e-08	1.77366	1.77366	0.873633	0.993896	-1.00614	379.673	2.21228	3.78074	0.0220297	2.01823	0.0352795	4.73424	0.0275855	0.0524413	1
176670	8089480	0.000150927	0.000594197	0.000267231	0.00615967	0.000150927	1.33825	1.33825	0.000594197	1.27236	1.27236	6.84497e-05	1.57983	1.57983	0.0898885	1.13361	1.13361	0.000165937	1.50205	1.50205	38.9726	0.706756	26.6372	0.483057	19.7701	1.07558	12.6437	0.22929	0.163212	1
8051	7901009	9.04648e-06	0.0194487	2.50633e-05	0.316091	9.04648e-06	1.49544	1.49544	0.0194487	0.880009	-1.13635	5.85779e-05	1.56867	1.56867	0.00034807	1.42564	1.42564	0.240556	0.923098	-1.08331	79.8619	1.34826	8.05743	0.136029	35.737	1.80997	1.1269	0.0190248	0.151941	1
23596	7918494	5.03097e-06	0.131908	1.22849e-05	0.400039	5.03097e-06	1.50694	1.50694	0.131908	1.07336	1.07336	4.05511e-05	1.5649	1.5649	0.000166303	1.45112	1.45112	0.106018	1.11465	1.11465	92.1151	1.40004	2.7455	0.0417284	42.4381	1.93503	0.780267	0.0118592	0.13679	1
204257	8120435	2.45056e-06	0.0045618	0.0236606	0.657383	2.45056e-06	1.52556	1.52556	0.0045618	1.16338	1.16338	2.92913e-05	1.55407	1.55407	5.82607e-05	1.49758	1.49758	0.0155698	1.18511	1.18511	109.49	1.4852	14.0549	0.190651	5.18268	0.210905	0.21033	0.00285307	0.122082	1
201479	8117327	9.02874e-06	0.04475	0.0224569	0.000324881	9.02874e-06	1.30867	1.30867	0.04475	0.932282	-1.07264	2.80502e-06	1.54993	1.54993	0.0436574	1.10496	1.10496	0.0448919	1.10416	1.10416	79.9003	0.602475	5.42872	0.0409344	5.28298	0.119506	31.6101	0.238351	0.0678631	1
23598	7918496	6.3358e-06	0.168193	5.15839e-06	0.708411	6.3358e-06	1.5224	1.5224	0.168193	1.06982	1.06982	7.28709e-05	1.5491	1.5491	0.000136614	1.49616	1.49616	0.215383	1.08858	1.08858	87.1079	1.47063	2.24596	0.0379183	52.1632	2.64199	0.149052	0.00251643	0.151946	1
155179	8065523	2.51497e-06	0.0900826	0.000222263	0.509974	2.51497e-06	1.50756	1.50756	0.0900826	1.07758	1.07758	2.545e-05	1.54882	1.54882	7.13838e-05	1.46741	1.46741	0.100871	1.10707	1.10707	108.813	1.40289	3.60486	0.0464763	20.7347	0.801977	0.470649	0.00606792	0.116034	1
175585	8088252	2.42263e-06	0.0570064	0.0031087	0.115742	2.42263e-06	1.44175	1.44175	0.0570064	0.926649	-1.07916	1.19093e-05	1.53209	1.53209	0.000163061	1.35673	1.35673	0.762163	0.984713	-1.01552	109.79	1.11437	4.76028	0.0483172	10.0614	0.30637	3.0297	0.0307516	0.0913506	1
29255	7924934	0.000581835	0.000104625	0.00194528	0.00183972	0.000581835	1.26037	1.26037	0.000104625	1.34043	1.34043	8.46758e-05	1.53117	1.53117	0.574937	1.03747	1.03747	2.95891e-05	1.62843	1.62843	26.7993	0.445827	42.9615	0.714698	11.533	0.575581	18.9566	0.315357	0.149722	1
212647	8129811	0.000130912	0.364994	0.0417779	0.00719427	0.000130912	1.3108	1.3108	0.364994	0.960233	-1.04141	6.73267e-05	1.51844	1.51844	0.0700964	1.13155	1.13155	0.110523	1.11234	1.11234	40.4828	0.609793	0.91015	0.0137096	4.16051	0.188009	11.9512	0.18002	0.135567	1
43756	7941147	0.000554836	0.265489	0.000704394	0.00152102	0.000554836	1.24871	1.24871	0.265489	0.950663	-1.0519	7.41339e-05	1.51171	1.51171	0.619513	1.03147	1.03147	0.0446055	1.15089	1.15089	27.1685	0.410736	1.40975	0.0213127	15.2968	0.693774	20.1169	0.304128	0.136063	1
128305	8035526	0.141241	0.00756416	0.00329268	1.39567e-06	0.141241	1.05313	1.05313	0.00756416	0.895881	-1.11622	8.14977e-06	1.50814	1.50814	8.17356e-05	0.735402	-1.3598	0.000385726	1.28295	1.28295	2.6012	0.0223127	11.7327	0.100642	9.89113	0.254534	125.164	1.07364	0.0772006	1
18970	7913372	5.30232e-07	2.37192e-06	9.23206e-05	0.0103136	5.30232e-07	1.37836	1.37836	2.37192e-06	0.764227	-1.30851	1.43753e-06	1.49718	1.49718	0.000101597	1.26896	1.26896	0.000608436	0.83011	-1.20466	157.151	0.857282	110.345	0.601951	25.9179	0.424158	10.4364	0.0569324	0.0490964	1
144114	8053225	0.000773352	0.00618958	0.0010127	0.00105638	0.000773352	1.22456	1.22456	0.00618958	1.15593	1.15593	7.34951e-05	1.48585	1.48585	0.877094	1.00922	1.00922	0.000239235	1.40258	1.40258	24.6685	0.341673	12.6217	0.174819	13.8535	0.57564	22.4839	0.311416	0.124656	1
50738	7949012	0.00182983	0.792082	0.118024	0.000446106	0.00182983	1.19338	1.19338	0.792082	0.989043	-1.01108	7.1977e-05	1.48431	1.48431	0.489221	0.959477	-1.04223	0.00565704	1.23015	1.23015	18.9888	0.260212	0.073748	0.00101061	2.58334	0.106202	28.9147	0.396233	0.123331	1
122974	8029584	0.000193773	0.000185688	0.0924409	0.0068028	0.000193773	1.27979	1.27979	0.000185688	0.780263	-1.28162	8.4824e-05	1.47615	1.47615	0.105644	1.10955	1.10955	0.101587	0.899982	-1.11113	36.4332	0.50668	36.8563	0.512564	2.92446	0.122012	12.1979	0.169637	0.125164	1
110446	8015623	1.48049e-05	0.757946	0.00438883	0.00806844	1.48049e-05	1.31847	1.31847	0.757946	1.0105	1.0105	1.58408e-05	1.47363	1.47363	0.00617651	1.17965	1.17965	0.0279067	1.12941	1.12941	70.7408	0.636381	0.100945	0.000908099	9.07195	0.244833	11.4552	0.103051	0.0809637	1
2665	7895175	0.00206082	0.000311421	0.000269174	0.000379505	0.00206082	1.18132	1.18132	0.000311421	0.802227	-1.24653	6.95801e-05	1.46373	1.46373	0.408882	0.95339	-1.04889	0.915623	0.994014	-1.00602	18.2876	0.231158	31.9845	0.404288	19.733	0.748282	30.2652	0.382556	0.113761	1
150212	8059984	2.88327e-06	0.000743171	0.000253116	0.0128559	2.88327e-06	1.33964	1.33964	0.000743171	1.15297	1.15297	5.74834e-06	1.46307	1.46307	0.00067269	1.22661	1.22661	0.000286935	1.25921	1.25921	105.315	0.711797	24.9585	0.168687	20.0501	0.40654	9.56995	0.0646807	0.0608285	1
75535	7976660	0.000200036	0.444759	0.0266012	1.81905e-05	0.000200036	1.17197	1.17197	0.444759	1.02133	1.02133	3.44165e-06	1.45521	1.45521	0.15616	0.943856	-1.05948	0.000130965	1.26816	1.26816	36.1199	0.209641	0.638705	0.00370706	4.96172	0.086394	67.2139	0.390112	0.0522363	1
187323	8101432	4.90821e-06	0.0122066	0.10411	0.0352614	4.90821e-06	1.34412	1.34412	0.0122066	0.90844	-1.10079	1.28757e-05	1.45032	1.45032	0.000684232	1.2457	1.2457	0.656519	0.980218	-1.02018	92.6669	0.728165	9.76979	0.0767698	2.75637	0.0649776	6.12719	0.0481467	0.0707209	1
125458	8032406	0.000132697	1.14343e-07	0.000660104	0.000163015	0.000132697	1.20582	1.20582	1.14343e-07	1.55479	1.55479	9.70616e-06	1.44662	1.44662	0.905548	1.0051	1.0051	1.15522e-07	1.86528	1.86528	40.337	0.291627	224.302	1.62165	15.5674	0.337646	38.1745	0.275992	0.0650679	1
163427	8074766	0.000249039	2.27697e-05	0.00859884	0.00353244	0.000249039	1.24602	1.24602	2.27697e-05	1.35069	1.35069	7.11881e-05	1.4443	1.4443	0.208324	1.07496	1.07496	1.48743e-05	1.56563	1.56563	34.0218	0.402791	63.5484	0.752363	7.3456	0.260898	15.335	0.181554	0.106553	1
173265	8085720	7.91806e-05	0.00240788	1.34983e-05	0.0044944	7.91806e-05	1.26613	1.26613	0.00240788	0.865224	-1.15577	3.83078e-05	1.44255	1.44255	0.0600796	1.11128	1.11128	0.777193	0.985789	-1.01442	46.2207	0.463545	17.3976	0.17448	41.4908	1.24833	14.1274	0.141683	0.0902605	1
253505	8175957	0.000488078	0.000933821	0.0254262	0.000383024	0.000488078	1.19696	1.19696	0.000933821	1.17771	1.17771	3.19487e-05	1.44174	1.44174	0.898611	0.993743	-1.0063	4.56269e-05	1.41855	1.41855	28.1845	0.269104	23.3295	0.222749	5.04627	0.144544	30.1868	0.288222	0.0859314	1
76677	7977958	3.1039e-05	0.198637	0.11996	0.000471146	3.1039e-05	1.23814	1.23814	0.198637	1.03942	1.03942	7.16722e-06	1.43659	1.43659	0.133661	1.06711	1.06711	0.0010382	1.20601	1.20601	58.7821	0.379892	1.92556	0.0124444	2.56121	0.0496571	28.4695	0.18399	0.0581645	1
83641	7985843	9.0725e-05	2.96336e-05	3.95787e-05	5.42114e-08	9.0725e-05	0.778143	-1.28511	2.96336e-05	0.74852	-1.33597	7.77123e-05	1.43621	1.43621	5.58811e-08	0.421602	-2.37191	0.00018265	1.38153	1.38153	44.6035	0.523865	59.4742	0.69852	31.9685	1.1264	266.236	3.12692	0.105704	1
100669	8004712	0.000267403	0.0299279	0.000105355	0.00550733	0.000267403	1.24618	1.24618	0.0299279	1.1031	1.1031	9.38179e-05	1.4309	1.4309	0.163017	1.08531	1.08531	0.00175574	1.26661	1.26661	33.3623	0.403268	6.63202	0.0801648	25.0728	0.909206	13.1585	0.159054	0.108788	1
89704	7992531	0.000189635	0.554285	0.0050844	0.00528731	0.000189635	1.24374	1.24374	0.554285	1.02238	1.02238	7.356e-05	1.41875	1.41875	0.123915	1.09033	1.09033	0.01453	1.16623	1.16623	36.647	0.396116	0.377251	0.0040777	8.67222	0.281213	13.3493	0.144292	0.0972807	1
126136	8033146	5.016e-05	0.117027	1.89416e-05	0.00268922	5.016e-05	1.24395	1.24395	0.117027	1.05387	1.05387	2.22056e-05	1.40816	1.40816	0.0550756	1.09888	1.09888	0.00258729	1.19299	1.19299	52.0174	0.396707	3.00528	0.0229196	38.243	0.874974	16.7844	0.128005	0.0686379	1
110434	8015611	9.66079e-05	0.973253	0.00433197	0.0232947	9.66079e-05	1.26733	1.26733	0.973253	0.998768	-1.00123	9.78292e-05	1.39724	1.39724	0.0223097	1.14951	1.14951	0.0892116	1.10114	1.10114	43.8734	0.467299	0.00118834	1.26571e-05	9.10801	0.291031	7.44285	0.0792744	0.0958598	1
86644	7989137	7.47199e-05	0.000106383	0.011934	0.01636	7.47199e-05	1.26283	1.26283	0.000106383	0.800282	-1.24956	6.86488e-05	1.39608	1.39608	0.0220563	1.1423	1.1423	0.0315912	0.884726	-1.13029	46.9247	0.453353	42.773	0.413242	6.59226	0.191069	8.67153	0.0837782	0.0869517	1
194573	8109546	0.000397404	0.0318959	0.0541581	0.00190866	0.000397404	1.2037	1.2037	0.0318959	1.08984	1.08984	6.86678e-05	1.39407	1.39407	0.442084	1.03932	1.03932	0.000902794	1.26221	1.26221	29.8753	0.286166	6.43359	0.0616252	3.73366	0.10729	18.7379	0.179484	0.086208	1
132929	8040767	0.00509283	0.000365488	0.100007	0.000231415	0.00509283	1.13572	1.13572	0.000365488	1.21092	1.21092	8.20806e-05	1.39256	1.39256	0.1519	0.926249	-1.07962	2.05066e-05	1.48476	1.48476	13.5262	0.134844	30.5866	0.304922	2.81276	0.0841222	34.7132	0.34606	0.089722	1
107010	8011780	0.0798682	0.0455662	1.23385e-05	1.16441e-05	0.0798682	1.06274	1.06274	0.0455662	1.07412	1.07412	3.60897e-05	1.38817	1.38817	0.00107285	0.813605	-1.2291	2.80367e-05	1.40303	1.40303	3.8954	0.0308315	5.3774	0.0425613	42.3938	1.00662	75.063	0.594112	0.0712336	1
163934	8075353	0.000801388	0.42055	0.0386136	0.00145055	0.000801388	1.18508	1.18508	0.42055	1.02943	1.02943	8.97049e-05	1.38417	1.38417	0.77187	1.01463	1.01463	0.00427198	1.20237	1.20237	24.4112	0.240071	0.712292	0.007005	4.29478	0.12671	20.4141	0.200761	0.0885101	1
92895	7996074	0.148645	0.0582926	3.90643e-05	1.61958e-05	0.148645	1.05324	1.05324	0.0582926	0.931276	-1.0738	6.33565e-05	1.38406	1.38406	0.00102324	0.801498	-1.24766	0.00185465	1.22379	1.22379	2.49529	0.0224041	4.7007	0.0422055	32.0712	0.86386	69.1831	0.621165	0.080807	1
200975	8116753	9.35757e-05	9.5523e-06	0.000251502	0.00874409	9.35757e-05	1.24032	1.24032	9.5523e-06	1.333	1.333	5.91551e-05	1.3817	1.3817	0.0435981	1.1134	1.1134	1.1969e-05	1.48495	1.48495	44.2427	0.386163	78.8046	0.68783	20.0834	0.525881	11.1152	0.0970163	0.0785547	1
21045	7915673	2.08168e-07	0.00197106	0.00358059	0.137219	2.08168e-07	1.4347	1.4347	0.00197106	0.894733	-1.11765	1.09591e-05	1.3755	1.3755	1.5661e-06	1.49644	1.49644	0.00231017	0.857815	-1.16575	195.324	1.08471	18.5481	0.103004	9.64678	0.160717	2.66182	0.0147821	0.0499803	1
175305	8087949	1.0625e-06	1.87439e-11	1.04137e-07	0.00862169	1.0625e-06	1.27248	1.27248	1.87439e-11	2.30576	2.30576	2.31762e-06	1.36436	1.36436	0.000257481	1.18679	1.18679	2.02884e-10	2.47225	2.47225	133.494	0.483416	1604.54	5.81044	128.7	1.39817	11.1743	0.0404651	0.0325913	1
229081	8148314	0.000176032	0.000458863	0.000596333	0.00977364	0.000176032	1.21499	1.21499	0.000458863	0.843192	-1.18597	9.56915e-05	1.34809	1.34809	0.0746268	1.09503	1.09503	0.173269	0.93556	-1.06888	37.3922	0.315722	28.6842	0.242195	15.9987	0.405256	10.6547	0.0899631	0.0759917	1
117955	8024028	0.000650299	0.00569489	0.153215	0.00090041	0.000650299	1.16039	1.16039	0.00569489	0.900055	-1.11104	6.07861e-05	1.33719	1.33719	0.870185	1.00697	1.00697	0.399632	1.03719	1.03719	25.95	0.184228	13.0031	0.0923135	2.23692	0.047642	23.5839	0.16743	0.063894	1
146062	8055448	0.000712278	1.11925e-08	0.000143238	0.000119271	0.000712278	1.133	1.133	1.11925e-08	1.62438	1.62438	1.98494e-05	1.3296	1.3296	0.343223	0.965466	-1.03577	1.92329e-08	1.90625	1.90625	25.2706	0.129806	381.457	1.9594	23.2004	0.357515	41.4976	0.213157	0.0462296	1
122647	8029213	0.000334492	0.000692171	0.0047749	0.00112077	0.000334492	1.16031	1.16031	0.000692171	1.14344	1.14344	4.65067e-05	1.31453	1.31453	0.540423	1.02418	1.02418	7.12517e-05	1.29542	1.29542	31.3543	0.184058	25.4828	0.149592	8.84129	0.155703	22.0865	0.129654	0.0528325	1
248271	8170012	9.42706e-05	4.82109e-08	2.11477e-05	0.00821507	9.42706e-05	1.18475	1.18475	4.82109e-08	1.52487	1.52487	5.76705e-05	1.29123	1.29123	0.0459688	1.08706	1.08706	1.95364e-07	1.66192	1.66192	44.1568	0.239287	273.483	1.48201	37.2385	0.605389	11.3785	0.0616606	0.0487713	1
64559	7964386	1.22991e-05	0.00212595	0.000102877	0.0338322	1.22991e-05	1.21724	1.21724	0.00212595	1.10209	1.10209	2.56548e-05	1.28879	1.28879	0.00194171	1.14966	1.14966	0.00100539	1.16687	1.16687	74.0577	0.321747	18.1072	0.0786675	25.2233	0.328751	6.25267	0.027165	0.0391009	1
206256	8122679	5.42083e-06	0.024604	0.00179915	0.293389	5.42083e-06	1.25428	1.25428	0.024604	1.06629	1.06629	3.63668e-05	1.28806	1.28806	0.00021895	1.22138	1.22138	0.0246139	1.09501	1.09501	90.4663	0.427334	7.26172	0.034302	11.7933	0.167123	1.24514	0.00588164	0.0425131	1
179864	8093046	4.38373e-05	0.036804	0.122114	0.0457496	4.38373e-05	1.20852	1.20852	0.036804	1.06526	1.06526	7.67201e-05	1.28297	1.28297	0.00620958	1.13838	1.13838	0.00825898	1.13089	1.13089	53.8439	0.298631	5.99866	0.03327	2.53709	0.0422138	5.36602	0.0297612	0.0499161	1
6298	7899066	0.00132188	8.95557e-07	0.106329	0.000726877	0.00132188	1.12536	1.12536	8.95557e-07	1.35499	1.35499	8.04158e-05	1.28052	1.28052	0.768545	0.989007	-1.01112	8.38733e-07	1.54181	1.54181	21.0052	0.116134	138.977	0.768383	2.72696	0.0452309	25.1211	0.138891	0.0497596	1
207368	8123924	0.00256471	0.624776	0.0814901	0.000357653	0.00256471	1.10742	1.10742	0.624776	0.987564	-1.01259	7.54118e-05	1.27014	1.27014	0.341984	0.965547	-1.03568	0.00607622	1.13267	1.13267	17.0456	0.086673	0.256399	0.00130373	3.10727	0.0473992	30.7729	0.156473	0.0457629	1
250901	8172977	0.00510929	0.00271537	0.00361007	0.000138797	0.00510929	1.0833	1.0833	0.00271537	0.914806	-1.09313	5.89977e-05	1.2429	1.2429	0.0950589	0.944203	-1.05909	0.150462	1.04958	1.04958	13.5109	0.0533039	16.7314	0.0660098	9.62312	0.113897	39.8562	0.157243	0.0355073	1
50467	7948705	4.3543e-05	0.00504095	0.220397	0.0204406	4.3543e-05	1.16863	1.16863	0.00504095	0.924801	-1.08131	5.20161e-05	1.24037	1.24037	0.010702	1.10103	1.10103	0.550857	0.981578	-1.01877	53.9367	0.202168	13.5748	0.0508816	1.78227	0.0200411	7.8854	0.0295563	0.0337341	1
53950	7952622	0.0619017	0.0676382	0.00146859	3.16884e-05	0.0619017	1.04207	1.04207	0.0676382	0.960642	-1.04097	6.95635e-05	1.20813	1.20813	0.00361832	0.898837	-1.11255	0.00341213	1.11372	1.11372	4.54197	0.0141386	4.31222	0.0134234	12.4914	0.116652	58.4751	0.182025	0.0280158	1
54939	7953719	1.47875e-05	0.266828	0.0184762	0.000188795	1.47875e-05	1.10787	1.10787	0.266828	0.985688	-1.01452	2.95703e-06	1.19267	1.19267	0.130268	1.02909	1.02909	0.0073194	1.06114	1.06114	70.7614	0.08736	1.4013	0.00173	5.66802	0.0209927	36.6911	0.0452978	0.0111111	1
28898	7924535	0.00010831	6.07282e-05	0.00138003	0.00427864	0.00010831	1.11087	1.11087	6.07282e-05	0.892791	-1.12008	4.59422e-05	1.18085	1.18085	0.0852295	1.04504	1.04504	0.0473493	0.94903	-1.05371	42.5706	0.0920452	49.5178	0.107066	12.7116	0.082454	14.3687	0.0310678	0.0194596	1
41178	7938228	4.92444e-05	0.138338	0.0173215	0.0462662	4.92444e-05	1.12664	1.12664	0.138338	0.973534	-1.02719	8.41163e-05	1.17038	1.17038	0.00695163	1.08453	1.08453	0.640492	1.01133	1.01133	52.2639	0.118365	2.64473	0.00598966	5.79901	0.0394	5.33428	0.0120809	0.0203828	1
76540	7977809	0.00406597	5.8883e-06	1.0366e-05	6.09797e-06	0.00406597	1.04498	1.04498	5.8883e-06	0.897326	-1.11442	6.3304e-06	1.16401	1.16401	0.00347692	0.938113	-1.06597	0.978113	0.999541	-1.00046	14.6217	0.016113	88.6707	0.0977144	44.197	0.146114	87.921	0.0968883	0.00991793	1
144111	8053222	0.000385506	0.0655984	0.00121216	0.000528654	0.000385506	1.07571	1.07571	0.0655984	1.02825	1.02825	3.35149e-05	1.15347	1.15347	0.868655	1.0032	1.0032	0.000569306	1.10257	1.10257	30.1321	0.0443485	4.39101	0.0064627	13.1807	0.058198	27.5482	0.0405456	0.0132462	1
108424	8013350	0.00267018	0.0619346	0.000151089	3.65703e-05	0.00267018	1.03824	1.03824	0.0619346	0.980691	-1.01969	1.79826e-05	1.11209	1.11209	0.0392774	0.969301	-1.03167	0.0041973	1.05044	1.05044	16.8234	0.0117269	4.54057	0.00316504	22.888	0.0478627	56.3891	0.0393064	0.00627351	1
95842	7999340	4.82948e-06	1.61935e-06	0.0329795	0.933714	4.82948e-06	0.862854	-1.15894	1.61935e-06	0.845258	-1.18307	8.27349e-05	0.863983	-1.15743	7.22124e-05	0.861726	-1.16046	2.96223e-05	0.846364	-1.18152	93.0297	0.181156	120.833	0.235296	4.57055	0.0267005	0.00731495	1.42443e-05	0.0175256	1
107059	8011835	5.24515e-05	0.411932	0.280901	0.0184335	5.24515e-05	0.879999	-1.13637	0.411932	0.98478	-1.01546	5.66008e-05	0.836087	-1.19605	0.0140115	0.926217	-1.07966	0.0269683	0.93564	-1.06879	51.4239	0.136053	0.740191	0.00195834	1.49502	0.0118662	8.24514	0.0218143	0.0238115	1
125555	8032514	3.1589e-06	0.49714	0.00011929	0.359603	3.1589e-06	0.846281	-1.18164	0.49714	1.0117	1.0117	2.5475e-05	0.832955	-1.20055	0.000112095	0.859821	-1.16303	0.859404	0.99577	-1.00425	103.037	0.231921	0.500619	0.00112682	24.3002	0.164088	0.931853	0.00209746	0.0202577	1
167378	8079168	0.000687052	0.427231	0.0280599	0.00194101	0.000687052	0.902874	-1.10757	0.427231	1.01695	1.01695	9.63389e-05	0.827407	-1.20859	0.615188	0.985224	-1.015	0.0358734	0.93195	-1.07302	25.5381	0.0869108	0.691298	0.00235261	4.86286	0.0496476	18.6385	0.0634303	0.0306286	1
183210	8096794	0.00449999	2.29092e-05	0.00112943	7.26486e-05	0.00449999	0.933812	-1.07088	2.29092e-05	0.864885	-1.15622	3.62091e-05	0.823848	-1.21382	0.0549486	1.05845	1.05845	2.39177e-06	0.763037	-1.31055	14.1213	0.0390422	63.4512	0.175428	13.442	0.111492	47.2693	0.130689	0.0248829	1
518	7893012	1.43398e-05	0.128113	0.000263158	0.0123339	1.43398e-05	0.862112	-1.15994	0.128113	0.970985	-1.02988	1.8586e-05	0.816132	-1.22529	0.00444913	0.910681	-1.09808	0.00799227	0.9192	-1.0879	71.302	0.183276	2.80801	0.00721775	19.849	0.153061	9.72962	0.0250091	0.0231337	1
55091	7953887	1.42748e-05	0.000103314	0.00110691	0.00353072	1.42748e-05	0.858343	-1.16504	0.000103314	0.888074	-1.12603	1.08101e-05	0.799669	-1.25052	0.0107455	0.921322	-1.0854	4.05288e-05	0.827367	-1.20865	71.3822	0.194259	43.1047	0.117305	13.5173	0.110357	15.3375	0.0417393	0.0244926	1
247868	8169556	1.19714e-05	0.959716	0.0017041	0.288935	1.19714e-05	0.819633	-1.22006	0.959716	1.0012	1.0012	7.04925e-05	0.798631	-1.25214	0.00048829	0.841189	-1.18879	0.466631	0.975542	-1.02507	74.5522	0.329359	0.00269704	1.19151e-05	11.9769	0.158735	1.26989	0.00561018	0.0397605	1
14256	7908110	2.67711e-05	0.000316228	0.00919614	0.125497	2.67711e-05	0.831202	-1.20308	0.000316228	0.874964	-1.1429	8.67717e-05	0.79863	-1.25214	0.00190739	0.865102	-1.15593	0.000575652	0.840678	-1.18952	61.0168	0.284577	31.8485	0.148539	7.18681	0.100556	2.85252	0.0133039	0.0419753	1
143711	8052778	1.92356e-05	0.0277241	0.0686305	0.197606	1.92356e-05	0.823647	-1.21411	0.0277241	1.06447	1.06447	8.45414e-05	0.796789	-1.25504	0.00101077	0.851409	-1.17452	0.406765	1.02976	1.02976	66.2847	0.313382	6.8744	0.0325009	3.36407	0.0477141	1.93532	0.00914983	0.0425503	1
190392	8104909	3.07881e-06	2.07793e-06	3.82601e-07	0.00105844	3.07881e-06	0.856112	-1.16807	2.07793e-06	0.849741	-1.17683	2.28451e-06	0.796378	-1.25569	0.00391924	0.920326	-1.08657	1.74168e-06	0.790452	-1.2651	103.673	0.200936	113.881	0.22072	95.5574	0.555619	22.4708	0.0435521	0.0174435	1
173363	8085833	3.66626e-06	0.00978883	0.672514	0.934129	3.66626e-06	0.794983	-1.25789	0.00978883	0.927662	-1.07798	5.60201e-05	0.79343	-1.26035	6.39249e-05	0.796539	-1.25543	0.04208	0.92585	-1.08009	99.4177	0.438254	10.6483	0.0469401	0.530586	0.0070168	0.00722339	3.18422e-05	0.0396739	1
55086	7953882	1.18373e-05	0.000701134	0.0616463	0.100533	1.18373e-05	0.825621	-1.21121	0.000701134	0.894345	-1.11814	4.06994e-05	0.792812	-1.26133	0.000946904	0.859789	-1.16308	0.000899994	0.858804	-1.16441	74.7594	0.305693	25.3873	0.103809	3.52928	0.043294	3.34803	0.0136902	0.0368012	1
86673	7989170	2.24358e-06	1.05991e-06	0.00168637	0.158573	2.24358e-06	0.806461	-1.23998	1.05991e-06	0.790499	-1.26502	1.27883e-05	0.781631	-1.27938	0.000126731	0.83208	-1.20181	6.76358e-06	0.76616	-1.30521	111.819	0.3852	133.571	0.460132	12.0125	0.124144	2.36361	0.00814231	0.0310037	1
39276	7936098	0.000141775	0.20541	0.0106801	0.00678349	0.000141775	0.851018	-1.17506	0.20541	0.965626	-1.0356	6.89336e-05	0.778126	-1.28514	0.0789883	0.930739	-1.07441	0.00743667	0.882917	-1.13261	39.6307	0.216668	1.86313	0.0101861	6.84137	0.112209	12.2105	0.0667571	0.0492046	1
222097	8140481	8.23546e-05	1.20663e-06	6.42938e-07	0.0275603	8.23546e-05	0.829084	-1.20615	1.20663e-06	0.729493	-1.37082	9.49015e-05	0.770905	-1.29718	0.0168612	0.891654	-1.12151	3.87493e-06	0.678302	-1.47427	45.7487	0.292485	129.546	0.828225	84.7897	1.62626	6.89336	0.0440713	0.0575396	1
173390	8085861	2.08419e-05	0.000235118	0.041052	0.060579	2.08419e-05	0.803971	-1.24383	0.000235118	1.1725	1.1725	4.99625e-05	0.75863	-1.31817	0.00236476	0.852023	-1.17368	0.0268824	1.10638	1.10638	64.9707	0.396357	34.5627	0.210851	4.1902	0.0766875	4.59876	0.028055	0.054905	1
162393	8073615	5.38312e-06	0.0744632	3.39496e-06	0.503864	5.38312e-06	0.770337	-1.29813	0.0744632	1.05685	1.05685	4.95546e-05	0.755776	-1.32314	0.000151626	0.785179	-1.27359	0.374668	1.03687	1.03687	90.6194	0.566822	4.06892	0.025451	57.5652	1.08021	0.484742	0.00303205	0.0562948	1
96175	7999719	6.29927e-05	0.000489548	0.267506	0.00139111	6.29927e-05	0.838929	-1.192	0.000489548	0.875401	-1.14233	1.87446e-05	0.748516	-1.33598	0.116428	0.940264	-1.06353	6.55363e-05	0.781057	-1.28032	49.0512	0.256804	28.1603	0.147431	1.55194	0.0243751	20.6788	0.108262	0.0471188	1
182116	8095579	8.6969e-06	0.00298724	0.0233677	0.0961552	8.6969e-06	0.786483	-1.27148	0.00298724	1.11372	1.11372	3.1157e-05	0.748358	-1.33626	0.000703605	0.826551	-1.20985	0.159458	1.05973	1.05973	80.6357	0.480283	16.2153	0.0965814	5.20651	0.0930331	3.45129	0.0205566	0.0536058	1
64940	7964817	0.000555341	2.24606e-05	0.000701081	0.0012559	0.000555341	0.853489	-1.17166	2.24606e-05	0.784478	-1.27473	6.67409e-05	0.741683	-1.34828	0.685051	0.98215	-1.01817	9.24581e-06	0.681712	-1.46689	27.1614	0.20895	63.7663	0.490547	15.3163	0.35348	21.3363	0.164138	0.069236	1
207480	8124053	5.4064e-06	0.182409	0.000407452	0.577946	5.4064e-06	0.743629	-1.34476	0.182409	0.956015	-1.04601	5.44943e-05	0.730385	-1.36914	0.000137747	0.757114	-1.32081	0.186559	0.938989	-1.06498	90.5247	0.730492	2.08749	0.0168451	17.7047	0.428607	0.333176	0.00268858	0.0726258	1
141322	8050144	4.62916e-05	0.201309	0.264462	0.00829252	4.62916e-05	0.804294	-1.24333	0.201309	1.04206	1.04206	3.56485e-05	0.727289	-1.37497	0.0216975	0.889453	-1.12429	0.193237	0.942294	-1.06124	53.0988	0.394899	1.90059	0.0141348	1.56534	0.0349245	11.3387	0.0843264	0.0669335	1
3223	7895734	3.48009e-05	0.742133	3.60261e-07	0.00973419	3.48009e-05	0.798236	-1.25276	0.742133	0.989931	-1.01017	3.14801e-05	0.724142	-1.38094	0.0141663	0.879912	-1.13648	0.0312025	0.898044	-1.11353	57.1035	0.422792	0.115156	0.00085261	96.8877	2.15205	10.6712	0.0790091	0.0666355	1
226368	8145264	2.5826e-06	3.33253e-05	1.11689e-07	0.0377214	2.5826e-06	0.768212	-1.30172	3.33253e-05	0.824742	-1.2125	7.98449e-06	0.722225	-1.38461	0.00032108	0.817126	-1.2238	5.70384e-05	0.775372	-1.2897	108.126	0.578891	57.7342	0.309101	126.663	2.0344	5.92536	0.0317236	0.0481848	1
86535	7989018	1.24007e-05	0.0132696	0.00282187	0.0280538	1.24007e-05	0.773363	-1.29305	0.0132696	0.912201	-1.09625	2.3795e-05	0.715214	-1.39818	0.00220632	0.83624	-1.19583	0.00300689	0.843613	-1.18538	73.9076	0.549917	9.44901	0.0703063	10.3529	0.231095	6.83665	0.0508688	0.0669654	1
183227	8096812	3.70151e-06	0.011622	6.52891e-05	0.2468	3.70151e-06	0.738365	-1.35434	0.011622	1.10089	1.10089	2.40264e-05	0.71103	-1.40641	0.000165403	0.766752	-1.3042	0.208184	1.06014	1.06014	99.1892	0.765951	9.96126	0.0769221	28.2562	0.654593	1.5343	0.0118481	0.0694991	1
210499	8127439	0.000130371	0.000684011	0.000142468	0.00632068	0.000130371	0.802455	-1.24618	0.000684011	1.19103	1.19103	6.29539e-05	0.710039	-1.40837	0.0766965	0.9069	-1.10266	0.311196	1.05386	1.05386	40.5275	0.403244	25.5711	0.25443	23.2322	0.693473	12.5269	0.124641	0.089549	1
49792	7947912	0.000254197	5.0542e-05	0.00425282	0.00370461	0.000254197	0.814031	-1.22846	5.0542e-05	0.775002	-1.29032	7.39221e-05	0.70951	-1.40942	0.205124	0.933948	-1.07072	2.59544e-05	0.675493	-1.4804	33.8307	0.352468	51.9162	0.540894	9.15918	0.286277	15.0911	0.157228	0.0937673	1
49702	7947814	0.000194193	0.0107165	0.0679965	0.00327207	0.000194193	0.812432	-1.23087	0.0107165	0.895488	-1.11671	5.84609e-05	0.708741	-1.41095	0.177731	0.931294	-1.07377	0.000669914	0.781197	-1.28009	36.4117	0.359234	10.2825	0.101446	3.37821	0.0999873	15.7329	0.155219	0.0887931	1
66777	7966853	0.000166505	0.876204	0.258006	0.00300304	0.000166505	0.81122	-1.23271	0.876204	0.994572	-1.00546	5.07567e-05	0.707625	-1.41318	0.164938	0.929981	-1.07529	0.0160051	0.867563	-1.15265	37.9574	0.364416	0.0256879	0.00024662	1.59436	0.0459206	16.1871	0.155406	0.0864058	1
230658	8150124	0.0077661	1.73564e-05	0.118746	0.000186804	0.0077661	0.877595	-1.13948	1.73564e-05	0.729145	-1.37147	8.85764e-05	0.695634	-1.43754	0.092949	1.10715	1.10715	3.2386e-06	0.577963	-1.73021	11.619	0.141938	68.0035	0.830734	2.57503	0.09437	36.7966	0.449508	0.109944	1
199096	8114656	0.000382705	0.0424342	0.000962704	0.0038462	0.000382705	0.806848	-1.23939	0.0424342	0.911858	-1.09666	9.75759e-05	0.693927	-1.44107	0.277467	0.938146	-1.06593	0.00172037	0.78424	-1.27512	30.1939	0.383484	5.58093	0.0708818	14.0479	0.535256	14.9007	0.18925	0.114306	1
231377	8150937	0.000306445	0.000630759	0.073919	0.00369809	0.000306445	0.797547	-1.25384	0.000630759	0.815294	-1.22655	8.31089e-05	0.682974	-1.46418	0.239272	0.931341	-1.07372	0.00013042	0.698171	-1.43231	32.1279	0.426038	26.1808	0.347176	3.25195	0.129369	15.1001	0.200237	0.119346	1
46021	7943672	6.09988e-06	0.400052	2.27287e-05	0.53761	6.09988e-06	0.691676	-1.44576	0.400052	0.965868	-1.03534	5.77229e-05	0.674467	-1.48265	0.000163341	0.709324	-1.40979	0.309196	0.941837	-1.06175	87.9143	1.13138	0.780223	0.0100408	36.5943	1.41281	0.410655	0.00528477	0.115822	1
205520	8121870	0.000223388	0.638435	8.78972e-05	0.00712258	0.000223388	0.779972	-1.2821	0.638435	0.979799	-1.02062	9.53341e-05	0.674442	-1.48271	0.116346	0.902014	-1.10863	0.0209579	0.847233	-1.18031	35.0498	0.514105	0.236404	0.00346754	26.2384	1.15458	11.9951	0.175942	0.13201	1
212453	8129597	0.00029154	0.0129151	0.00171438	0.00127902	0.00029154	0.803888	-1.24395	0.0129151	1.12548	1.12548	4.59932e-05	0.674035	-1.4836	0.456172	0.958758	-1.04302	0.311753	0.94368	-1.05968	32.5752	0.396732	9.55236	0.116338	11.9564	0.43685	21.218	0.258413	0.109611	1
185927	8099857	1.71035e-05	0.00741816	0.0182632	0.305431	1.71035e-05	0.702275	-1.42394	0.00741816	1.15843	1.15843	9.81242e-05	0.670375	-1.4917	0.000668812	0.735693	-1.35926	0.130798	1.10581	1.10581	68.2522	1.03996	11.8173	0.180061	5.69143	0.260161	1.18083	0.0179924	0.137133	1
211337	8128366	1.456e-05	0.0579078	0.0167668	0.0637609	1.456e-05	0.725538	-1.37829	0.0579078	0.920636	-1.08621	3.87702e-05	0.669463	-1.49373	0.0015648	0.786309	-1.27176	0.0142453	0.849483	-1.17719	71.0335	0.857021	4.71835	0.056927	5.86578	0.212312	4.46467	0.0538663	0.108585	1
183231	8096816	1.43984e-05	0.441493	0.000169234	0.0324218	1.43984e-05	0.732044	-1.36604	0.441493	1.0302	1.0302	2.83737e-05	0.666785	-1.49973	0.00237137	0.80369	-1.24426	0.254488	0.938364	-1.06568	71.2301	0.809995	0.648241	0.00737149	22.2361	0.758573	6.38313	0.0725859	0.102344	1
45992	7943643	6.97755e-06	0.756611	0.000235946	0.28983	6.97755e-06	0.695919	-1.43695	0.756611	1.01264	1.01264	4.47838e-05	0.66583	-1.50189	0.000284315	0.727369	-1.37482	0.583073	0.968853	-1.03215	85.088	1.09415	0.102105	0.00131296	20.4176	0.787653	1.26487	0.016265	0.115731	1
183234	8096819	7.83001e-07	0.841429	6.93165e-07	0.111799	7.83001e-07	0.69773	-1.43322	0.841429	0.99383	-1.00621	4.5496e-06	0.661732	-1.51118	4.96252e-05	0.735687	-1.35927	0.197365	0.942556	-1.06095	143.434	1.07852	0.0424068	0.000318867	83.3298	1.87973	3.10684	0.0233611	0.0676731	1
211900	8128987	1.80724e-06	0.000896103	0.0212419	0.707553	1.80724e-06	0.651071	-1.53593	0.000896103	1.21193	1.21193	4.11065e-05	0.66112	-1.51258	2.3364e-05	0.641174	-1.55964	0.00484327	1.23063	1.23063	117.725	1.5332	23.6175	0.307586	5.3911	0.210635	0.149981	0.0019533	0.117213	1
120926	8027311	2.74757e-05	1.81975e-05	4.1569e-06	0.000264295	2.74757e-05	0.787924	-1.26916	1.81975e-05	1.28527	1.28527	5.03712e-06	0.660034	-1.51507	0.190847	0.940595	-1.06316	0.12219	1.07666	1.07666	60.6189	0.472989	67.2074	0.524397	54.8879	1.28481	33.4699	0.261155	0.070224	1
70345	7970832	8.85744e-05	0.00244101	0.0874029	0.00627881	8.85744e-05	0.761257	-1.31362	0.00244101	0.844125	-1.18466	4.8525e-05	0.658978	-1.5175	0.0525536	0.879411	-1.13712	0.000406431	0.730712	-1.36853	44.885	0.619507	17.3209	0.239065	3.00512	0.124431	12.5569	0.173312	0.124219	1
74692	7975720	0.000147047	0.0641355	0.132334	0.00465726	0.000147047	0.763989	-1.30892	0.0641355	0.913344	-1.09488	5.84835e-05	0.650688	-1.53683	0.107357	0.897019	-1.1148	0.0025481	0.777893	-1.28552	39.2454	0.603342	4.44943	0.0684036	2.42922	0.112037	13.9545	0.21453	0.138362	1
13320	7907088	1.35862e-06	0.700429	0.00347314	0.0615087	1.35862e-06	0.695565	-1.43768	0.700429	1.01293	1.01293	5.73913e-06	0.649148	-1.54048	0.000121457	0.7453	-1.34174	0.250293	0.945338	-1.05782	125.964	1.09723	0.15782	0.00137472	9.73507	0.254398	4.55868	0.0397093	0.0783963	1
15576	7909556	5.79344e-06	0.00685107	0.000597777	0.38543	5.79344e-06	0.672835	-1.48625	0.00685107	1.15777	1.15777	4.48405e-05	0.647545	-1.54429	0.000196019	0.699113	-1.43038	0.101879	1.11425	1.11425	89.0206	1.30725	12.1665	0.178663	15.9883	0.704354	0.832167	0.0122202	0.132163	1
46036	7943687	3.59657e-06	0.469921	2.71874e-05	0.073722	3.59657e-06	0.695896	-1.437	0.469921	1.02774	1.02774	1.36271e-05	0.646645	-1.54644	0.000319245	0.748898	-1.3353	0.392916	0.955007	-1.04711	99.8773	1.09435	0.56903	0.00623486	35.0377	1.15172	4.09395	0.0448574	0.098613	1
148876	8058513	0.000106048	4.53404e-06	0.00135624	0.00198047	0.000106048	0.767317	-1.30324	4.53404e-06	0.674741	-1.48205	3.0957e-05	0.644641	-1.55125	0.14778	0.913339	-1.09488	3.84029e-06	0.566865	-1.76409	42.8086	0.584018	94.4587	1.28866	12.7737	0.522796	18.5201	0.252661	0.122783	1
242343	8163261	0.570771	0.0747349	3.70481e-06	3.3505e-06	0.570771	0.97556	-1.02505	0.0747349	0.918752	-1.08843	3.52967e-05	0.638497	-1.56618	8.74253e-05	1.49056	1.49056	1.29406e-05	0.601317	-1.66302	0.346144	0.0050971	4.05982	0.0597823	56.3955	2.49133	101.592	1.49598	0.132528	1
115098	8020813	6.96626e-06	3.92973e-05	0.000170721	0.0772696	6.96626e-06	0.678149	-1.4746	3.92973e-05	0.731077	-1.36784	2.36483e-05	0.623543	-1.60374	0.000633303	0.737537	-1.35586	9.14485e-05	0.672209	-1.48763	85.1216	1.25586	55.3668	0.816868	22.1864	0.981999	3.97691	0.0586742	0.132784	1
133578	8041465	0.0173931	4.07615e-07	2.08464e-08	1.62195e-05	0.0173931	0.881428	-1.13452	4.07615e-07	0.570516	-1.7528	2.36e-05	0.614308	-1.62785	0.0040602	1.2647	1.2647	1.11452e-07	0.397619	-2.51497	8.45125	0.132621	167.099	2.6222	185.408	8.72854	69.158	1.08526	0.141232	1
45977	7943628	2.67917e-05	0.373943	0.00111106	0.0296585	2.67917e-05	0.692347	-1.44436	0.373943	0.956918	-1.04502	4.33747e-05	0.613145	-1.63094	0.00493569	0.781779	-1.27913	0.034626	0.84745	-1.18001	61.005	1.12544	0.875192	0.0161458	13.5033	0.747337	6.66044	0.122874	0.166035	1
118997	8025171	0.044867	0.00269192	0.216316	6.09702e-05	0.044867	0.885407	-1.12942	0.00269192	0.807254	-1.23877	9.70546e-05	0.613024	-1.63126	0.008843	1.27882	1.27882	2.5231e-05	0.558914	-1.78918	5.42129	0.123325	16.7789	0.381691	1.8049	0.123175	49.467	1.12528	0.204734	1
152759	8062814	9.29841e-06	0.00832734	0.00357416	0.000126413	9.29841e-06	0.749221	-1.33472	0.00832734	0.896667	-1.11524	1.853e-06	0.608999	-1.64204	0.109147	0.921729	-1.08492	7.07323e-05	0.728849	-1.37203	79.3265	0.69401	11.3209	0.0990441	9.65197	0.253329	40.8614	0.357487	0.078739	1
58954	7958196	0.00390218	1.75628e-05	0.217844	8.169e-05	0.00390218	0.826261	-1.21027	1.75628e-05	0.664912	-1.50396	3.65181e-05	0.590716	-1.69286	0.0689281	1.15573	1.15573	2.18073e-06	0.475363	-2.10365	14.8278	0.303227	67.8039	1.38658	1.79637	0.110207	45.8456	0.937536	0.184049	1
20080	7914597	0.000364235	0.000126502	0.0852881	0.000864766	0.000364235	0.754422	-1.32552	0.000126502	0.722147	-1.38476	4.24911e-05	0.588239	-1.69999	0.65783	0.967553	-1.03354	2.27135e-05	0.563073	-1.77597	30.6161	0.661153	40.8538	0.882234	3.04067	0.196989	23.8683	0.515433	0.194354	1
168875	8080786	5.14505e-05	0.979291	0.00315991	0.000280932	5.14505e-05	0.737309	-1.35628	0.979291	1.00113	1.00113	7.52528e-06	0.578139	-1.72969	0.331349	0.940302	-1.06349	0.00293892	0.785007	-1.27387	51.6791	0.773197	0.000712261	1.06565e-05	10.0128	0.449418	32.9109	0.492396	0.134653	1
212698	8129866	5.50353e-05	0.761554	0.000484093	0.000378499	5.50353e-05	0.699481	-1.42963	0.761554	1.01581	1.01581	9.09303e-06	0.530774	-1.88404	0.280606	0.921812	-1.08482	0.00515221	0.770809	-1.29734	50.7914	1.06355	0.0978482	0.00204889	16.9149	1.06257	30.2878	0.634213	0.188456	1
182641	8096163	9.80222e-06	1.13337e-06	3.65115e-08	0.000411474	9.80222e-06	0.674764	-1.482	1.13337e-06	0.600653	-1.66486	3.28467e-06	0.529836	-1.88738	0.0391671	0.859336	-1.16369	7.95646e-07	0.471642	-2.12025	78.3072	1.28843	131.476	2.16323	163.313	8.06119	29.5836	0.486753	0.148081	1
92379	7995507	0.000199512	0.926373	0.00140552	0.00585279	0.000199512	0.668919	-1.49495	0.926373	0.993665	-1.00638	8.00729e-05	0.526192	-1.90045	0.120715	0.850361	-1.17597	0.028521	0.781646	-1.27935	36.1456	1.34605	0.00903067	0.000336298	12.6464	1.41284	12.8771	0.479538	0.335156	1
181555	8094926	0.000761501	0.233537	0.000426888	0.000719708	0.000761501	0.724996	-1.37932	0.233537	0.92081	-1.086	5.86104e-05	0.524217	-1.90761	0.977312	1.00267	1.00267	0.00159498	0.665803	-1.50195	24.7807	0.861015	1.63092	0.0566672	17.4882	1.8229	25.1941	0.875378	0.312709	1
14541	7908420	0.00583951	0.818095	1.95268e-05	4.17209e-05	0.00583951	0.804568	-1.2429	0.818095	1.01445	1.01445	2.82102e-05	0.514408	-1.94398	0.0250797	1.2584	1.2584	0.000686547	0.648597	-1.54179	12.8875	0.393667	0.0560861	0.00171323	37.9631	3.4789	54.5286	1.66565	0.274917	1
142470	8051400	0.000893719	2.45602e-08	3.66488e-06	0.00092671	0.000893719	0.713501	-1.40154	2.45602e-08	3.45627	3.45627	7.41488e-05	0.510008	-1.96075	0.985657	0.998187	-1.00182	7.06381e-06	2.47053	2.47053	23.6362	0.948727	319.023	12.8052	56.5394	6.80826	23.3827	0.938552	0.361249	1
168889	8080800	0.000144452	0.596572	0.0328527	0.0094654	0.000144452	0.636816	-1.57031	0.596572	0.961337	-1.04022	8.2463e-05	0.502937	-1.98832	0.0632391	0.806334	-1.24018	0.0239872	0.759233	-1.31712	39.433	1.69547	0.301048	0.0129439	4.5774	0.590433	10.786	0.463759	0.386966	1
86385	7988861	4.92448e-05	0.018467	3.05138e-05	0.00107847	4.92448e-05	0.650059	-1.53832	0.018467	1.18649	1.18649	1.41984e-05	0.490513	-2.03868	0.1106	0.861499	-1.16077	0.221721	0.895287	-1.11696	52.2638	1.54434	8.23875	0.243447	34.067	3.01994	22.3443	0.660251	0.265941	1
14745	7908647	0.000934656	0.29636	0.426743	0.000774875	0.000934656	0.703106	-1.42226	0.29636	1.08422	1.08422	6.86589e-05	0.489483	-2.04297	0.925561	1.00996	1.00996	0.0233343	0.754801	-1.32485	23.3233	1.03301	1.22893	0.0544303	1.02424	0.136093	24.6542	1.09196	0.398619	1
15472	7909442	0.000143846	0.0586304	6.05584e-06	0.00238499	0.000143846	0.631433	-1.5837	0.0586304	0.853516	-1.17162	4.11759e-05	0.465126	-2.14996	0.170695	0.857206	-1.16658	0.00152252	0.628716	-1.59054	39.4773	1.75985	4.68533	0.208866	50.2215	6.71645	17.4513	0.777961	0.40121	1
218692	8136566	2.00409e-05	0.129802	0.000216035	0.000133717	2.00409e-05	0.635644	-1.57321	0.129802	1.09776	1.09776	2.99943e-06	0.445732	-2.2435	0.245905	0.906473	-1.10318	0.00912177	0.769778	-1.29908	65.6099	1.70934	2.7799	0.0724249	20.8871	1.63252	40.2547	1.04876	0.234478	1
208853	8125616	4.77799e-05	0.0027717	0.0131504	0.000808461	4.77799e-05	0.578564	-1.72842	0.0027717	0.73537	-1.35986	1.21239e-05	0.398815	-2.50743	0.134873	0.839326	-1.19143	0.000129502	0.506905	-1.97276	52.6702	2.49294	16.6194	0.786618	6.37935	0.905826	24.3481	1.15242	0.425981	1
234941	8154956	0.00104428	0.57802	0.31988	3.48029e-05	0.00104428	0.700002	-1.42857	0.57802	1.04429	1.04429	1.12355e-05	0.396889	-2.5196	0.0784722	1.23461	1.23461	0.000807462	0.592093	-1.68892	22.562	1.05913	0.333044	0.0156341	1.34577	0.189523	57.1027	2.68058	0.422487	1
193382	8108225	0.000245663	1.50655e-06	3.42181e-06	0.00644821	0.000245663	0.557579	-1.79347	1.50655e-06	3.02909	3.02909	9.63698e-05	0.391928	-2.55149	0.135746	0.793242	-1.26065	0.000464842	2.12918	2.12918	34.1495	2.84093	122.919	10.2257	57.4588	14.3402	12.4369	1.03464	0.748719	1
113058	8018526	8.36967e-05	0.0500939	0.0351258	0.00074922	8.36967e-05	0.567001	-1.76366	0.0500939	1.20934	1.20934	1.64589e-05	0.372742	-2.68282	0.244848	0.862501	-1.15942	0.0857241	0.795007	-1.25785	45.5557	2.68026	5.11216	0.300774	4.45919	0.787068	24.8992	1.46494	0.529514	1
117492	8023500	0.00233475	0.47119	0.0189421	0.000249957	0.00233475	0.659246	-1.51689	0.47119	0.927967	-1.07762	5.75168e-05	0.369304	-2.7078	0.276566	1.17682	1.17682	0.00119504	0.519839	-1.92367	17.5715	1.44534	0.565686	0.0465305	5.61796	1.38632	33.9874	2.79564	0.740295	1
35575	7931983	0.000824558	0.0201518	0.0348012	0.000398623	0.000824558	0.622333	-1.60686	0.0201518	1.31197	1.31197	4.36315e-05	0.367532	-2.72085	0.709704	1.05378	1.05378	0.0940769	0.774814	-1.29063	24.2068	1.87274	7.93441	0.613839	4.47549	1.03873	29.8496	2.30929	0.696278	1
229155	8148397	8.45026e-05	0.388689	0.0294427	0.000311356	8.45026e-05	0.578116	-1.72976	0.388689	0.929019	-1.0764	1.05881e-05	0.365047	-2.73938	0.462448	0.915548	-1.09224	0.00121998	0.586622	-1.70468	45.4416	2.5	0.820324	0.0451307	4.77475	0.788059	31.9863	1.75975	0.495141	1
226395	8145295	2.1395e-05	0.232726	0.00118413	0.00139267	2.1395e-05	0.511236	-1.95604	0.232726	1.11277	1.11277	9.38956e-06	0.349725	-2.85939	0.0358031	0.747338	-1.33808	0.0462204	0.761217	-1.31369	64.5467	3.74761	1.63707	0.0950492	13.2667	2.31081	20.6717	1.20021	0.522544	1
46180	7943854	0.0012063	0.481973	0.111688	0.000408705	0.0012063	0.595901	-1.67813	0.481973	1.08512	1.08512	5.44881e-05	0.324942	-3.07747	0.586944	1.0928	1.0928	0.00878402	0.591713	-1.69001	21.5997	2.23118	0.537895	0.0555628	2.65891	0.82397	29.64	3.06172	0.929672	1
237886	8158275	6.36908e-05	0.00697718	0.461575	0.0093999	6.36908e-05	0.44071	-2.26906	0.00697718	0.665446	-1.50275	4.71061e-05	0.299797	-3.33559	0.0278151	0.647857	-1.54355	0.000996248	0.452675	-2.20909	48.9115	5.58942	12.0859	1.38113	0.93851	0.321748	10.8146	1.23586	1.02849	1
169473	8081496	0.00138237	2.12146e-05	0.0534306	0.000321609	0.00138237	0.567957	-1.7607	2.12146e-05	0.368043	-2.71707	5.08442e-05	0.282113	-3.54468	0.465244	1.14343	1.14343	4.73535e-06	0.182813	-5.47008	20.7189	2.66438	64.6835	8.31808	3.75533	1.44877	31.6994	4.07643	1.15737	1
226398	8145298	1.92079e-05	0.0431046	0.0103817	0.153413	1.92079e-05	0.345482	-2.89451	0.0431046	1.35946	1.35946	7.38684e-05	0.281873	-3.5477	0.0011927	0.423446	-2.36157	0.588303	1.10916	1.10916	66.3085	9.40425	5.53582	0.785122	6.90595	2.93832	2.43065	0.344728	1.27643	1
105701	8010355	0.00314057	0.288936	0.262265	0.000184361	0.00314057	0.568802	-1.75808	0.288936	0.852818	-1.17258	5.53923e-05	0.241046	-4.14859	0.174825	1.34221	1.34221	0.000650577	0.361406	-2.76697	15.9489	2.6504	1.26988	0.21103	1.57512	0.785262	36.9279	6.1367	1.49562	1
169474	8081497	0.00124079	2.699e-05	0.148391	0.000714998	0.00124079	0.480205	-2.08244	2.699e-05	0.290276	-3.445	7.68704e-05	0.216549	-4.61789	0.785515	1.06487	1.06487	8.0103e-06	0.1309	-7.63942	21.4152	4.4798	60.8918	12.7378	2.27844	1.42987	25.2425	5.28042	1.88269	1
50249	7948466	0.00337084	0.818141	0.14661	8.28338e-05	0.00337084	0.553942	-1.80524	0.818141	0.965186	-1.03607	3.43242e-05	0.201449	-4.96402	0.078016	1.52322	1.52322	0.000795109	0.351005	-2.84896	15.5775	2.90494	0.0560568	0.0104536	2.29418	1.28347	45.6793	8.51841	1.67835	1
30131	7925926	0.000425451	0.000522969	4.97921e-06	0.00276488	0.000425451	0.388535	-2.57377	0.000522969	0.399313	-2.5043	8.73636e-05	0.190598	-5.24664	0.369782	0.792028	-1.26258	9.917e-05	0.195886	-5.10501	29.3056	7.44072	27.6337	7.01621	52.6006	40.066	16.6329	4.22309	2.28511	1
146325	8055748	0.0025818	0.000319458	0.129432	0.000370795	0.0025818	0.437573	-2.28533	0.000319458	0.323232	-3.09376	7.73806e-05	0.144768	-6.90761	0.349649	1.3226	1.3226	2.47782e-05	0.106939	-9.35114	17.0088	5.68731	31.7586	10.6192	2.45881	2.46648	30.4632	10.1861	3.00936	1

## Sheet: X-RAYS DEX exons
Column #	Probeset ID	gene_assignment	Gene Symbol	RefSeq	p-value(Dose)	p-value(Gender)	p-value(Scan Date)	p-value(0 Gy vs. 0.1 Gy)	Ratio(0 Gy vs. 0.1 Gy)	Fold-Change(0 Gy vs. 0.1 Gy)	p-value(0 Gy vs. 1 Gy)	Ratio(0 Gy vs. 1 Gy)	Fold-Change(1 Gy vs. 0 Gy)	F(Dose)	SS(Dose)	F(Gender)	SS(Gender)	F(Scan Date)	SS(Scan Date)	SS(Error)	F(Error)
42759	7940150				2.7459e-06	0.212844	0.178896	0.287534	1.2262	1.2262	1.11333e-06	2.6183	-2.6183	16.6338	20.9906	1.59155	1.00421	1.59284	5.02511	32.1791	1
226238	8145234				0.000170728	0.109598	0.227348	0.0276644	1.51258	1.51258	3.44238e-05	2.13992	-2.13992	10.3338	12.0712	2.65176	1.54879	1.43605	4.19371	29.7872	1
83483	7985784				1.64759e-05	0.362243	1.31946e-08	0.719228	1.06299	1.06299	1.33972e-05	2.111	-2.111	13.7749	13.7873	0.845195	0.422978	13.9776	34.9755	25.5229	1
83482	7985783				1.82636e-05	0.0968351	1.01116e-07	0.392633	1.1516	1.1516	7.97336e-06	2.10961	-2.10961	13.6165	12.7947	2.86133	1.34432	12.0415	28.2869	23.961	1
80278	7982214				4.9615e-06	0.185181	0.439034	7.62153e-05	1.90957	1.90957	4.15905e-06	2.0362	-2.0362	15.6676	12.4086	1.80396	0.714365	0.980004	1.94039	20.1959	1
80303	7982241				4.9615e-06	0.185181	0.439034	7.62153e-05	1.90957	1.90957	4.15905e-06	2.0362	-2.0362	15.6676	12.4086	1.80396	0.714365	0.980004	1.94039	20.1959	1
80330	7982276				4.9615e-06	0.185181	0.439034	7.62153e-05	1.90957	1.90957	4.15905e-06	2.0362	-2.0362	15.6676	12.4086	1.80396	0.714365	0.980004	1.94039	20.1959	1
84680	7987120				4.9615e-06	0.185181	0.439034	7.62153e-05	1.90957	1.90957	4.15905e-06	2.0362	-2.0362	15.6676	12.4086	1.80396	0.714365	0.980004	1.94039	20.1959	1
15833	7909950				7.44134e-08	0.000122269	0.00221643	0.984083	1.00253	1.00253	1.77269e-07	2.01345	-2.01345	23.0382	12.8736	17.3038	4.83465	4.36136	6.09276	14.2493	1
120369	8026805				3.69826e-07	0.00382281	0.00547452	0.856317	0.976123	-1.02446	1.04897e-06	1.96545	-1.96545	20.0801	12.4133	9.18726	2.83972	3.78034	5.8424	15.7638	1
111522	8016952				0.000592217	0.374188	0.808543	0.13061	1.30752	1.30752	0.000132925	1.9388	-1.9388	8.6279	9.21119	0.803746	0.429042	0.453836	1.21129	27.2239	1
42760	7940151				1.07171e-06	0.174801	0.0238312	0.180447	1.18	1.18	3.53496e-07	1.92354	-1.92354	18.2175	9.48647	1.89367	0.49305	2.85693	3.71926	13.2788	1
42758	7940149				6.34e-05	0.0731591	0.159694	0.81436	0.963919	-1.03743	0.000109163	1.82082	-1.82082	11.7532	9.98742	3.34741	1.42224	1.66612	3.5395	21.6688	1
122478	8029142				4.28027e-09	2.5722e-05	8.41927e-09	0.224192	1.11141	1.11141	2.46754e-09	1.76578	-1.76578	28.7897	7.43779	21.4146	2.76621	14.4252	9.31685	6.58789	1
91375	7994503				0.000254138	0.000355853	5.32229e-06	0.263967	1.16949	1.16949	7.28165e-05	1.73182	-1.73182	9.77913	6.58651	14.6444	4.9317	8.67048	14.5995	17.1749	1
226294	8145296				7.10379e-05	0.00306123	0.424697	0.843474	1.02686	1.02686	6.22177e-05	1.70721	-1.70721	11.5874	7.24296	9.67111	3.02256	1.00444	1.56962	15.9393	1
167009	8078864				8.37074e-05	0.125014	0.00512498	0.322273	1.12668	1.12668	2.84723e-05	1.65445	-1.65445	11.3495	5.66547	2.43268	0.607176	3.82233	4.77009	12.7291	1
125451	8032512				2.21374e-05	0.112023	0.153482	0.456134	1.08617	1.08617	1.07541e-05	1.63741	-1.63741	13.3226	5.65758	2.61506	0.555258	1.6916	1.7959	10.8289	1
228984	8148321				1.84785e-06	0.0111532	0.000416589	0.150786	1.14345	1.14345	5.38696e-07	1.62149	-1.62149	17.2934	5.11969	6.93638	1.02675	5.47307	4.05074	7.54924	1
228986	8148323				3.04825e-05	0.268699	0.0260717	0.0690337	1.21046	1.21046	6.19465e-06	1.60916	-1.60916	12.8386	4.75891	1.25049	0.231761	2.80107	2.5957	9.45215	1
122477	8029141				1.68887e-07	0.0168801	0.000180769	0.602787	0.954003	-1.04821	9.66376e-07	1.58322	-1.58322	21.5029	6.09504	6.1029	0.86494	6.04966	4.28697	7.22803	1
17851	7912233				1.68212e-06	0.885555	0.0147361	0.290893	0.892942	-1.11989	2.20242e-05	1.57618	-1.57618	17.4514	6.88659	0.0209245	0.00412857	3.15652	3.11404	10.0627	1
122482	8029146				0.000108004	0.0275109	1.67849e-06	0.0637871	1.22084	1.22084	2.16512e-05	1.57159	-1.57159	10.9831	4.26958	5.14965	1.00094	9.60183	9.33156	9.91289	1
178752	8091909				0.000399708	0.318847	0.521675	0.0138031	1.32287	1.32287	9.91246e-05	1.52995	-1.52995	9.15813	3.86384	1.01338	0.213774	0.848956	0.895442	10.7585	1
176550	8089453				0.000333947	0.541644	0.000285515	0.0374242	1.25044	1.25044	6.90489e-05	1.51576	-1.51576	9.40331	3.60581	0.37756	0.07239	5.7321	5.49511	9.77829	1
168033	8079996				0.000211249	0.534658	0.261389	0.138378	1.16529	1.16529	4.84164e-05	1.51287	-1.51287	10.0358	3.63229	0.390816	0.0707249	1.3431	1.21529	9.22933	1
144917	8054259				0.000549607	8.42577e-06	0.0186326	0.0336219	1.2627	1.2627	0.00011949	1.50451	-1.50451	8.72798	3.49137	24.5297	4.90618	3.01012	3.01027	10.2005	1
122480	8029144				0.000489491	0.00620193	6.15576e-05	0.0988601	1.19301	1.19301	0.000105162	1.49957	-1.49957	8.88382	3.43212	8.15318	1.57492	6.81713	6.58421	9.8515	1
122481	8029145				8.5287e-05	0.0100793	0.00033674	0.993067	1.00089	1.00089	9.64542e-05	1.48681	-1.48681	11.3225	4.13965	7.1433	1.30584	5.61859	5.13557	9.32313	1
228982	8148319				3.17038e-05	0.0597565	6.09867e-05	0.195245	1.1204	1.1204	8.79985e-06	1.48098	-1.48098	12.7796	3.36153	3.7074	0.487596	6.82389	4.48738	6.7075	1
122479	8029143				5.54014e-07	0.0166249	0.000201652	0.925141	0.992689	-1.00736	1.29651e-06	1.47871	-1.47871	19.3634	4.09901	6.13315	0.649158	5.97328	3.16118	5.39805	1
228985	8148322				0.000583221	0.468299	0.0025297	0.107326	1.17801	1.17801	0.000126938	1.46295	-1.46295	8.64839	3.02818	0.533941	0.0934781	4.27561	3.7427	8.92868	1
70759	7971412				6.78445e-06	0.826187	0.0107921	0.00198023	1.26936	1.26936	1.52573e-06	1.4406	-1.4406	15.1655	2.84339	0.0487201	0.00456729	3.35162	1.571	4.78102	1
127781	8035063				0.000314005	0.214083	0.0402381	0.0758987	1.17651	1.17651	6.51127e-05	1.43078	-1.43078	9.48769	2.6769	1.58283	0.223293	2.53154	1.78565	7.19468	1
50729	7949116				3.39625e-05	0.0223387	7.63424e-07	0.763901	0.975763	-1.02484	7.04794e-05	1.38076	-1.38076	12.6764	2.93347	5.55211	0.642411	10.2606	5.93605	5.901	1
226314	8145316				0.000281449	0.00676127	0.024213	0.00222346	1.30494	1.30494	0.000135328	1.36757	-1.36757	9.63819	2.30643	7.97154	0.953801	2.84705	1.70326	6.10219	1
91048	7994142				8.57304e-05	0.344388	4.33045e-05	0.266932	1.08354	1.08354	2.61732e-05	1.35419	-1.35419	11.315	2.02652	0.910859	0.0815675	7.07379	3.16729	4.56705	1
92566	7995830				8.57608e-05	0.405842	0.446543	0.00148666	1.26749	1.26749	3.52893e-05	1.34127	-1.34127	11.3145	1.97512	0.702541	0.0613196	0.967435	0.422201	4.45141	1
78262	7979833				0.000384711	7.74694e-05	0.00229382	0.180057	1.10666	1.10666	9.37616e-05	1.33667	-1.33667	9.21015	1.79506	18.4787	1.80075	4.33907	2.11422	4.96996	1
226306	8145308				0.0005965	2.2882e-06	6.08113e-07	0.0584031	1.15647	1.15647	0.000125605	1.33115	-1.33115	8.61826	1.70313	28.3564	2.80188	10.4543	5.16494	5.03928	1
209669	8126636				0.000487953	0.851385	0.0817326	0.258471	1.08724	1.08724	0.000134614	1.31971	-1.31971	8.88806	1.66913	0.0354587	0.00332947	2.09022	0.98133	4.78876	1
91049	7994143				3.53068e-05	0.173047	0.00560259	0.923343	0.993448	-1.0066	5.20385e-05	1.31735	-1.31735	12.6183	2.04399	1.90946	0.154652	3.76564	1.52495	4.13063	1
226295	8145297				0.00038178	2.17397e-05	6.86089e-05	0.371706	1.06638	1.06638	0.000128673	1.31155	-1.31155	9.22056	1.64391	21.8748	1.95	6.73861	3.00353	4.54633	1
72679	7973587				0.000164366	0.499311	0.00434948	0.63414	1.03138	1.03138	9.18486e-05	1.28598	-1.28598	10.3872	1.51648	0.462981	0.0337964	3.927	1.4333	3.72287	1
43827	7941337				0.0002835	0.262683	1.28098e-07	0.153153	1.09111	1.09111	6.63743e-05	1.27095	-1.27095	9.62819	1.22028	1.28276	0.0812891	11.8262	3.74714	3.23189	1
43834	7941344				0.00042149	0.0151928	0.0929526	0.0743817	1.10516	1.10516	8.79482e-05	1.23937	-1.23937	9.08609	0.959757	6.31263	0.333399	2.00956	0.53067	2.69354	1
224593	8143359				7.24126e-05	0.307471	1.1699e-05	0.139596	1.06252	1.06252	1.70971e-05	1.19248	-1.19248	11.5596	0.66163	1.06267	0.0304117	8.0567	1.15284	1.45953	1
254471	8177228				0.000298356	1.8659e-10	0.0200339	0.309557	1.03958	1.03958	9.18278e-05	1.15881	-1.15881	9.5579	0.479206	62.8933	1.57665	2.96494	0.371634	1.2785	1
110332	8015611				5.03653e-06	0.000455867	5.66479e-15	1.16842e-05	0.900001	-1.11111	2.06452e-05	0.910846	1.09788	15.6434	0.257915	14.0459	0.115788	33.4416	1.37839	0.420423	1
17865	7912249				0.000205283	0.33195	0.0429687	0.533477	0.983607	-1.01667	9.48829e-05	0.902572	1.10794	10.0757	0.245472	0.959447	0.0116874	2.49077	0.151705	0.62125	1
67334	7967568				0.000490577	0.299321	9.95191e-07	0.0265188	0.940015	-1.06381	0.000108995	0.901023	1.10985	8.88083	0.228201	1.09949	0.0141262	10.0368	0.64476	0.655246	1
150835	8060785				0.00050973	0.69473	0.000536986	0.0242667	0.920286	-1.08662	0.000115442	0.871842	1.147	8.82923	0.396155	0.155767	0.00349452	5.3007	0.594588	1.14415	1
29877	7925756				1.06512e-05	0.323102	0.0659903	0.507304	0.979779	-1.02064	6.0844e-06	0.867906	1.1522	14.4525	0.474163	0.995545	0.0163311	2.22388	0.182404	0.836612	1
150831	8060781				2.82768e-05	0.684331	3.95117e-06	0.0577716	0.939995	-1.06383	5.58409e-06	0.862137	1.15991	12.9517	0.461363	0.167192	0.00297784	8.90718	0.793224	0.908356	1
104785	8009437				0.000190151	0.792412	0.0140773	0.374175	0.966911	-1.03422	6.72986e-05	0.861126	1.16127	10.1827	0.502801	0.0699936	0.00172807	3.18512	0.393186	1.25914	1
150834	8060784				0.000115843	0.631244	0.00640898	0.0770544	0.934897	-1.06964	2.37831e-05	0.852818	1.17258	10.883	0.530925	0.233178	0.00568778	3.68029	0.448856	1.24401	1
169248	8081352				5.95919e-05	0.602361	0.000300805	0.0328633	0.924126	-1.0821	1.13423e-05	0.851576	1.17429	11.8439	0.537321	0.274861	0.00623483	5.69615	0.646045	1.15686	1
201376	8117326				0.00023592	0.430316	0.0017943	0.585708	0.976218	-1.02436	0.000117632	0.845378	1.1829	9.88219	0.666946	0.631974	0.0213259	4.49902	0.759093	1.72099	1
73434	7974450				0.000111467	0.903351	0.000188489	0.721002	0.984801	-1.01543	7.50506e-05	0.844835	1.18366	10.938	0.697419	0.0148924	0.000474779	6.02041	0.959673	1.62591	1
17866	7912251				2.04233e-08	0.376144	0.167137	0.345934	0.973767	-1.02694	1.43696e-08	0.841427	1.18846	25.5627	0.699709	0.797139	0.0109097	1.63679	0.112006	0.697992	1
100313	8004441				5.6636e-06	0.103292	1.05043e-08	0.0387334	0.92848	-1.07703	1.06964e-06	0.837125	1.19456	15.4545	0.662632	2.75167	0.0589908	14.2038	1.52252	1.09335	1
23545	7918554				4.58727e-05	0.610824	0.00101162	0.056682	0.92576	-1.08019	9.02517e-06	0.836044	1.19611	12.229	0.670854	0.262198	0.00719179	4.87638	0.668766	1.39887	1
50197	7948522				1.34954e-05	0.41244	0.623399	0.000142702	0.846884	-1.1808	1.1303e-05	0.834832	1.19785	14.0834	0.8063	0.682899	0.0195486	0.703509	0.100693	1.45992	1
169012	8081070				0.000119627	0.116491	0.000893953	0.0840622	0.92734	-1.07835	2.48849e-05	0.833445	1.19984	10.8371	0.696302	2.54974	0.0819124	4.95861	0.796494	1.63841	1
251470	8173738				0.000132845	0.106267	0.00113704	0.624813	0.977034	-1.02351	7.4509e-05	0.829621	1.20537	10.6881	0.835457	2.7037	0.10567	4.79893	0.937794	1.99326	1
253687	8176270				0.000132845	0.106267	0.00113704	0.624813	0.977034	-1.02351	7.4509e-05	0.829621	1.20537	10.6881	0.835457	2.7037	0.10567	4.79893	0.937794	1.99326	1
181544	8095029				6.16897e-05	0.612979	0.442919	0.0320314	0.911246	-1.0974	1.17517e-05	0.828699	1.20671	11.7932	0.734864	0.259034	0.00807053	0.973482	0.15165	1.58897	1
70892	7971564				7.02864e-09	0.599718	0.109803	0.0148237	0.932431	-1.07247	1.34329e-09	0.828637	1.2068	27.744	0.74824	0.278894	0.0037608	1.90464	0.128418	0.68772	1
29878	7925758				5.01515e-07	0.00405166	0.0575151	0.257001	1.04957	1.04957	8.98536e-06	0.826058	1.21057	19.5389	1.2199	9.06157	0.282877	2.30951	0.360483	1.59208	1
100318	8004446				9.79931e-05	0.997837	1.18486e-05	0.041958	0.911658	-1.0969	1.90562e-05	0.825446	1.21147	11.1225	0.766186	7.41932e-06	2.55544e-07	8.04694	1.3858	1.75659	1
201456	8117419				0.000310234	0.218849	0.00946502	0.0103616	0.875844	-1.14176	7.98991e-05	0.822001	1.21654	9.50427	0.826206	1.54984	0.0673639	3.43408	0.746312	2.21671	1
16995	7911282				7.24275e-07	0.00293195	0.02387	0.843878	1.00795	1.00795	1.96374e-06	0.821065	1.21793	18.8944	1.06081	9.76574	0.274146	2.85592	0.400859	1.43168	1
62232	7961938				6.35175e-05	0.788598	1.40256e-05	0.8379	1.01083	1.01083	0.000104035	0.816879	1.22417	11.7505	1.1295	0.0726543	0.00349189	7.91778	1.90271	2.45115	1
79117	7980836				4.61315e-06	0.82875	9.72579e-07	0.0017469	0.876119	-1.1414	1.01566e-06	0.815463	1.2263	15.7853	0.886494	0.0472707	0.00132735	10.0561	1.41186	1.43207	1
62222	7961928				1.07556e-05	0.850711	6.90259e-05	0.18787	0.94468	-1.05856	3.11823e-06	0.814724	1.22741	14.4372	0.919939	0.0357851	0.00114011	6.73423	1.07276	1.62486	1
150839	8060789				2.06772e-05	0.786828	0.00504829	0.549913	0.972612	-1.02816	1.20461e-05	0.814391	1.22791	13.4266	1.00189	0.0739071	0.00275746	3.83193	0.714842	1.9028	1
219689	8137829				0.000112836	0.922393	0.00435972	0.00553248	0.868187	-1.15183	2.94623e-05	0.814342	1.22799	10.9205	0.91108	0.00958506	0.000399833	3.9255	0.818744	2.12742	1
16998	7911288				1.03602e-08	0.00148413	0.0313889	0.876668	1.00543	1.00543	4.03631e-08	0.814278	1.22808	26.94	1.13821	11.2867	0.23843	2.68576	0.283682	1.07737	1
62231	7961937				1.51662e-05	0.687638	5.77624e-05	0.36198	0.959368	-1.04235	6.32064e-06	0.811901	1.23168	13.9026	0.99105	0.163508	0.00582785	6.86334	1.22313	1.81777	1
91815	7994984				8.02135e-06	0.419909	0.00165203	0.0983743	0.931478	-1.07356	1.84264e-06	0.811885	1.2317	14.8993	0.928417	0.661223	0.0206013	4.55305	0.709283	1.58898	1
30188	7926100				0.000127584	0.515288	0.0121521	0.997224	1.00019	1.00019	0.000140351	0.810926	1.23316	10.7455	1.15889	0.429277	0.0231485	3.27717	0.883599	2.75015	1
79130	7980849				2.06245e-05	0.261125	2.6919e-06	0.195693	0.942494	-1.06102	5.86793e-06	0.810893	1.23321	13.4305	0.960691	1.29127	0.0461828	9.21589	1.64805	1.82403	1
123390	8030164				4.22367e-05	0.580256	0.000213291	0.565552	0.971829	-1.02899	2.37144e-05	0.809865	1.23477	12.3514	1.05684	0.309769	0.0132526	5.93418	1.26939	2.18189	1
79127	7980846				7.67029e-05	0.182058	5.17666e-06	0.382609	0.956789	-1.04516	2.93856e-05	0.809628	1.23514	11.476	1.01198	1.83031	0.0807006	8.69242	1.9163	2.24865	1
204898	8121267				0.000150922	0.0145058	0.0566973	0.659044	0.976296	-1.02428	8.86937e-05	0.809627	1.23514	10.5075	1.07608	6.40523	0.327981	2.31842	0.593575	2.61146	1
62201	7961907				0.000128032	0.38605	0.0630637	0.119354	0.923401	-1.08295	2.85407e-05	0.808788	1.23642	10.7405	0.952875	0.764411	0.0339084	2.25216	0.499516	2.2623	1
171144	8083460				0.000457334	0.128969	3.7702e-09	0.0405399	0.891172	-1.12212	9.61754e-05	0.808191	1.23733	8.97557	0.945604	2.38141	0.125445	15.245	4.01527	2.68651	1
155077	8065523				0.000609083	0.0340514	0.000327996	0.0548535	0.891845	-1.12127	0.000128588	0.801303	1.24797	8.59034	1.02162	4.74388	0.282087	5.63665	1.67587	3.03263	1
62238	7961944				2.6846e-05	0.482309	9.84736e-05	0.404751	0.958733	-1.04304	1.16326e-05	0.799563	1.25068	13.0301	1.14932	0.500941	0.0220929	6.47903	1.42872	2.24924	1
194485	8109560				0.000157944	0.418463	0.00342319	0.305248	0.94443	-1.05884	5.00129e-05	0.798965	1.25162	10.4433	1.11571	0.665371	0.0355424	4.08049	1.08984	2.72429	1
232303	8152135				4.18656e-05	0.442935	8.0797e-07	0.0235488	0.890766	-1.12263	7.86858e-06	0.797636	1.2537	12.3645	1.0642	0.597939	0.025732	10.2125	2.19745	2.19476	1
62206	7961912				0.000112368	0.0781046	0.000901565	0.235231	0.937038	-1.06719	3.17681e-05	0.797071	1.25459	10.9265	1.12268	3.23265	0.166075	4.95296	1.27227	2.62009	1
44158	7941700				1.98167e-05	0.687194	0.000302704	0.746361	0.983027	-1.01727	1.66222e-05	0.79475	1.25826	13.4915	1.31055	0.164	0.00796541	5.69182	1.38224	2.47704	1
44160	7941703				1.98167e-05	0.687194	0.000302704	0.746361	0.983027	-1.01727	1.66222e-05	0.79475	1.25826	13.4915	1.31055	0.164	0.00796541	5.69182	1.38224	2.47704	1
23491	7918491				0.000252805	0.269787	0.177299	0.0195879	0.871645	-1.14726	5.49206e-05	0.794334	1.25892	9.78641	1.11444	1.24475	0.070874	1.59865	0.455123	2.90386	1
100311	8004439				2.37992e-06	0.0475865	1.19192e-09	0.000700364	0.853081	-1.17222	6.02677e-07	0.794286	1.25899	16.8708	1.14651	4.12097	0.140027	16.4648	2.79729	1.73294	1
62246	7961952				0.00029496	0.646766	0.00840006	0.04297	0.886847	-1.12759	6.01251e-05	0.792747	1.26144	9.57364	1.12305	0.212511	0.0124645	3.50927	1.02915	2.99133	1
46875	7944733				0.000129615	0.838373	0.00708359	0.66295	0.974322	-1.02636	7.77945e-05	0.791357	1.26365	10.7231	1.32354	0.0420329	0.00259404	3.61692	1.11608	3.14744	1
100319	8004447				2.37087e-05	0.702705	0.00912096	0.223218	0.938984	-1.06498	7.12802e-06	0.791112	1.26404	13.2183	1.20797	0.147321	0.00673153	3.45739	0.789893	2.33035	1
204895	8121264				9.5866e-06	0.0013139	2.74208e-06	0.599212	0.973214	-1.02752	6.58125e-06	0.789229	1.26706	14.6178	1.35076	11.5643	0.534297	9.20094	2.12552	2.35632	1
161797	8073069				1.98543e-05	0.135966	0.0225097	0.483167	1.0442	1.0442	9.15773e-05	0.787667	1.26957	13.4886	1.77261	2.29499	0.150798	2.89242	0.950268	3.35109	1
79123	7980842				4.21885e-05	0.888858	0.00587308	0.00612316	0.859281	-1.16376	9.29691e-06	0.786928	1.27076	12.3531	1.21758	0.0197262	0.000972157	3.73568	0.920518	2.5134	1
55495	7954456				7.92751e-05	0.77325	0.0288037	0.813894	0.985824	-1.01438	6.50831e-05	0.7859	1.27243	11.4282	1.45846	0.0839037	0.00535387	2.73915	0.873922	3.2543	1
104786	8009438				7.43351e-05	0.0227835	0.00297202	0.0102138	0.862726	-1.15912	1.58254e-05	0.784829	1.27416	11.5215	1.23745	5.51375	0.296099	4.17148	1.12008	2.7388	1
62254	7961961				0.000106447	0.118958	0.00388148	0.487491	0.958887	-1.04288	4.79945e-05	0.782924	1.27726	11.0039	1.38992	2.51488	0.158829	3.99985	1.26307	3.22095	1
44157	7941699				7.00168e-11	0.151789	6.92857e-10	0.000833538	0.897123	-1.11467	1.04707e-11	0.78268	1.27766	38.2922	1.25399	2.11711	0.0346653	17.0583	1.39656	0.835069	1
198932	8114585				8.35378e-05	0.233565	0.0346896	0.830471	0.986721	-1.01346	7.02569e-05	0.78136	1.27982	11.3524	1.53553	1.45329	0.0982854	2.62368	0.887193	3.44912	1
55484	7954445				4.43768e-05	0.884968	3.79684e-06	0.931974	1.00534	1.00534	6.25945e-05	0.779912	1.2822	12.2781	1.65903	0.0211412	0.00142831	8.93903	3.01963	3.44559	1
23494	7918494				1.8777e-05	0.237711	0.0355433	0.041739	0.895114	-1.11718	3.55921e-06	0.776375	1.28804	13.574	1.33903	1.42743	0.0704055	2.60858	0.643317	2.51548	1
211721	8128904				8.16406e-06	0.376761	0.0209026	0.501435	0.963722	-1.03764	4.72375e-06	0.773846	1.29225	14.8713	1.55293	0.795065	0.0415121	2.93851	0.76713	2.66282	1
154487	8064843				1.15474e-06	0.398505	0.000188836	0.0573954	0.912478	-1.09592	2.45991e-07	0.773209	1.29331	18.0897	1.40734	0.724951	0.0281998	6.01912	1.17069	1.98385	1
135689	8043977				8.82482e-08	0.0520825	0.00740517	0.0336087	0.912071	-1.09641	1.8231e-08	0.772683	1.29419	22.7147	1.41446	3.95598	0.123171	3.58884	0.558701	1.58791	1
100320	8004448				7.7689e-05	0.644042	0.0397421	0.63382	0.970191	-1.03073	4.65301e-05	0.772613	1.29431	11.4575	1.60158	0.216054	0.0151005	2.53925	0.887368	3.5645	1
52209	7950758				2.72662e-05	0.991929	0.000420125	0.0786688	0.904477	-1.10561	5.69525e-06	0.770998	1.29702	13.0066	1.42725	0.000103348	5.67033e-06	5.46731	1.49986	2.79819	1
62230	7961936				6.7431e-08	0.928227	0.000461204	0.886885	1.00682	1.00682	2.13508e-07	0.769911	1.29885	23.2261	1.84306	0.00819416	0.000325117	5.40383	1.07203	2.02351	1
23498	7918498				0.0002608	0.138751	0.0279796	0.486133	0.953287	-1.049	0.000109214	0.769159	1.30012	9.74334	1.58811	2.262	0.184347	2.75718	1.12351	4.15636	1
62219	7961925				5.66636e-05	0.886841	0.018127	0.902671	1.00826	1.00826	8.23633e-05	0.768808	1.30072	11.9177	1.87191	0.0204535	0.00160631	3.02727	1.18873	4.00527	1
169247	8081351				8.95011e-07	0.337326	0.00970653	0.926938	0.995159	-1.00486	1.46841e-06	0.768465	1.3013	18.5274	1.80073	0.938147	0.0455904	3.41823	0.830566	2.47841	1
135667	8043955				6.82631e-06	0.31498	0.00118359	0.234904	0.937149	-1.06707	2.28602e-06	0.768046	1.30201	15.1557	1.54937	1.02987	0.052642	4.77239	1.21971	2.60688	1
135661	8043949				1.4071e-05	0.00804492	0.0032195	0.145086	0.921268	-1.08546	3.6018e-06	0.767779	1.30246	14.0186	1.50919	7.60858	0.409554	4.11994	1.10884	2.74522	1
38093	7934915				0.00023986	0.423734	0.0487512	0.0475805	0.876065	-1.14147	4.8326e-05	0.766751	1.3042	9.85921	1.46819	0.650344	0.0484233	2.41233	0.898084	3.79735	1
135665	8043953				3.84383e-08	0.00091126	6.75506e-06	0.0657533	0.923371	-1.08299	1.01375e-08	0.766687	1.30431	24.312	1.53174	12.4081	0.390878	8.48288	1.33613	1.60659	1
46876	7944734				0.000173692	0.00942834	2.49451e-09	0.588832	0.963564	-1.03781	8.94294e-05	0.766103	1.30531	10.3096	1.68259	7.28044	0.594106	15.6763	6.39618	4.16176	1
100323	8004451				0.000241471	0.163242	0.00675494	0.00285977	0.806433	-1.24003	9.69519e-05	0.76604	1.30542	9.84994	1.6273	2.00129	0.165316	3.64698	1.50628	4.21282	1
176122	8088968				0.000440153	0.650274	0.000628008	0.0191429	0.845946	-1.18211	0.000102491	0.765394	1.30652	9.02737	1.51293	0.208002	0.0174299	5.19505	2.17664	4.27364	1
62211	7961917				0.00031549	0.730498	0.010814	0.0181771	0.848334	-1.17878	7.12017e-05	0.765344	1.3066	9.48121	1.50958	0.119964	0.00955025	3.35034	1.33359	4.06007	1
169246	8081350				0.000204682	0.152004	0.0128586	0.133263	0.904562	-1.10551	4.6494e-05	0.764452	1.30813	10.0798	1.52723	2.11485	0.160214	3.24178	1.22793	3.86359	1
23497	7918497				4.37025e-05	0.0355129	0.0670976	0.394239	0.948187	-1.05464	1.78568e-05	0.764116	1.3087	12.3008	1.6533	4.66472	0.313483	2.2135	0.743768	3.42735	1
62207	7961913				3.31677e-06	0.388136	3.08246e-06	0.185186	0.930781	-1.07437	1.02762e-06	0.761825	1.31264	16.3229	1.63208	0.757674	0.0378788	9.10641	2.27631	2.54967	1
47089	7944981				3.94136e-06	0.467396	0.109257	0.344504	0.948726	-1.05405	1.76456e-06	0.760875	1.31428	16.0409	1.71115	0.536123	0.0285953	1.90778	0.508779	2.7202	1
11438	7905074				1.56308e-05	0.0851833	0.00340093	0.032147	0.882209	-1.13352	2.88953e-06	0.759911	1.31594	13.856	1.57211	3.08169	0.174825	4.08468	1.15862	2.89324	1
24382	7919630				1.56308e-05	0.0851833	0.00340093	0.032147	0.882209	-1.13352	2.88953e-06	0.759911	1.31594	13.856	1.57211	3.08169	0.174825	4.08468	1.15862	2.89324	1
135660	8043948				0.00013993	0.0758841	0.00151236	0.0683232	0.885044	-1.12989	2.83381e-05	0.75825	1.31883	10.6144	1.5999	3.28315	0.247433	4.61096	1.73751	3.84359	1
31070	7927080				0.000226818	0.394593	0.748859	0.589196	0.961512	-1.04003	0.000114145	0.757991	1.31928	9.93683	1.81687	0.737148	0.0673909	0.534869	0.244492	4.66247	1
23492	7918492				2.77948e-06	0.709533	5.12813e-05	0.000177685	0.800807	-1.24874	1.20884e-06	0.757711	1.31976	16.6138	1.7567	0.140303	0.00741767	6.95003	1.8372	2.69631	1
23496	7918496				2.08476e-05	0.920416	0.0118166	0.077793	0.898774	-1.11263	4.36851e-06	0.755976	1.32279	13.4141	1.65323	0.0100812	0.000621235	3.29472	1.01515	3.14277	1
13966	7907906				7.98799e-06	0.852162	0.000119189	0.00678715	0.853543	-1.17159	1.48093e-06	0.755369	1.32386	14.9059	1.64546	0.0350843	0.00193648	6.34315	1.75055	2.81495	1
209958	8126959				0.00062437	0.391539	0.0763511	0.116153	0.887954	-1.12618	0.000137515	0.754758	1.32493	8.55721	1.65826	0.746795	0.0723587	2.13283	1.03327	4.94151	1
62205	7961911				3.91776e-05	0.845773	0.0385626	0.00702667	0.840162	-1.19025	8.32596e-06	0.754288	1.32575	12.4632	1.67939	0.0382231	0.00257526	2.55796	0.861704	3.43609	1
171146	8083462				4.9252e-08	0.0561656	0.000696355	0.0526281	0.913731	-1.09441	1.18714e-08	0.753422	1.32728	23.8301	1.72701	3.81908	0.138388	5.12562	0.928659	1.84803	1
79120	7980839				0.000214951	0.481629	0.000711089	0.0737376	0.880306	-1.13597	4.4135e-05	0.751064	1.33144	10.0116	1.71107	0.502506	0.0429413	5.11157	2.18403	4.35817	1
232307	8152139				1.04713e-05	0.0462201	1.28934e-07	0.00361487	0.836332	-1.1957	2.18178e-06	0.750522	1.33241	14.4792	1.74181	4.1745	0.25109	11.8203	3.55485	3.06757	1
232919	8152817				1.07245e-05	0.682651	0.333581	0.0264867	0.875006	-1.14285	1.94824e-06	0.749794	1.3337	14.4418	1.72827	0.169082	0.0101172	1.17659	0.352011	3.05163	1
38859	7935749				1.39125e-05	0.00549774	0.0166533	0.725173	1.02481	1.02481	3.51839e-05	0.749348	1.33449	14.0362	2.36547	8.40819	0.708502	3.08015	1.29772	4.29743	1
11439	7905075				9.23081e-06	0.17182	3.05736e-05	0.0802656	0.900382	-1.11064	1.99248e-06	0.748681	1.33568	14.6774	1.77885	1.9206	0.116385	7.33088	2.22119	3.09051	1
24381	7919629				9.23081e-06	0.17182	3.05736e-05	0.0802656	0.900382	-1.11064	1.99248e-06	0.748681	1.33568	14.6774	1.77885	1.9206	0.116385	7.33088	2.22119	3.09051	1
204897	8121266				0.000223525	0.00968211	0.0637917	0.286946	0.924109	-1.08212	6.7155e-05	0.746601	1.3394	9.95715	1.87761	7.22581	0.681283	2.245	1.05835	4.80852	1
211752	8128937				4.24682e-05	0.638916	0.000711361	0.890757	1.01016	1.01016	6.54332e-05	0.746504	1.33958	12.3433	2.32125	0.222815	0.0209511	5.11132	2.40306	4.79548	1
62242	7961948				5.61528e-07	0.939733	5.06852e-06	0.00890304	0.869201	-1.15048	9.34546e-08	0.745244	1.34184	19.3397	1.80062	0.00577275	0.000268736	8.70912	2.02716	2.37418	1
243765	8164944				1.36186e-05	0.190258	5.11437e-05	0.00014868	0.763064	-1.31051	1.11408e-05	0.74461	1.34298	14.0693	2.14571	1.76223	0.134379	6.95199	2.65062	3.889	1
211723	8128906				2.03921e-05	0.308837	0.609192	0.0125968	0.851211	-1.1748	3.80342e-06	0.743699	1.34463	13.4478	1.82885	1.05662	0.0718484	0.723109	0.24585	3.46791	1
135683	8043971				0.000345583	0.965029	0.0297612	0.018164	0.832286	-1.20151	7.88757e-05	0.743555	1.34489	9.35646	1.85532	0.0019413	0.000192472	2.71884	1.34781	5.05646	1
211722	8128905				6.51313e-06	0.411514	0.190872	0.139352	0.912612	-1.09576	1.70689e-06	0.739187	1.35284	15.2306	1.97988	0.685627	0.0445634	1.55076	0.503969	3.31482	1
211743	8128926				0.000242816	0.314599	0.0667552	0.634961	0.962688	-1.03876	0.000131115	0.739081	1.35303	9.84224	2.18689	1.03151	0.114598	2.21669	1.23134	5.66596	1
112692	8018238				0.000132514	0.648213	0.83675	0.105955	0.888683	-1.12526	2.87448e-05	0.739079	1.35304	10.6916	1.92711	0.210644	0.0189838	0.414146	0.186619	4.59624	1
52206	7950755				0.000202977	0.285147	0.0675804	0.11214	0.885678	-1.12908	4.43614e-05	0.735077	1.3604	10.0915	1.99509	1.16678	0.115336	2.20903	1.09181	5.04135	1
135684	8043972				3.15716e-12	0.0634106	0.596961	0.00211029	0.892229	-1.12079	5.83501e-13	0.734301	1.36184	46.5358	2.02142	3.60105	0.0782112	0.740134	0.0803747	1.10767	1
38862	7935752				9.80547e-09	0.229113	0.00158386	0.747512	0.983792	-1.01648	1.7566e-08	0.733898	1.36259	27.0533	2.41722	1.48169	0.0661948	4.58066	1.02321	2.27843	1
47093	7944985				3.8631e-06	0.471041	0.00348481	0.00924797	0.8512	-1.17481	6.74588e-07	0.733627	1.36309	16.0736	1.99789	0.527355	0.0327742	4.06902	1.26441	3.16956	1
211751	8128935				4.39424e-07	0.59502	0.000646738	0.00255008	0.843077	-1.18613	7.45323e-08	0.733489	1.36335	19.773	2.00495	0.286154	0.0145078	5.17528	1.31192	2.58567	1
59700	7959125				2.03094e-05	0.724375	0.000291428	0.5277	0.956509	-1.04547	1.13723e-05	0.731799	1.3665	13.454	2.30614	0.125718	0.0107747	5.71797	2.45028	4.37094	1
135680	8043968				5.64481e-06	0.172116	0.0319363	0.032729	0.873669	-1.1446	1.04283e-06	0.731142	1.36772	15.4598	2.05129	1.91791	0.127239	2.67503	0.887344	3.38348	1
38858	7935748				2.83113e-06	0.408302	9.22432e-11	0.544919	1.04448	1.04448	1.38553e-05	0.729732	1.37037	16.5834	2.96373	0.695161	0.0621186	19.3762	8.65714	4.55728	1
26980	7922524				4.93009e-10	0.196734	0.00567989	0.0160127	0.899463	-1.11177	1.08408e-10	0.729514	1.37078	33.5917	2.1296	1.7109	0.0542326	3.75693	0.595443	1.61662	1
193304	8108250				0.000236888	0.210305	0.000256455	0.0196165	0.82926	-1.20589	5.11028e-05	0.729482	1.37084	9.87651	2.09009	1.60962	0.170316	5.80626	3.07183	5.39636	1
23499	7918499				5.88803e-05	0.0573539	0.631391	0.219055	0.913567	-1.09461	1.66578e-05	0.728338	1.37299	11.8614	2.19436	3.78128	0.349767	0.692559	0.320307	4.71749	1
135659	8043947				8.59597e-09	0.0042509	2.80751e-08	1.68986e-05	0.796064	-1.25618	2.51417e-09	0.72779	1.37402	27.3253	2.20769	8.95809	0.361874	13.2423	2.6747	2.06021	1
59701	7959126				1.50931e-06	0.662119	0.000448509	0.00101345	0.813697	-1.22896	3.26155e-07	0.727224	1.37509	17.6344	2.16051	0.193205	0.0118355	5.42281	1.66097	3.12419	1
79124	7980843				0.000114114	0.372791	0.00153919	0.0445304	0.857542	-1.16612	2.2338e-05	0.726388	1.37667	10.9044	2.12778	0.808495	0.0788806	4.59942	2.2437	4.9758	1
56382	7955446				8.06991e-08	0.204028	0.00145204	0.752822	1.01909	1.01909	3.4059e-07	0.725291	1.37876	22.884	2.86246	1.65546	0.103537	4.63769	1.45027	3.18968	1
135664	8043952				9.39701e-08	0.00231775	0.000196031	0.241296	0.937429	-1.06675	4.42857e-08	0.725231	1.37887	22.596	2.35289	10.285	0.535479	5.993	1.56011	2.65527	1
194465	8109540				0.00041531	0.966838	0.363038	0.246498	0.906528	-1.10311	0.000113014	0.725149	1.37903	9.10613	2.23661	0.00174549	0.00021436	1.11725	0.686037	6.26319	1
231211	8150856				1.29521e-05	0.78135	0.487026	0.0600961	0.880055	-1.13629	2.59944e-06	0.724328	1.38059	14.1473	2.1898	0.0778582	0.00602568	0.902093	0.349078	3.94704	1
155076	8065522				0.000305801	0.427549	0.00260527	0.104446	0.87476	-1.14317	6.59124e-05	0.724038	1.38114	9.52403	2.18725	0.639644	0.073449	4.25656	2.44386	5.85623	1
65089	7965096				7.87319e-08	0.310203	0.749878	0.359954	0.950003	-1.05263	5.09528e-08	0.722302	1.38446	22.9309	2.47801	1.05061	0.0567668	0.533504	0.144132	2.75564	1
135677	8043965				2.65627e-05	0.0368847	0.00164099	0.0665656	0.877235	-1.13995	5.37235e-06	0.721925	1.38519	13.0461	2.23239	4.59356	0.393015	4.55744	1.94962	4.36345	1
211726	8128909				8.91352e-08	0.182732	0.00372079	0.0861377	0.909874	-1.09905	2.47377e-08	0.721747	1.38553	22.6958	2.31755	1.82458	0.0931572	4.02696	1.02802	2.6039	1
112700	8018246				4.02779e-07	0.628617	0.0539583	0.0161522	0.868136	-1.15189	7.00712e-08	0.720065	1.38876	19.9278	2.25641	0.236793	0.013406	2.34923	0.665005	2.88735	1
62251	7961957				0.000282869	0.112198	1.30074e-08	0.015308	0.813347	-1.22949	6.51964e-05	0.719867	1.38915	9.63126	2.28827	2.61244	0.310342	13.9917	8.31066	6.05848	1
181547	8095032				5.36074e-05	0.497032	0.484965	0.224434	0.91187	-1.09665	1.54167e-05	0.719706	1.38946	11.9992	2.36741	0.467943	0.0461621	0.905329	0.446549	5.0311	1
12604	7906393				9.21908e-06	0.0689064	0.000107197	0.417554	0.944261	-1.05903	4.47619e-06	0.718478	1.39183	14.6794	2.53389	3.45318	0.298037	6.41852	2.76984	4.4017	1
231203	8150848				1.69806e-05	0.272399	0.0418089	0.258026	0.921869	-1.08475	5.63611e-06	0.718357	1.39207	13.7284	2.43427	1.2311	0.109147	2.50776	1.11167	4.52156	1
231207	8150852				8.04735e-09	0.994091	0.027462	0.0136752	0.882231	-1.13349	1.5062e-09	0.718175	1.39242	27.4621	2.31686	5.53862e-05	2.33634e-06	2.76878	0.583975	2.15132	1
135682	8043970				5.51738e-08	0.0274294	0.00449513	0.000560543	0.82343	-1.21443	9.57157e-09	0.717852	1.39304	23.6109	2.30522	5.15534	0.251667	3.90595	0.953381	2.48966	1
59705	7959130				1.07524e-06	0.442948	0.978639	0.0763349	0.895704	-1.11644	2.49287e-07	0.717338	1.39404	18.2118	2.36656	0.597903	0.0388477	0.151618	0.0492554	3.31363	1
204156	8120436				1.86725e-09	0.288838	0.00544024	0.0460576	0.907673	-1.10172	5.21961e-10	0.717201	1.39431	30.5849	2.40639	1.14884	0.0451947	3.78433	0.744369	2.00631	1
135686	8043974				2.55402e-06	0.929217	0.198432	0.000638078	0.792126	-1.26243	6.72551e-07	0.716666	1.39535	16.7537	2.4081	0.00796904	0.000572717	1.52543	0.548145	3.66526	1
211734	8128917				1.50345e-06	0.443654	0.921247	0.78663	1.0194	1.0194	4.27655e-06	0.716336	1.39599	17.6409	3.08467	0.596045	0.0521119	0.281319	0.122978	4.4589	1
175483	8088252				1.57387e-08	0.857957	0.0354563	0.635974	0.974032	-1.02666	2.14881e-08	0.71477	1.39905	26.0871	2.79197	0.0323581	0.00173156	2.6101	0.698363	2.72913	1
38861	7935751				2.52339e-05	0.949162	0.0521941	0.648916	0.965205	-1.03605	1.72952e-05	0.71416	1.40025	13.1238	2.75103	0.00410551	0.000430303	2.3699	1.24196	5.34537	1
135670	8043958				1.4034e-05	0.12348	0.286524	0.194748	0.910704	-1.09805	4.07354e-06	0.713789	1.40097	14.0227	2.49117	2.45307	0.217897	1.28109	0.568975	4.53014	1
104320	8008925				2.28824e-10	0.0652695	6.30258e-08	0.263266	0.948846	-1.05391	1.88871e-10	0.713428	1.40168	35.3974	2.67367	3.54951	0.134053	12.4778	2.35621	1.92609	1
211712	8128895				1.67177e-07	0.858628	3.16844e-05	0.871006	0.989869	-1.01024	2.91502e-07	0.713216	1.4021	21.5217	2.93731	0.0320497	0.0021871	7.30438	2.49229	3.48028	1
135679	8043967				3.66748e-07	0.648169	0.0923338	0.0774471	0.89885	-1.11253	9.01801e-08	0.713075	1.40238	20.0951	2.46677	0.210701	0.0129323	2.01375	0.617996	3.13026	1
100314	8004442				5.67197e-06	0.493509	0.000666794	0.204509	0.915633	-1.09214	1.78473e-06	0.712102	1.40429	15.4521	2.5474	0.475687	0.0392104	5.15475	2.1245	4.20388	1
176568	8089480				6.2768e-05	0.224805	0.0026361	0.00175196	0.769578	-1.29941	2.2069e-05	0.711779	1.40493	11.7679	2.59347	1.50983	0.166372	4.24895	2.34102	5.61983	1
151141	8061131				2.76877e-07	0.407291	0.018755	0.00296349	0.834781	-1.19792	4.55515e-08	0.711324	1.40583	20.6005	2.41729	0.698187	0.0409632	3.00604	0.881833	2.99221	1
62210	7961916				1.68413e-05	0.152937	0.00082097	0.416719	0.940532	-1.06323	7.76009e-06	0.710382	1.40769	13.7411	2.70078	2.10505	0.206871	5.01541	2.46442	5.01197	1
134385	8042482				7.53876e-05	0.685031	0.545766	0.251258	0.911508	-1.09708	2.24773e-05	0.710378	1.4077	11.5011	2.57007	0.166409	0.0185931	0.813263	0.454334	5.69829	1
151142	8061132				1.00972e-06	0.138238	0.00272198	0.107268	0.901997	-1.10865	2.64461e-07	0.710118	1.40822	18.3197	2.54179	2.26801	0.157339	4.22822	1.46662	3.53802	1
62277	7961987				9.46803e-06	0.907734	0.00240514	0.0920816	0.886934	-1.12748	2.11939e-06	0.709704	1.40904	14.6374	2.50621	0.0135663	0.0011614	4.30833	1.84417	4.36609	1
62224	7961930				0.00038614	0.298126	0.00880798	0.0696101	0.850431	-1.17587	8.00477e-05	0.708911	1.41061	9.2051	2.46559	1.10501	0.147988	3.47938	2.32988	6.83017	1
135668	8043956				9.3327e-05	0.634076	0.0348004	0.0510437	0.852163	-1.17348	1.8307e-05	0.706579	1.41527	11.1927	2.51495	0.229319	0.0257636	2.6217	1.47271	5.72976	1
47097	7944990				1.79562e-07	0.550014	0.000290918	0.0533147	0.889947	-1.12366	4.06542e-08	0.705615	1.4172	21.3901	2.60461	0.362089	0.0220453	5.71918	1.74102	3.10507	1
135676	8043964				7.90952e-06	0.0593435	0.00435307	0.0575153	0.871172	-1.14788	1.58935e-06	0.702212	1.42407	14.9215	2.63471	3.71986	0.32841	3.92647	1.73325	4.50256	1
62284	7961994				1.84275e-05	0.89474	0.022859	0.916784	0.99134	-1.00874	2.13981e-05	0.700559	1.42743	13.6028	3.27192	0.0176812	0.00212646	2.88284	1.73354	6.13358	1
59051	7958417				1.82932e-05	0.337643	4.26991e-06	0.00370073	0.795344	-1.25732	4.05262e-06	0.700096	1.42837	13.614	2.70291	0.936907	0.0930058	8.84529	4.39031	5.06272	1
64282	7964196				0.000372259	0.341088	0.491031	0.0130619	0.789729	-1.26626	9.26339e-05	0.699444	1.42971	9.25496	2.73264	0.923516	0.13634	0.89583	0.661261	7.52918	1
195738	8110975				2.68048e-07	0.0416449	0.717416	0.496075	0.95627	-1.04573	2.10089e-07	0.698578	1.43148	20.6591	3.08059	4.36712	0.325602	0.576859	0.215046	3.80244	1
57772	7956990				6.36717e-08	0.100605	0.00787439	2.95777e-06	0.720137	-1.38863	7.14577e-08	0.697051	1.43462	23.3358	3.19633	2.79634	0.191509	3.55004	1.21563	3.49276	1
135681	8043969				4.46625e-05	0.728996	0.144906	0.0211565	0.827589	-1.20833	8.44614e-06	0.696612	1.43552	12.2686	2.72197	0.121362	0.013463	1.72843	0.958696	5.65756	1
222240	8140744				0.000236939	0.00513337	0.0265832	0.147762	0.876352	-1.14109	5.51291e-05	0.695809	1.43718	9.87621	2.79185	8.55404	1.20905	2.78899	1.97101	7.20846	1
251084	8173301				7.10403e-09	0.379844	0.184147	0.147243	0.921677	-1.08498	3.03354e-09	0.694776	1.43931	27.7217	2.98457	0.784769	0.0422449	1.57408	0.42367	2.74538	1
135692	8043980				7.63564e-12	0.0168699	0.00460638	0.000126306	0.838552	-1.19253	1.06145e-12	0.693822	1.44129	44.0836	2.7821	6.10411	0.192614	3.89034	0.613796	1.6093	1
100305	8004433				2.39376e-06	0.062767	4.3134e-05	0.00172426	0.795254	-1.25746	4.89015e-07	0.693579	1.4418	16.8612	2.83373	3.61929	0.304133	7.07668	2.97331	4.28559	1
47094	7944986				3.62242e-08	0.40125	0.00126025	0.00140423	0.824428	-1.21296	5.70592e-09	0.693207	1.44257	24.428	2.79678	0.716498	0.0410161	4.73096	1.35413	2.91951	1
211731	8128914				2.73983e-08	0.789054	0.0396643	0.694332	0.975831	-1.02477	3.99938e-08	0.693153	1.44268	24.9778	3.35556	0.0723335	0.00485872	2.54046	0.853228	3.42572	1
47092	7944984				8.98225e-12	0.291701	0.125615	0.000206145	0.842042	-1.18759	1.26775e-12	0.691829	1.44544	43.6418	2.82841	1.13513	0.0367838	1.81945	0.294794	1.65264	1
59702	7959127				4.4849e-05	0.2437	0.0144217	0.0832861	0.865722	-1.1551	9.39647e-06	0.691693	1.44573	12.2624	2.86379	1.39106	0.162435	3.17001	1.85083	5.95533	1
47091	7944983				2.42576e-05	0.417451	0.407185	0.540421	0.94985	-1.0528	1.36848e-05	0.691666	1.44578	13.1836	3.22065	0.668291	0.0816292	1.03513	0.632187	6.22946	1
161799	8073071				8.57314e-07	0.586844	0.0402151	0.0735514	0.884887	-1.13009	1.98573e-07	0.691351	1.44644	18.6018	2.92171	0.299081	0.0234877	2.5319	0.994189	4.00519	1
134382	8042479				5.20866e-05	0.630875	0.0562049	0.0028545	0.768315	-1.30155	1.46086e-05	0.690836	1.44752	12.0415	2.98439	0.233684	0.0289583	2.32385	1.43987	6.31996	1
9043	7902229				1.88448e-06	0.428347	0.536631	0.00135804	0.789921	-1.26595	3.92942e-07	0.689669	1.44997	17.2605	2.92883	0.637424	0.0540804	0.826688	0.35069	4.32694	1
47095	7944987				9.93029e-09	0.461048	0.00502744	0.000356048	0.808848	-1.23633	1.61748e-09	0.688595	1.45223	27.0273	2.91192	0.551658	0.0297179	3.83457	1.03284	2.74737	1
155073	8065519				3.35727e-07	0.375734	2.29174e-06	0.02527	0.862321	-1.15966	6.24531e-08	0.688517	1.4524	20.2534	2.932	0.798519	0.0577993	9.34664	3.38269	3.69154	1
202937	8119093				2.66352e-06	0.200454	5.0393e-06	0.271167	0.921426	-1.08527	1.04154e-06	0.687672	1.45418	16.6842	3.16483	1.68231	0.159559	8.7137	4.13226	4.83711	1
211716	8128899				0.000227451	0.952167	0.0514163	0.0256097	0.809669	-1.23507	4.71971e-05	0.687463	1.45462	9.93295	2.9355	0.00363382	0.000536954	2.37924	1.75785	7.53605	1
122469	8029132				2.80035e-05	0.283016	1.28359e-14	0.863777	1.01606	1.01606	4.79267e-05	0.686185	1.45733	12.9663	3.87812	1.17727	0.176055	32.0399	23.9572	7.62683	1
211733	8128916				1.03569e-12	0.714822	0.0429845	0.339861	0.958195	-1.04363	1.63548e-12	0.686052	1.45762	49.7543	3.4264	0.135002	0.00464856	2.49054	0.428787	1.7561	1
40926	7938045				6.47274e-07	0.735789	0.0165333	0.000180852	0.756401	-1.32205	1.99164e-07	0.683117	1.46388	19.0905	3.19718	0.115113	0.00963926	3.08466	1.2915	4.2706	1
118414	8024642				0.000496287	0.256099	0.127267	0.0308912	0.802774	-1.24568	0.000107999	0.683047	1.46403	8.86523	3.04315	1.31917	0.226415	1.81115	1.55427	8.75332	1
135662	8043950				0.000197807	0.076448	0.0332148	0.0575894	0.835499	-1.19689	3.97883e-05	0.682553	1.46509	10.1275	3.03866	3.27017	0.49059	2.65065	1.98825	7.65101	1
197187	8112600				7.74601e-05	0.11374	0.15407	0.898451	1.01285	1.01285	0.000109421	0.681669	1.46699	11.4618	3.98386	2.58961	0.450045	1.68915	1.46778	8.86324	1
130400	8038013				6.53851e-06	0.841867	0.0998212	0.40258	1.0823	1.0823	4.55907e-05	0.681602	1.46713	15.2244	4.68544	0.0402107	0.00618759	1.96473	1.51166	7.84785	1
93433	7996777				4.41859e-09	0.494537	5.45973e-06	0.00725573	0.856482	-1.16757	7.59139e-10	0.681575	1.46719	28.7221	3.08868	0.473418	0.0254549	8.65034	2.32558	2.74219	1
232095	8151892				0.000244637	0.984217	0.0010603	0.262556	0.895108	-1.11718	7.0046e-05	0.678024	1.47487	9.83188	3.29734	0.000395196	6.62688e-05	4.8452	4.06236	8.55199	1
129168	8036627				0.000124061	0.690774	0.000677053	0.357613	0.915576	-1.09221	4.3879e-05	0.677275	1.47651	10.7853	3.41301	0.160058	0.0253251	5.14449	4.06993	8.06946	1
251086	8173303				0.000128909	0.423055	0.0195346	0.0562837	0.83573	-1.19656	2.56259e-05	0.676902	1.47732	10.7308	3.17493	0.652265	0.0964929	2.98066	2.20472	7.5447	1
12606	7906395				4.05595e-06	0.020556	7.43076e-06	0.361994	0.929686	-1.07563	1.8811e-06	0.676138	1.47899	15.9942	3.52248	5.7145	0.629266	8.4083	4.62949	5.61598	1
231202	8150847				2.28888e-05	0.645723	0.0392939	0.287433	0.911717	-1.09683	7.9308e-06	0.67561	1.48014	13.2718	3.43907	0.213864	0.0277089	2.54629	1.64953	6.60772	1
135671	8043959				6.53472e-06	0.0294526	0.0865116	0.879698	1.0136	1.0136	1.28135e-05	0.674613	1.48233	15.2253	4.20673	5.01919	0.693396	2.05462	1.41922	7.0456	1
211724	8128907				0.000331173	0.596368	0.410883	0.263275	0.891174	-1.12212	9.36185e-05	0.67272	1.4865	9.41472	3.42387	0.284058	0.0516521	1.02857	0.935156	9.27364	1
130386	8037999				0.000520655	0.313566	0.0938618	0.0865595	0.834207	-1.19874	0.000110496	0.671049	1.4902	8.8007	3.31945	1.03596	0.195373	2.00344	1.88915	9.6181	1
93431	7996775				1.8423e-08	0.520652	0.00773659	0.000613956	0.799987	-1.25002	2.96053e-09	0.669022	1.49472	25.7695	3.37348	0.41837	0.0273843	3.56118	1.16548	3.33819	1
135690	8043978				1.01684e-06	0.575063	0.011135	0.0312609	0.85106	-1.17501	1.91077e-07	0.668835	1.49514	18.3076	3.40247	0.318369	0.0295844	3.33198	1.54812	4.73917	1
151145	8061135				4.85772e-05	0.00612	7.8129e-07	0.0479659	0.834117	-1.19887	9.39045e-06	0.667484	1.49816	12.1443	3.41072	8.18124	1.14884	10.241	7.1904	7.16164	1
197191	8112604				3.72068e-06	0.189888	0.0148366	0.120963	0.882004	-1.13378	9.50564e-07	0.665557	1.5025	16.1348	3.58508	1.76523	0.196113	3.15228	1.75105	5.66598	1
134374	8042471				0.000249888	0.182956	0.259593	0.0124138	0.767934	-1.3022	5.93714e-05	0.664088	1.50582	9.80247	3.56582	1.82268	0.331515	1.34773	1.22565	9.27607	1
211728	8128911				5.83726e-07	0.168854	0.744744	0.734562	0.973433	-1.02729	6.85e-07	0.663298	1.50762	19.2716	4.21395	1.94796	0.212972	0.540376	0.295398	5.57586	1
59704	7959129				1.63083e-10	0.34629	0.0406664	0.0366266	0.890753	-1.12265	4.91628e-11	0.663231	1.50777	36.2117	3.68792	0.903645	0.0460151	2.52497	0.642878	2.597	1
237102	8157518				2.23481e-09	0.132556	0.0679703	0.223202	0.927747	-1.07788	1.35463e-09	0.662295	1.5099	30.1911	3.9149	2.33645	0.151485	2.20544	0.714954	3.30661	1
135687	8043975				4.09562e-11	0.832856	0.0909202	6.86029e-07	0.746165	-1.34019	1.17279e-11	0.661708	1.51124	39.6479	3.71451	0.0449964	0.0021078	2.02344	0.473927	2.38903	1
135663	8043951				2.64471e-06	0.549784	0.000475547	0.0938165	0.873647	-1.14463	6.28115e-07	0.66168	1.51131	16.6959	3.66293	0.362509	0.0397655	5.38303	2.95247	5.59446	1
62274	7961984				4.91088e-09	0.583715	0.0578106	0.0312382	0.874291	-1.14378	1.14446e-09	0.661369	1.51202	28.4979	3.67411	0.304127	0.0196048	2.30632	0.743358	3.2876	1
12605	7906394				0.000108888	0.0169512	1.54033e-06	0.781345	0.971072	-1.02979	8.16528e-05	0.661362	1.51203	10.9714	4.25645	6.09456	1.18222	9.67273	9.38152	9.89292	1
211741	8128924				3.55431e-05	0.941281	0.00463694	0.973152	0.996601	-1.00341	4.27306e-05	0.661226	1.51234	12.6084	4.48023	0.00547944	0.000973526	3.88612	3.45222	9.06111	1
59703	7959128				1.27845e-08	0.859651	0.00112118	0.32994	0.937366	-1.06682	9.00118e-09	0.660963	1.51294	26.5094	4.01823	0.0315824	0.0023936	4.80822	1.82205	3.86523	1
231208	8150853				8.86609e-05	0.772012	0.0919417	0.014207	0.784562	-1.2746	1.82286e-05	0.660568	1.51385	11.2665	3.60636	0.0848488	0.0135798	2.01642	1.61362	8.16242	1
197190	8112603				5.81177e-11	0.00751146	0.000376036	3.9991e-06	0.764686	-1.30773	1.16881e-11	0.660452	1.51411	38.7599	3.66398	7.7514	0.366371	5.54299	1.30995	2.41052	1
204155	8120435				6.55829e-14	0.425597	0.0251525	0.0650871	0.920435	-1.08644	4.40786e-14	0.659465	1.51638	58.355	3.95591	0.645103	0.0218659	2.82338	0.478495	1.72866	1
175488	8088257				2.62454e-06	0.0325678	0.0105315	0.0723588	0.864389	-1.15689	5.76283e-07	0.659445	1.51643	16.7086	3.6947	4.82808	0.533806	3.36697	1.86131	5.63871	1
211739	8128922				0.000179047	0.884652	0.18789	0.0557403	0.82164	-1.21708	3.58536e-05	0.658965	1.51753	10.267	3.62398	0.0212585	0.00375184	1.561	1.37748	9.00081	1
130390	8038003				1.90344e-06	0.224823	0.14113	0.0144782	0.821812	-1.21682	3.27862e-07	0.658662	1.51823	17.2437	3.63222	1.50971	0.159003	1.7453	0.919076	5.37133	1
155075	8065521				1.30568e-05	0.319635	0.00390257	0.0745292	0.854127	-1.17079	2.74037e-06	0.657614	1.52065	14.1347	3.71626	1.01005	0.13278	3.99638	2.62679	6.70438	1
135674	8043962				7.74246e-05	0.130243	0.000240831	0.000690445	0.689268	-1.45082	4.69715e-05	0.65676	1.52263	11.4624	4.26117	2.36528	0.439647	5.84981	5.43667	9.47964	1
211725	8128908				7.61375e-11	0.623322	0.00166055	0.0174761	0.876321	-1.14113	1.90206e-11	0.655358	1.52588	38.0829	3.85616	0.244184	0.0123627	4.54968	1.15172	2.58205	1
93440	7996784				6.59452e-10	0.324018	0.000475694	0.0045837	0.844273	-1.18445	1.12226e-10	0.655225	1.52619	32.9214	3.7596	0.991745	0.0566282	5.38282	1.53678	2.91208	1
38860	7935750				4.10891e-07	0.0316683	0.00104839	0.317934	0.925162	-1.08089	2.08825e-07	0.654233	1.52851	19.8923	4.14775	4.88116	0.508887	4.85269	2.52959	5.31702	1
211740	8128923				4.36886e-07	0.916081	0.0218572	0.0609619	0.866838	-1.15362	9.86526e-08	0.654102	1.52881	19.7832	3.85725	0.0112139	0.00109321	2.91072	1.4188	4.97188	1
38863	7935753				1.51946e-05	0.611035	0.16477	0.0432872	0.831908	-1.20206	2.89276e-06	0.651488	1.53495	13.8998	3.84185	0.261887	0.0361924	1.64598	1.13736	7.04811	1
202939	8119095				3.95649e-05	0.775336	0.00850968	0.59887	1.06153	1.06153	0.000119985	0.649706	1.53916	12.4485	5.55362	0.0823229	0.0183633	3.50109	3.90483	11.3763	1
65615	7965683				3.34154e-07	0.75803	0.091929	0.0198918	0.836526	-1.19542	5.98675e-08	0.649194	1.54037	20.2618	3.916	0.0959314	0.00927033	2.01651	0.974327	4.92838	1
253624	8176198				0.000350062	0.0383664	0.43787	0.164415	0.856112	-1.16807	8.32413e-05	0.64906	1.54069	9.33886	3.97044	4.51984	0.960809	0.981967	1.04371	10.8414	1
144176	8053416				0.000412773	0.514082	0.61062	0.0676731	0.813471	-1.2293	8.56489e-05	0.64847	1.54209	9.11445	3.90714	0.431758	0.0925419	0.721131	0.772827	10.9312	1
197192	8112605				4.30319e-07	0.0139122	0.021171	0.0281557	0.842825	-1.18649	8.10652e-08	0.647576	1.54422	19.8101	3.97728	6.48908	0.651406	2.93057	1.47093	5.11963	1
62276	7961986				8.08485e-08	0.682952	0.183971	0.0195772	0.843265	-1.18587	1.4961e-08	0.646448	1.54691	22.8805	4.01178	0.168743	0.0147933	1.5747	0.690253	4.47107	1
238863	8159446				0.000262807	0.989994	0.00222228	0.0900631	0.829555	-1.20547	5.53702e-05	0.646195	1.54752	9.73275	3.99045	0.000158821	3.25585e-05	4.35965	4.46866	10.455	1
211715	8128898				2.65117e-08	0.678389	0.0042528	1.51999e-05	0.716384	-1.3959	1.01106e-08	0.645859	1.54832	25.0429	4.27129	0.173934	0.014833	3.94137	1.68059	4.34925	1
130388	8038001				0.000152365	0.273502	0.0230937	0.0967868	0.837783	-1.19363	3.24366e-05	0.645518	1.54914	10.4941	4.02644	1.22538	0.23508	2.87648	2.75917	9.78401	1
251087	8173304				1.30769e-07	0.391712	0.118774	0.000646114	0.768347	-1.3015	2.38195e-08	0.644906	1.55061	21.9768	4.04821	0.746247	0.0687309	1.85496	0.85423	4.69721	1
40922	7938041				5.88925e-06	0.812003	0.01855	0.00200996	0.751914	-1.32994	1.29577e-06	0.643521	1.55395	15.3918	4.13724	0.0571587	0.00768201	3.01288	2.02462	6.85428	1
211717	8128900				3.3806e-05	0.627592	0.0777773	0.00416171	0.747418	-1.33794	7.91e-06	0.642372	1.55673	12.6833	4.18534	0.238213	0.0393037	2.12126	1.74997	8.41468	1
12609	7906398				3.46149e-06	0.0230965	7.08547e-05	0.739443	0.969349	-1.03162	3.4257e-06	0.640752	1.56067	16.2529	4.93728	5.48723	0.833451	6.71535	5.09994	7.74635	1
202938	8119094				1.42008e-06	0.295569	3.24486e-08	0.057343	0.851868	-1.17389	3.00089e-07	0.640219	1.56196	17.7376	4.22628	1.11689	0.133059	13.1037	7.80547	6.07581	1
204157	8120437				1.09661e-16	0.645151	0.000543727	0.000205201	0.857639	-1.16599	2.28495e-17	0.640086	1.56229	82.2508	4.25027	0.214607	0.00554486	5.29227	0.683689	1.3177	1
134386	8042483				1.25956e-05	0.49538	0.0187212	0.119324	0.863447	-1.15815	3.02091e-06	0.640067	1.56234	14.1907	4.27269	0.471562	0.0709917	3.00716	2.26358	7.67784	1
12607	7906396				2.25726e-05	0.00460663	7.66526e-06	0.106345	0.854809	-1.16985	5.1075e-06	0.639982	1.56254	13.2929	4.24356	8.78544	1.4023	8.38405	6.69118	8.14046	1
197188	8112601				1.86011e-10	0.61401	0.00148363	0.000114331	0.784858	-1.27412	2.73274e-11	0.637483	1.56867	35.8941	4.22556	0.257529	0.0151585	4.62355	1.36074	3.00193	1
211714	8128897				7.44972e-09	0.11027	5.78214e-07	9.67088e-05	0.754337	-1.32567	1.41315e-09	0.63721	1.56934	27.6227	4.29816	2.64151	0.205513	10.4975	4.08361	3.96787	1
194063	8109091				3.18118e-05	0.00734677	2.67843e-08	0.380954	0.913939	-1.09416	1.29887e-05	0.636943	1.57	12.7745	4.64285	7.79768	1.41702	13.2875	12.0733	9.26791	1
40924	7938043				1.02462e-06	0.555492	0.00430639	6.30307e-05	0.68757	-1.4544	5.50356e-07	0.636792	1.57037	18.2945	4.73186	0.352202	0.0455482	3.93336	2.5434	6.59554	1
38121	7934947				9.83192e-09	0.669741	0.42464	0.0319826	0.85971	-1.16318	2.22342e-09	0.633921	1.57748	27.0478	4.45551	0.184028	0.0151572	1.00454	0.413688	4.20054	1
23544	7918553				8.66343e-05	0.980516	0.480818	0.0157894	0.768509	-1.30122	1.75308e-05	0.632138	1.58193	11.2999	4.40396	0.000602312	0.000117371	0.911868	0.888466	9.93823	1
40914	7938032				1.15935e-05	0.989573	2.90796e-05	0.000729212	0.706355	-1.41572	3.92695e-06	0.632024	1.58222	14.3199	4.69206	0.000172466	2.8255e-05	7.36813	6.0356	8.35532	1
126121	8033243				3.30552e-06	0.594985	0.0179658	0.00894187	0.788262	-1.26861	5.74311e-07	0.631977	1.58234	16.3285	4.38477	0.286209	0.0384287	3.03283	2.03606	6.84765	1
12602	7906391				2.32645e-08	0.0580377	1.05773e-06	0.759219	0.976382	-1.02419	3.93248e-08	0.631577	1.58334	25.3026	5.33618	3.75991	0.396473	9.98562	5.26479	5.37782	1
201457	8117420				0.000221709	0.606339	0.0520341	0.100257	0.82735	-1.20868	4.7443e-05	0.630064	1.58714	9.9685	4.47941	0.268861	0.0604073	2.37181	2.66448	11.4586	1
93437	7996781				6.41447e-08	0.47679	0.182007	0.0074311	0.813199	-1.22971	1.05211e-08	0.628721	1.59053	23.3216	4.49659	0.51375	0.0495274	1.58166	0.762392	4.91659	1
93434	7996778				2.11514e-14	0.285352	9.58132e-05	0.00569616	0.873911	-1.14428	6.4298e-15	0.627046	1.59478	62.16	4.74989	1.16577	0.0445406	6.4986	1.24146	1.94856	1
93439	7996783				1.61638e-12	0.905459	0.0219516	0.000773488	0.830426	-1.2042	2.64686e-13	0.627029	1.59482	48.4521	4.58486	0.0142468	0.000674065	2.90803	0.687944	2.41298	1
60796	7960322				1.00761e-07	0.624853	0.281766	0.238236	0.909506	-1.0995	4.68199e-08	0.626634	1.59583	22.4646	4.97484	0.242032	0.0267993	1.29246	0.715547	5.64703	1
135675	8043963				5.99521e-06	0.248047	0.0116734	0.000520316	0.702844	-1.42279	1.99915e-06	0.626014	1.59741	15.3632	4.87753	1.36534	0.216735	3.30237	2.6211	8.09579	1
12601	7906390				4.19816e-09	0.00458382	1.29981e-06	0.129246	0.897665	-1.114	1.73806e-09	0.625069	1.59982	28.831	4.95369	8.79608	0.755663	9.81353	4.21536	4.38136	1
135688	8043976				2.30704e-10	0.835178	0.00178676	3.49192e-05	0.757528	-1.32008	3.78145e-11	0.624759	1.60062	35.3779	4.64546	0.0437361	0.00287149	4.50177	1.47782	3.3484	1
175479	8088248				3.47521e-06	0.103024	0.0301976	0.108749	0.86098	-1.16147	8.56832e-07	0.62416	1.60215	16.2464	4.78833	2.75606	0.406148	2.70979	1.99665	7.51564	1
175485	8088254				2.57019e-06	0.00537902	0.000708381	0.260764	0.899942	-1.11118	9.82929e-07	0.622961	1.60524	16.7432	5.04419	8.45456	1.27354	5.11413	3.8518	7.68231	1
175484	8088253				1.25906e-06	0.405005	0.16321	0.14847	0.878212	-1.13868	3.73351e-07	0.6226	1.60617	17.9421	4.92787	0.705067	0.0968248	1.65211	1.1344	7.00367	1
204158	8120438				3.05296e-16	0.765414	1.66882e-05	0.0422937	0.913254	-1.09499	2.48586e-16	0.62146	1.60911	78.01	5.19001	0.0899858	0.00299338	7.78548	1.29492	1.69652	1
16404	7910596				0.000394694	0.815567	0.200927	0.0692162	0.798627	-1.25215	8.18561e-05	0.621243	1.60968	9.17529	4.72038	0.0549715	0.0141405	1.51726	1.95145	13.1189	1
175480	8088249				4.89785e-10	0.0186942	0.000244435	0.0116459	0.845761	-1.18237	9.99031e-11	0.621229	1.60971	33.6069	4.82736	5.90102	0.423817	5.83951	2.097	3.66287	1
242579	8163630				2.7997e-06	0.381311	0.134168	0.0577687	0.838281	-1.19292	5.79016e-07	0.621098	1.61005	16.6018	4.80578	0.779917	0.112883	1.77756	1.28639	7.38158	1
62280	7961990				5.89849e-05	0.476833	9.2443e-05	0.0387992	0.796607	-1.25532	1.12786e-05	0.619428	1.61439	11.8588	4.77793	0.513649	0.103475	6.5242	6.57151	10.274	1
242626	8163681				8.85528e-05	0.219762	0.241895	0.704117	0.955185	-1.04692	5.92239e-05	0.617233	1.62013	11.2683	5.69344	1.54362	0.389967	1.39491	1.76198	12.8842	1
15093	7909138				3.94537e-06	0.806067	0.116254	0.111132	0.857409	-1.1663	9.74159e-07	0.615915	1.6236	16.0392	5.06257	0.0609016	0.00961138	1.86854	1.47445	8.04874	1
204154	8120434				1.30281e-09	0.830457	0.030244	0.16021	0.905073	-1.10488	6.66326e-10	0.614647	1.62695	31.3822	5.38833	0.0463183	0.00397643	2.70884	1.16277	4.37836	1
21129	7915874				4.06189e-05	0.989344	0.0150481	8.76648e-05	0.586196	-1.70592	9.14723e-05	0.61346	1.6301	12.4094	6.83399	0.000180121	4.95974e-05	3.14343	4.32781	14.0431	1
93432	7996776				1.03415e-10	0.861566	0.000411977	8.0676e-05	0.766089	-1.30533	1.51441e-11	0.611147	1.63627	37.3239	5.05592	0.0307178	0.00208052	5.48066	1.85603	3.45425	1
93436	7996780				3.44649e-09	0.344195	0.000524234	0.000574164	0.771956	-1.29541	5.20215e-10	0.60993	1.63953	29.253	5.09076	0.911597	0.0793205	5.31697	2.31322	4.43765	1
237103	8157519				1.42465e-07	0.992282	0.0422157	0.491571	0.940923	-1.06279	1.17246e-07	0.608698	1.64285	21.8175	5.90847	9.44836e-05	1.27937e-05	2.50175	1.69376	6.90573	1
245600	8167020				7.3435e-05	0.0261599	0.00984404	0.109117	0.830863	-1.20357	1.61933e-05	0.608554	1.64324	11.5392	5.22258	5.2464	1.18725	3.40939	3.85767	11.5412	1
245601	8167021				7.32312e-05	0.00740287	0.0551531	0.0937618	0.822773	-1.2154	1.56055e-05	0.60627	1.64943	11.5432	5.27986	7.78179	1.77969	2.33561	2.67076	11.6637	1
232099	8151896				9.37294e-09	0.000852687	4.83682e-08	0.00112521	0.773249	-1.29324	1.42901e-09	0.604352	1.65466	27.1464	5.27921	12.5629	1.22157	12.7255	6.18688	4.95904	1
82831	7985057				1.43873e-06	0.815706	0.257845	0.0835667	0.847431	-1.18004	3.3862e-07	0.603825	1.65611	17.7155	5.46372	0.0548871	0.00846402	1.35226	1.04265	7.8646	1
134376	8042473				5.64468e-05	0.626191	0.0721248	0.0187852	0.760705	-1.31457	1.08864e-05	0.603817	1.65613	11.9233	5.3072	0.240162	0.0534493	2.16841	2.41295	11.3503	1
211719	8128902				7.44766e-07	0.875804	0.0165883	0.0164218	0.80001	-1.24998	1.29145e-07	0.603104	1.65809	18.8459	5.34161	0.0246732	0.00349665	3.08259	2.1843	7.22764	1
176569	8089481				4.80592e-05	0.701675	0.00332606	0.00115466	0.668552	-1.49577	1.90002e-05	0.602888	1.65868	12.1602	5.82662	0.148396	0.0355525	4.09899	4.91014	12.2185	1
23761	7918791				6.98374e-05	0.2224	0.098619	0.147915	0.843216	-1.18594	1.68159e-05	0.602797	1.65893	11.6122	5.48404	1.52583	0.360297	1.97235	2.32868	12.0427	1
62278	7961988				2.52172e-10	0.121578	0.0125256	0.000126162	0.759972	-1.31584	3.72661e-11	0.601371	1.66287	35.1658	5.3918	2.47875	0.190027	3.25821	1.24891	3.90979	1
197189	8112602				6.83639e-09	0.160364	0.0226143	0.001497	0.778611	-1.28434	1.03638e-09	0.600423	1.66549	27.8019	5.41671	2.02948	0.197704	2.88953	1.40743	4.96822	1
176848	8089788				0.000429012	0.786668	0.14366	0.0136989	0.71265	-1.40321	0.000107788	0.599818	1.66717	9.06211	5.59133	0.0740214	0.0228357	1.73395	2.67462	15.7335	1
62200	7961906				0.0002006	0.594712	0.69458	0.219168	0.854309	-1.17054	5.35496e-05	0.599173	1.66897	10.1079	5.67657	0.286636	0.0804867	0.607332	0.852688	14.3207	1
134389	8042486				3.10924e-06	0.716326	0.000416406	0.440399	0.922279	-1.08427	1.73756e-06	0.59698	1.6751	16.429	6.23478	0.133515	0.0253344	5.47337	5.19284	9.67722	1
40923	7938042				1.5777e-07	0.912079	0.000778144	0.000112882	0.693344	-1.44228	4.34711e-08	0.596702	1.67588	21.6286	5.80826	0.0123135	0.00165337	5.05122	3.39121	6.84791	1
47090	7944982				1.25346e-07	0.897939	0.0403918	0.141007	0.877405	-1.13972	4.23395e-08	0.596561	1.67627	22.0557	5.91501	0.0166168	0.00222819	2.52918	1.69572	6.83872	1
62283	7961993				2.91421e-06	0.929317	0.376664	0.0435705	0.814785	-1.22732	5.67475e-07	0.594987	1.68071	16.5357	5.67767	0.00794652	0.00136426	1.09111	0.936607	8.75566	1
60797	7960323				5.12129e-09	0.610299	0.0724441	0.115861	0.882945	-1.13257	1.97431e-09	0.594609	1.68178	28.4092	6.03201	0.262973	0.027918	2.16565	1.14956	5.41432	1
59871	7959319				1.64367e-05	0.433287	0.0581999	0.392823	0.906767	-1.10282	7.24015e-06	0.594112	1.68319	13.7785	6.229	0.623824	0.141009	2.30214	2.60188	11.528	1
130271	8037873				5.56037e-11	0.213328	0.226065	0.847513	0.986222	-1.01397	1.9306e-10	0.593464	1.68502	38.8714	7.02123	1.58814	0.143431	1.43979	0.650163	4.60599	1
211727	8128910				1.45182e-07	0.696651	0.0476101	0.00773723	0.786359	-1.27168	2.38109e-08	0.591867	1.68957	21.7825	5.73593	0.153707	0.0202376	2.42705	1.59777	6.71485	1
93435	7996779				9.45365e-12	0.773601	6.80923e-05	0.000554891	0.797362	-1.25414	1.42003e-12	0.591698	1.69005	43.5033	5.76018	0.0836367	0.00553708	6.74408	2.23242	3.3764	1
211720	8128903				6.64596e-06	0.447042	0.216782	0.000327467	0.658369	-1.5189	2.76228e-06	0.591682	1.6901	15.1984	6.2696	0.587186	0.121112	1.46744	1.51336	10.5192	1
175486	8088255				9.45107e-07	0.0569595	0.134561	0.0767758	0.840827	-1.1893	2.20862e-07	0.590573	1.69327	18.4335	5.95282	3.79373	0.612563	1.7757	1.43359	8.23483	1
12611	7906401				6.21578e-05	0.0433548	0.000143063	0.638844	0.941434	-1.06221	3.83606e-05	0.589221	1.69716	11.7822	6.74858	4.29256	1.22934	6.21401	8.89814	14.6059	1
40920	7938039				9.25581e-08	0.4784	0.0262846	0.00150576	0.749941	-1.33344	1.5083e-08	0.589218	1.69717	22.6246	5.83566	0.509988	0.0657717	2.79601	1.80297	6.57732	1
38127	7934953				6.0843e-05	0.713022	0.170228	0.0826323	0.808681	-1.23658	1.26755e-05	0.587356	1.70255	11.8134	5.95759	0.136793	0.0344927	1.62496	2.0487	12.8598	1
175482	8088251				2.01276e-06	0.0063949	0.00571492	0.0854044	0.838366	-1.1928	4.69606e-07	0.587354	1.70255	17.1502	6.07247	8.08863	1.432	3.75302	3.32214	9.02894	1
12600	7906389				0.000105393	0.00687435	0.000236583	0.341048	0.884087	-1.13111	3.65641e-05	0.587353	1.70255	11.0181	6.34678	7.93675	2.28591	5.86215	8.44197	14.6888	1
56383	7955447				4.78335e-11	0.0109748	3.35542e-09	0.409967	0.943065	-1.06037	6.6129e-11	0.587321	1.70265	39.2525	6.85051	6.96925	0.608151	15.366	6.70436	4.45037	1
93438	7996782				9.29729e-10	0.362176	0.00324614	0.000184502	0.746265	-1.34001	1.41533e-10	0.586694	1.70447	32.1398	5.93359	0.845432	0.078041	4.11464	1.89909	4.70776	1
232097	8151894				1.99986e-15	1.25932e-05	1.1189e-09	3.16775e-05	0.798507	-1.25234	2.92893e-16	0.585238	1.70871	70.6549	6.01459	23.3912	0.9956	16.5333	3.51855	2.17072	1
197185	8112598				5.34807e-06	0.405404	0.106703	0.358923	0.903139	-1.10725	2.4087e-06	0.584914	1.70965	15.5466	6.59992	0.703863	0.149404	1.92272	2.0406	10.8254	1
130404	8038017				2.54187e-05	0.533608	0.0352624	0.0415598	0.787428	-1.26996	4.82202e-06	0.584884	1.70974	13.1127	6.00622	0.392836	0.0899683	2.61351	2.99276	11.6802	1
192794	8107685				0.000421478	0.0124187	0.307968	0.306887	0.86438	-1.1569	0.000126834	0.584164	1.71185	9.08613	6.35097	6.71811	2.34789	1.2318	2.15249	17.8238	1
211713	8128896				0.000256095	0.0948141	0.126049	0.0539583	0.768596	-1.30107	5.18241e-05	0.582113	1.71788	9.76852	6.09502	2.89735	0.903895	1.81726	2.83468	15.9106	1
130406	8038019				0.000180647	0.233532	0.141832	0.742764	0.954058	-1.04815	0.000120379	0.580026	1.72406	10.2545	7.302	1.45349	0.517498	1.74213	3.10132	18.1579	1
67344	7967587				1.03832e-19	0.888033	0.088521	7.737e-05	0.842934	-1.18633	2.729e-20	0.579464	1.72573	116.079	6.42778	0.0200221	0.000554355	2.04022	0.28244	1.41205	1
66866	7967058				1.02408e-13	0.663557	3.05924e-05	0.0368692	0.883066	-1.13242	5.17961e-14	0.578851	1.72756	56.9022	6.71395	0.191453	0.0112949	7.33042	2.16231	3.00877	1
181545	8095030				6.51826e-08	0.094982	0.0587226	0.0614512	0.843185	-1.18598	1.62816e-08	0.577941	1.73028	23.2909	6.49504	2.89433	0.403565	2.29658	1.60109	7.11108	1
232098	8151895				6.58783e-12	0.000905657	2.09897e-07	1.43319e-05	0.737147	-1.35658	9.58807e-13	0.577413	1.73186	44.4876	6.29825	12.4225	0.879344	11.3826	4.02867	3.61012	1
56379	7955443				1.65319e-05	0.0388248	0.00262095	0.712852	0.955017	-1.0471	1.32814e-05	0.57683	1.73361	13.7696	7.46594	4.49765	1.21932	4.25267	5.76453	13.8262	1
197184	8112597				9.95159e-06	0.576884	3.23542e-09	0.599904	0.938801	-1.06519	6.81627e-06	0.576675	1.73408	14.5591	7.30569	0.315336	0.079117	15.404	19.3241	12.7958	1
134383	8042480				1.31765e-05	0.50807	0.132609	0.0121063	0.74374	-1.34456	2.40487e-06	0.574317	1.7412	14.1206	6.40913	0.444277	0.100826	1.785	2.02547	11.5741	1
242621	8163675				6.40599e-05	0.848112	0.554801	0.432364	0.901372	-1.10942	2.72659e-05	0.574018	1.7421	11.7381	7.08323	0.0370579	0.0111811	0.800107	1.20704	15.3877	1
230217	8149746				2.32405e-06	0.425756	0.544397	0.252229	0.88206	-1.13371	8.77116e-07	0.57327	1.74438	16.9103	6.96119	0.644656	0.132687	0.815267	0.839017	10.4971	1
102697	8007107				1.62756e-09	0.438213	0.00990322	0.965502	1.00382	1.00382	6.21484e-09	0.571068	1.75111	30.8879	8.32279	0.610497	0.0822497	3.40562	2.29412	6.87102	1
252175	8174535				5.63381e-08	0.157312	0.000226514	0.0347572	0.822183	-1.21627	1.19688e-08	0.570141	1.75395	23.5707	6.73181	2.06003	0.294173	5.89235	4.20714	7.28282	1
195737	8110974				1.27709e-07	0.263123	0.539248	0.102677	0.853586	-1.17153	3.72319e-08	0.567966	1.76067	22.0209	7.00492	1.28037	0.203645	0.822828	0.654362	8.11164	1
72998	7973954				0.000230872	0.621263	0.241996	0.172595	0.823229	-1.21473	5.62565e-05	0.567143	1.76322	9.91221	6.87084	0.247096	0.0856398	1.39463	2.41679	17.6758	1
242581	8163632				1.96744e-11	0.779207	0.227932	0.0136442	0.837531	-1.19399	4.96796e-12	0.565674	1.7678	41.5482	7.01303	0.0794334	0.00670388	1.43435	0.60527	4.30421	1
161798	8073070				2.67861e-09	0.191351	0.000965349	0.0306979	0.833612	-1.1996	6.42143e-10	0.56543	1.76857	29.7969	7.00237	1.75343	0.206031	4.90748	2.88319	5.99259	1
134379	8042476				2.99234e-05	0.43342	0.152223	0.0190051	0.742068	-1.34759	5.57211e-06	0.563768	1.77378	12.8664	6.8395	0.62346	0.165709	1.69689	2.25506	13.5552	1
242580	8163631				2.37962e-09	0.896244	0.0356638	0.00995208	0.80402	-1.24375	4.39334e-10	0.562624	1.77739	30.0541	6.99203	0.0171767	0.00199806	2.60648	1.51598	5.93252	1
134387	8042484				6.45958e-05	0.763689	0.193958	0.0340777	0.753919	-1.3264	1.23347e-05	0.561919	1.77962	11.726	6.91575	0.0913562	0.0269401	1.54031	2.27111	15.0394	1
232094	8151891				6.04303e-18	8.64503e-05	0.000448654	2.3956e-08	0.740263	-1.35087	7.59712e-19	0.561252	1.78173	95.2216	6.94672	18.1942	0.663661	5.42259	0.988987	1.86031	1
242619	8163673				1.56349e-06	0.303501	0.00909598	0.872055	1.01987	1.01987	3.66175e-06	0.560403	1.78443	17.5747	9.10285	1.08045	0.279809	3.45912	4.47913	13.2077	1
242622	8163676				8.68504e-15	0.660783	0.898219	0.0127028	0.862712	-1.15914	3.54811e-15	0.559344	1.78781	65.2739	7.47851	0.194841	0.0111616	0.320763	0.0918756	2.92157	1
12603	7906392				1.64776e-08	0.0129541	0.00593722	0.115647	0.864794	-1.15634	5.83002e-09	0.559107	1.78857	25.9944	7.50557	6.6328	0.95757	3.72879	2.69161	7.36282	1
12608	7906397				2.00907e-07	0.00256618	6.53412e-05	0.166316	0.868033	-1.15203	7.14554e-08	0.558839	1.78943	21.184	7.54323	10.0593	1.79097	6.77391	6.03017	9.08009	1
232096	8151893				2.0414e-13	0.0174236	3.294e-10	0.000274772	0.787976	-1.26907	3.17848e-14	0.558435	1.79072	54.7029	7.12746	6.04009	0.393493	17.8922	5.82811	3.3225	1
104322	8008927				8.45488e-18	0.18853	5.80953e-05	0.000215083	0.828498	-1.207	2.04656e-18	0.558126	1.79171	93.6421	7.31605	1.77629	0.0693887	6.85917	1.33973	1.99226	1
251090	8173307				7.84732e-06	0.570512	0.146561	0.222086	0.862028	-1.16006	2.52429e-06	0.557737	1.79296	14.934	7.55236	0.326033	0.0824398	1.72116	2.17604	12.8957	1
242623	8163677				1.87236e-06	0.741975	0.163211	0.458097	0.917444	-1.08999	1.13526e-06	0.55763	1.7933	17.2713	8.041	0.109584	0.0255094	1.6521	1.92293	11.872	1
204160	8120440				1.20464e-12	0.367344	8.07456e-12	0.0643208	0.881346	-1.13463	6.48912e-13	0.557586	1.79344	49.3096	7.71202	0.827263	0.064692	22.4276	8.76918	3.9882	1
134375	8042472				0.000363365	0.830031	0.00858656	0.304995	0.853589	-1.17152	0.000109821	0.555556	1.8	9.28794	7.5991	0.0465547	0.0190448	3.49542	7.14961	20.8633	1
72996	7973952				4.57836e-05	0.651663	0.228482	0.109559	0.808069	-1.23752	1.02227e-05	0.555429	1.80041	12.2319	7.34186	0.206233	0.0618929	1.43276	2.14994	15.3057	1
40925	7938044				1.60554e-06	0.850693	0.0191815	0.000448628	0.658961	-1.51754	4.34643e-07	0.553974	1.80514	17.5299	7.59013	0.0357938	0.00774901	2.99203	3.23873	11.041	1
62275	7961985				3.44288e-08	0.454972	0.0405309	0.00091187	0.72267	-1.38376	5.54056e-09	0.553258	1.80747	24.5276	7.31119	0.566857	0.0844842	2.52704	1.88315	7.60103	1
73001	7973957				4.9458e-06	0.73508	0.857444	0.185692	0.85237	-1.1732	1.49553e-06	0.551579	1.81298	15.6727	7.78909	0.115757	0.0287649	0.384033	0.477147	12.6731	1
181549	8095034				5.16612e-06	0.274665	0.273096	0.334557	0.887566	-1.12668	2.21458e-06	0.549187	1.82087	15.6024	8.19828	1.21938	0.320362	1.3136	1.72558	13.399	1
104324	8008929				3.53165e-20	0.593756	1.06801e-06	0.213473	0.944099	-1.05921	1.2429e-19	0.546428	1.83007	122.195	8.93091	0.288128	0.0105293	9.97752	1.82308	1.86373	1
134381	8042478				5.50104e-07	0.454258	0.0504193	8.02517e-05	0.623208	-1.6046	2.22737e-07	0.546142	1.83103	19.3759	8.26015	0.568665	0.121214	2.39141	2.54871	10.8709	1
32801	7929037				7.9947e-13	0.153513	0.0110102	0.0914679	0.887652	-1.12657	5.28811e-13	0.543544	1.83978	50.5221	8.50092	2.09904	0.176593	3.33906	1.40459	4.29066	1
134380	8042477				3.22539e-06	0.414215	0.00179296	0.00156857	0.675085	-1.48129	6.95458e-07	0.542875	1.84205	16.3687	7.93694	0.677693	0.164301	4.4995	5.45435	12.3645	1
130403	8038016				0.000103568	0.169885	0.102801	0.0023221	0.622701	-1.60591	3.65058e-05	0.541546	1.84656	11.0431	8.44885	1.93838	0.741506	1.9462	3.72248	19.5095	1
112702	8018248				2.63015e-09	0.916744	0.907478	0.156734	0.878227	-1.13866	1.2567e-09	0.541313	1.84736	29.8365	8.53628	0.0110366	0.0015788	0.30533	0.218389	7.2956	1
237553	8158023				3.15559e-12	0.22615	0.171233	4.46194e-05	0.733724	-1.36291	4.32257e-13	0.541183	1.8478	46.5372	7.84678	1.50097	0.126542	1.62116	0.683373	4.29963	1
210582	8127643				5.98593e-16	0.0657457	1.15843e-06	6.57033e-06	0.759071	-1.3174	8.10674e-17	0.539571	1.85332	75.3127	7.94697	3.53657	0.186588	9.90953	2.61412	2.69075	1
32804	7929040				2.03478e-10	0.838128	0.00292061	0.05014	0.848455	-1.17861	6.79765e-11	0.53944	1.85377	35.6784	8.3914	0.0421625	0.00495821	4.18273	2.4594	5.99748	1
40927	7938046				1.11421e-05	0.955916	1.84459e-09	0.17092	0.835999	-1.19617	3.08824e-06	0.537837	1.8593	14.382	8.38676	0.00308599	0.000899787	15.9959	23.3197	14.8702	1
104323	8008928				1.98656e-16	0.0479604	0.134113	0.0451291	0.890444	-1.12303	1.71578e-16	0.536365	1.8644	79.7691	8.9248	4.10662	0.22973	1.77783	0.497271	2.85302	1
134377	8042474				0.000407032	0.785749	0.267606	0.298232	0.842293	-1.18723	0.000120936	0.535859	1.86616	9.13346	8.53847	0.0746766	0.0349059	1.3273	3.10208	23.8388	1
65614	7965682				2.11726e-08	0.712123	0.000277553	0.261744	1.14381	1.14381	5.17225e-07	0.535825	1.86628	25.4906	12.5259	0.137692	0.0338304	5.75162	7.06574	12.5305	1
175487	8088256				2.2755e-07	0.0285128	0.0290878	0.0190829	0.774167	-1.29171	4.08348e-08	0.535032	1.86905	20.9566	8.21302	5.08114	0.995667	2.73305	2.67776	9.99363	1
26680	7922176				8.65948e-05	0.0731583	0.000537788	0.127848	0.798273	-1.2527	1.98215e-05	0.533464	1.87454	11.3005	8.39346	3.34743	1.24315	5.2997	9.84085	18.9401	1
26831	7922347				6.23213e-06	0.00151765	0.000193628	0.719732	0.952407	-1.04997	5.5972e-06	0.533219	1.8754	15.3011	9.79683	11.236	3.59702	6.00161	9.60661	16.3269	1
210583	8127644				1.20077e-14	0.592625	7.29945e-07	4.57825e-05	0.76279	-1.31098	1.72433e-15	0.532714	1.87718	64.128	8.29814	0.289903	0.0187566	10.2987	3.33161	3.29969	1
228988	8148326				1.24671e-11	0.572115	0.238711	0.035525	0.847086	-1.18052	4.42033e-12	0.53086	1.88374	42.7586	8.85063	0.32332	0.0334621	1.40372	0.726393	5.27827	1
112492	8018015				0.000501469	0.072509	0.0197815	0.0973463	0.757467	-1.32019	0.000107584	0.530603	1.88465	8.85124	8.39331	3.36313	1.59457	2.97284	7.04759	24.1807	1
104327	8008932				1.52462e-15	0.849409	1.14392e-07	0.000273088	0.796039	-1.25622	2.90414e-16	0.5303	1.88572	71.6835	8.55047	0.0364196	0.00217208	11.929	3.55724	3.04166	1
42438	7939741				1.40879e-14	0.188718	0.200831	9.46643e-05	0.769159	-1.30012	2.14472e-15	0.528278	1.89294	63.5682	8.54677	1.77475	0.119308	1.51758	0.510097	3.42849	1
32799	7929035				1.59961e-10	0.499764	0.0748284	0.0746254	0.85696	-1.16692	6.43642e-11	0.527143	1.89702	36.2585	9.143	0.462001	0.0582496	2.14542	1.35248	6.43012	1
82832	7985058				4.10157e-15	0.293181	0.389395	4.21463e-05	0.764084	-1.30876	6.02481e-16	0.52712	1.8971	67.9842	8.59196	1.12812	0.0712866	1.06735	0.337234	3.22273	1
130384	8037997				0.000121255	0.214961	0.15662	0.00193728	0.596277	-1.67707	4.83954e-05	0.52493	1.90502	10.8179	9.48786	1.57669	0.69142	1.67862	3.68059	22.3648	1
161823	8073099				8.19683e-09	0.743319	0.0903815	0.0447284	0.819097	-1.22086	2.07344e-09	0.523868	1.90888	27.4239	9.03948	0.108402	0.0178658	2.02717	1.67049	8.40531	1
104321	8008926				2.59435e-12	0.524253	0.00223114	0.00277257	0.792971	-1.26108	5.07971e-13	0.5221	1.91534	47.0925	8.98292	0.411159	0.0392144	4.35706	2.07778	4.86414	1
130401	8038014				1.79608e-05	0.362845	0.251815	0.132874	0.809642	-1.23511	4.40133e-06	0.520982	1.91945	13.6422	9.14194	0.843061	0.282477	1.3681	2.29199	17.0881	1
60799	7960325				9.95947e-10	0.928709	0.747813	0.110189	0.860497	-1.16212	4.22734e-10	0.520277	1.92205	31.9845	9.57711	0.00808434	0.00121035	0.53627	0.401438	7.63547	1
175489	8088258				4.57626e-07	0.0940586	0.00259839	0.170414	0.849201	-1.17758	1.55457e-07	0.519166	1.92617	19.701	9.54345	2.91104	0.705076	4.25827	5.15693	12.3526	1
83468	7985768				2.52613e-05	0.936127	0.646371	0.893186	1.02174	1.02174	4.11698e-05	0.518721	1.92782	13.1221	11.6825	0.00648586	0.00288715	0.67216	1.49605	22.7024	1
237557	8158027				2.44857e-19	0.16141	0.143082	6.75669e-05	0.808891	-1.23626	5.9873e-20	0.517703	1.93161	111.395	9.32564	2.01917	0.0845196	1.73653	0.363443	2.13479	1
112695	8018241				4.2745e-08	0.509269	0.562297	0.0197023	0.777512	-1.28615	8.08346e-09	0.516366	1.93661	24.105	9.2302	0.441758	0.0845784	0.789279	0.755572	9.76439	1
60798	7960324				1.24523e-08	0.363372	0.0335304	0.0193499	0.784819	-1.27418	2.45857e-09	0.514496	1.94365	26.5631	9.37212	0.841197	0.148397	2.64478	2.33285	8.99701	1
231206	8150851				4.23438e-06	0.747555	0.640187	0.0133089	0.718878	-1.39106	7.38303e-07	0.513533	1.9473	15.9242	9.2445	0.104725	0.030398	0.680562	0.987719	14.8035	1
242582	8163633				1.12923e-09	0.860519	0.00952421	0.00021858	0.692851	-1.44331	1.71481e-10	0.51022	1.95994	31.702	9.44531	0.031189	0.00464622	3.43016	2.55496	7.59747	1
57787	7957005				0.000110948	0.239949	0.112663	0.863174	0.970432	-1.03047	9.59894e-05	0.51006	1.96055	10.9446	11.5205	1.4137	0.744042	1.88839	4.96937	26.8417	1
56378	7955442				2.25604e-07	0.0502776	0.00433772	0.0893618	0.817686	-1.22296	6.00503e-08	0.508568	1.96631	20.9722	9.93126	4.02028	0.951889	3.92873	4.65106	12.0754	1
60795	7960321				6.67884e-08	0.641485	1.17453e-05	0.844357	0.976398	-1.02417	1.20965e-07	0.505257	1.97919	23.2444	11.9379	0.219411	0.056343	8.05367	10.3406	13.0964	1
42436	7939739				1.32535e-09	0.83591	0.474929	3.74055e-05	0.648516	-1.54198	2.49175e-10	0.501222	1.99512	31.3439	10.1005	0.0433429	0.00698356	0.921218	0.74215	8.2173	1
194610	8109711				9.35579e-12	0.626702	1.16892e-06	0.283066	0.910305	-1.09853	1.06206e-11	0.499519	2.00193	43.5314	11.4498	0.239449	0.0314904	9.902	6.51114	6.70709	1
82833	7985059				1.36977e-05	0.241823	0.00755606	0.0368169	0.734705	-1.36109	2.56059e-06	0.497369	2.01058	14.0603	10.19	1.40233	0.50816	3.5761	6.47931	18.4807	1
240450	8161214				4.49456e-05	0.0058913	0.000373004	0.153082	0.796978	-1.25474	1.11356e-05	0.496811	2.01284	12.2592	10.5205	8.26169	3.54498	5.54852	11.904	21.8834	1
82834	7985060				8.72792e-15	0.912344	0.0213461	6.57007e-06	0.71467	-1.39925	1.14567e-15	0.496195	2.01534	65.2563	10.2263	0.0122389	0.000958976	2.92544	1.14611	3.99608	1
38126	7934952				5.27028e-06	0.454244	0.808553	0.00250997	0.644053	-1.55267	1.09208e-06	0.495237	2.01924	15.5702	10.4524	0.5687	0.190887	0.453823	0.761638	17.1184	1
104326	8008931				6.33103e-13	0.782141	0.576788	0.0302973	0.839818	-1.19073	2.6027e-13	0.494518	2.02217	51.2209	11.0202	0.0772804	0.00831347	0.768559	0.41339	5.48635	1
210584	8127645				5.16526e-11	0.390328	0.000286973	0.000366586	0.716412	-1.39585	7.39894e-12	0.492504	2.03044	39.0577	10.45	0.75065	0.10042	5.72859	3.83176	6.82262	1
38120	7934946				3.51898e-05	0.49515	0.464906	0.611538	0.919015	-1.08812	2.18322e-05	0.492086	2.03217	12.6233	12.0853	0.472068	0.225974	0.937313	2.24341	24.4132	1
172955	8085494				8.23517e-23	0.481458	0.052384	5.36988e-10	0.719746	-1.38938	1.01438e-23	0.491502	2.03458	161.823	10.5161	0.502901	0.0163404	2.36765	0.384652	1.65711	1
194604	8109705				2.38362e-15	0.561386	0.000159367	3.996e-06	0.712199	-1.4041	3.11028e-16	0.490165	2.04013	69.9953	10.5879	0.341772	0.0258493	6.13803	2.3212	3.8573	1
155072	8065518				6.17364e-06	0.632814	0.811244	0.0823534	0.776876	-1.28721	1.36031e-06	0.488994	2.04501	15.3162	10.8984	0.231033	0.0821967	0.450089	0.800661	18.1447	1
210578	8127639				5.69877e-20	0.745647	0.040474	0.000133211	0.807236	-1.2388	1.70638e-20	0.487107	2.05294	119.449	11.2379	0.106372	0.00500382	2.52792	0.594575	2.39908	1
103837	8008387				1.25225e-07	0.718728	0.634003	0.0931963	0.813263	-1.22961	3.51169e-08	0.487106	2.05294	22.0575	11.2873	0.131161	0.0335589	0.68899	0.88143	13.0489	1
82836	7985062				1.3415e-14	0.366279	0.0233058	0.000620417	0.773976	-1.29203	2.61384e-15	0.486894	2.05384	63.7393	11.0196	0.830977	0.0718317	2.87079	1.24079	4.40857	1
56380	7955444				5.79218e-13	0.000244175	0.000167181	0.0371578	0.842077	-1.18754	2.59483e-13	0.485781	2.05854	51.489	11.6437	15.5675	1.76022	6.10442	3.45114	5.76658	1
211738	8128921				0.000113523	0.717612	0.179865	0.0012457	0.542286	-1.84404	5.5794e-05	0.485586	2.05937	10.9119	12.2579	0.132252	0.0742825	1.58934	4.46347	28.6455	1
210579	8127640				1.76296e-18	0.0836708	0.0151939	1.87694e-08	0.691045	-1.44708	2.18777e-19	0.484616	2.06349	101.197	10.9233	3.11274	0.167996	3.13741	0.846636	2.75249	1
230222	8149752				2.56704e-08	0.227743	0.277278	0.0282104	0.775213	-1.28997	5.36075e-09	0.484536	2.06383	25.1069	11.1844	1.49057	0.332002	1.30333	1.45149	11.3595	1
242583	8163634				4.82733e-17	0.379237	8.88765e-06	4.48036e-07	0.704935	-1.41857	6.12457e-18	0.483557	2.06801	85.7743	10.9922	0.786788	0.0504146	8.26893	2.64922	3.2679	1
82839	7985065				2.59205e-16	0.548717	0.400661	0.00405948	0.822578	-1.21569	9.58276e-17	0.483541	2.06808	78.6765	11.6157	0.364457	0.026904	1.04682	0.386378	3.76479	1
161826	8073102				6.55075e-08	0.638451	0.00147351	0.0530757	0.78954	-1.26656	1.55911e-08	0.479584	2.08514	23.2814	11.6207	0.223436	0.055763	4.62805	5.77513	12.7281	1
82838	7985064				1.2175e-18	0.890697	0.0285828	0.000523378	0.807123	-1.23897	3.9269e-19	0.474931	2.10557	103.05	12.0936	0.0190746	0.00111927	2.74393	0.805048	2.9926	1
204226	8120513				3.40159e-06	0.0305694	0.000533862	0.0012015	0.609286	-1.64126	7.86239e-07	0.474449	2.10771	16.2815	11.9049	4.94827	1.80906	5.30465	9.69675	18.6453	1
211735	8128918				3.20131e-06	0.236497	0.000964143	0.0657222	0.762884	-1.31081	6.80191e-07	0.473183	2.11335	16.381	11.8916	1.43494	0.520837	4.90831	8.90779	18.5114	1
210577	8127638				7.3781e-22	0.0649364	9.10203e-09	0.0164601	0.882202	-1.13353	9.91124e-22	0.472242	2.11756	146.389	13.1013	3.55863	0.159242	14.347	3.21001	2.28215	1
237556	8158026				2.33738e-13	0.244401	0.00327916	5.32379e-08	0.601429	-1.66271	5.55838e-14	0.472219	2.11766	54.2782	12.1119	1.38687	0.154736	4.10813	2.29177	5.6902	1
112691	8018237				1.84505e-07	0.833837	0.000504355	0.5255	0.917211	-1.09026	1.59199e-07	0.47095	2.12337	21.3402	13.6699	0.0444616	0.0142404	5.34314	8.55666	16.3346	1
82835	7985061				9.17251e-16	0.642671	0.00906126	4.33388e-05	0.736207	-1.35831	1.41837e-16	0.468269	2.13552	73.6395	12.1	0.21785	0.0178978	3.46152	1.42194	4.18999	1
211369	8128509				1.24185e-22	0.510119	0.00157435	1.77496e-09	0.711592	-1.4053	1.58206e-23	0.467502	2.13903	158.83	12.0685	0.439981	0.0167157	4.58461	0.870887	1.93758	1
194605	8109706				1.39724e-15	0.477682	0.00815425	2.68227e-06	0.693814	-1.44131	1.81109e-16	0.46659	2.14321	72.0166	12.1004	0.511663	0.0429854	3.528	1.48195	4.28457	1
82837	7985063				4.82329e-15	0.607018	0.434754	0.000130759	0.740537	-1.35037	7.90262e-16	0.46381	2.15606	67.3919	12.4412	0.267846	0.0247234	0.987238	0.455633	4.70754	1
242633	8163688				5.62852e-06	0.554753	0.693341	0.350515	0.86067	-1.16189	2.47976e-06	0.460782	2.17022	15.4644	13.7467	0.353525	0.157128	0.608987	1.35336	22.6675	1
32803	7929039				1.00107e-14	0.0397334	0.00268502	0.00079987	0.764116	-1.3087	2.06773e-15	0.459197	2.17771	64.7696	12.9273	4.4545	0.444536	4.23706	2.11418	5.08954	1
40921	7938040				2.01879e-06	0.610727	0.249209	0.00639264	0.661691	-1.51128	3.48154e-07	0.458472	2.18116	17.1452	12.6702	0.262342	0.0969344	1.37505	2.54038	18.8443	1
60800	7960326				6.73298e-08	0.706688	0.00366549	0.296475	0.87038	-1.14892	3.77803e-08	0.45792	2.18379	23.2289	14.1041	0.143203	0.0434749	4.03657	6.12729	15.483	1
194609	8109710				3.81956e-16	0.347727	0.0147969	5.20373e-06	0.704459	-1.41953	5.15293e-17	0.457042	2.18798	77.1047	12.7976	0.898226	0.0745423	3.15395	1.30871	4.23241	1
32802	7929038				1.26967e-15	0.0488525	0.000152834	0.00584474	0.80979	-1.23489	4.67104e-16	0.455056	2.19753	72.3834	13.6433	4.07285	0.383839	6.16746	2.90621	4.80641	1
211360	8128500				9.09176e-19	0.729167	0.00661312	2.72709e-06	0.729365	-1.37106	1.39776e-19	0.454063	2.20234	104.53	13.1132	0.121202	0.00760238	3.66042	1.14799	3.19896	1
130407	8038020				1.18715e-05	0.697186	0.00898947	0.0856802	0.751922	-1.32993	2.58547e-06	0.453929	2.20299	14.2829	13.2513	0.153137	0.0710381	3.46653	8.04039	23.6582	1
230231	8149761				5.96773e-07	0.309344	0.948678	0.0978945	0.785953	-1.27234	1.55475e-07	0.450855	2.21801	19.2328	13.7584	1.05439	0.377136	0.22792	0.407613	18.2417	1
203653	8119873				3.51961e-22	0.59162	0.279807	1.4794e-05	0.782119	-1.27858	9.9696e-23	0.447774	2.23327	151.451	13.9766	0.291485	0.0134498	1.29719	0.299276	2.35326	1
32809	7929045				2.7119e-12	0.0180562	0.000183755	0.00215503	0.744394	-1.34337	5.06452e-13	0.447233	2.23597	46.9665	13.7318	5.96954	0.872672	6.03819	4.41354	7.45556	1
234502	8154567				1.47622e-08	0.504506	0.000776428	0.00375987	0.690413	-1.44841	2.32306e-09	0.444948	2.24745	26.2169	13.6754	0.451819	0.11784	5.0527	6.58902	13.3014	1
40918	7938037				3.50551e-13	0.716029	0.451242	0.00011569	0.698609	-1.43142	4.99448e-14	0.444835	2.24803	53.0202	13.7054	0.133808	0.0172942	0.959646	0.620155	6.59157	1
194606	8109707				6.29453e-15	0.39593	0.0131138	1.21749e-06	0.655831	-1.52478	8.24176e-16	0.444573	2.24935	66.4271	13.6835	0.732959	0.0754923	3.22947	1.66312	5.25283	1
211373	8128513				2.92302e-15	0.170529	0.0286581	2.19499e-06	0.669476	-1.49371	3.77808e-16	0.444022	2.25214	69.2344	13.7199	1.93244	0.191472	2.7423	1.35857	5.05323	1
242585	8163636				5.01604e-08	0.641314	0.00131193	8.01046e-05	0.570714	-1.75219	1.26187e-08	0.443811	2.25321	23.7947	14.2667	0.219636	0.0658438	4.70446	7.05165	15.2891	1
123396	8030170				2.99397e-06	0.237609	5.56067e-10	0.925675	1.01655	1.01655	5.82057e-06	0.443544	2.25457	16.4912	17.7263	1.42806	0.767507	17.3025	46.4959	27.4098	1
242627	8163682				6.49203e-06	0.53485	0.560127	0.19155	0.802707	-1.24578	1.95934e-06	0.441285	2.26611	15.2358	14.7245	0.390447	0.188672	0.792406	1.91453	24.6442	1
26829	7922345				1.65051e-07	0.00834684	7.52718e-05	0.143062	0.811595	-1.23214	5.50816e-08	0.440634	2.26946	21.5453	14.8766	7.53211	2.60038	6.67174	11.5167	17.6072	1
230224	8149754				9.0169e-11	0.42758	0.00931373	0.00010436	0.648414	-1.54222	1.29958e-11	0.440625	2.26951	37.6625	13.9924	0.639559	0.118804	3.44422	3.19899	9.47376	1
38092	7934914				9.19792e-14	0.778617	0.00182109	0.000602366	0.734708	-1.36108	1.63054e-14	0.440077	2.27233	57.25	14.2542	0.0798703	0.00994311	4.48933	2.7944	6.34902	1
211342	8128482				2.5372e-20	0.69879	0.0371386	3.09144e-07	0.714526	-1.39953	3.71967e-21	0.439532	2.27515	124.122	14.1895	0.151433	0.00865582	2.58132	0.737733	2.91513	1
32808	7929044				1.39861e-14	0.0284155	0.000141589	0.000411863	0.737489	-1.35595	2.55053e-15	0.437768	2.28431	63.5935	14.4644	5.08767	0.578599	6.22131	3.53761	5.80001	1
211334	8128474				1.71172e-14	0.241846	0.00179059	2.88283e-05	0.691029	-1.44712	2.3649e-15	0.437485	2.28579	62.8905	14.2677	1.40219	0.159055	4.50037	2.55245	5.78509	1
211380	8128520				1.61739e-13	0.695412	0.138796	7.6433e-05	0.691345	-1.44646	2.27552e-14	0.437076	2.28793	55.4385	14.3018	0.155034	0.0199974	1.75594	1.13248	6.57838	1
211547	8128708				8.63639e-14	0.2097	0.00330247	2.69707e-05	0.677653	-1.47568	1.16506e-14	0.436378	2.29159	57.4547	14.327	1.61397	0.201231	4.10357	2.55818	6.35872	1
196861	8112216				7.41976e-05	0.500882	0.00500643	0.157267	0.760073	-1.31566	1.8196e-05	0.436303	2.29199	11.5242	14.7559	0.459585	0.294233	3.83723	12.2833	32.651	1
194607	8109708				3.01704e-11	0.927427	0.196694	0.000517976	0.68831	-1.45283	4.4178e-12	0.435862	2.2943	40.4334	14.392	0.0083785	0.00149113	1.53117	1.36252	9.07655	1
237555	8158025				1.81282e-14	0.481435	0.290096	1.80928e-06	0.645854	-1.54834	2.40129e-15	0.434768	2.30008	62.6918	14.4499	0.502954	0.0579632	1.27267	0.733348	5.87752	1
9048	7902234				3.57426e-10	0.168308	9.85544e-10	0.188399	1.19941	1.19941	1.90183e-08	0.434708	2.30039	34.3416	22.3943	1.95306	0.636799	16.6714	27.1787	16.6287	1
32810	7929046				1.05223e-15	0.0865949	0.000255747	0.00339603	0.789456	-1.2667	3.38833e-16	0.434704	2.30042	73.1071	15.1659	3.05325	0.316695	5.80818	3.01223	5.28992	1
194600	8109701				6.30958e-08	0.384156	0.063984	0.0296352	0.740354	-1.35071	1.28269e-08	0.434337	2.30236	23.3532	14.7753	0.770574	0.243767	2.24313	3.548	16.1336	1
211341	8128481				9.77764e-21	0.974871	0.000397299	1.7876e-07	0.71031	-1.40784	1.42331e-21	0.434276	2.30268	129.823	14.6045	0.00100202	5.63614e-05	5.50541	1.54833	2.86863	1
86865	7989494				3.96922e-07	0.327514	0.926351	0.0492115	0.745477	-1.34142	8.47872e-08	0.433706	2.30571	19.9539	14.8665	0.977381	0.364094	0.272027	0.506676	18.9985	1
54387	7953216				2.89257e-08	0.0336633	0.465871	0.0660743	0.779222	-1.28333	7.7741e-09	0.431182	2.31921	24.8705	15.3794	4.76552	1.47345	0.935753	1.44662	15.7687	1
161824	8073100				1.16865e-09	0.465325	0.0249835	0.00215361	0.688368	-1.45271	1.80611e-10	0.430971	2.32034	31.6251	14.7961	0.541153	0.126592	2.82757	3.30726	11.9304	1
12610	7906399				4.44894e-06	0.0145587	3.27194e-06	0.774108	1.056	1.056	1.15029e-05	0.430533	2.3227	15.844	19.8091	6.39793	3.99953	9.05838	28.3133	31.8816	1
210580	8127641				3.0471e-11	0.964832	0.00674079	0.00019829	0.661181	-1.51245	4.29054e-12	0.427014	2.34185	40.4078	15.0742	0.00196317	0.000366183	3.64831	3.40252	9.51282	1
242630	8163685				5.46798e-05	0.811963	0.935001	0.0276028	0.649528	-1.53958	1.03687e-05	0.42558	2.34974	11.97	15.191	0.057183	0.036285	0.255688	0.811222	32.3616	1
251083	8173300				4.32399e-10	0.672318	0.168777	0.159627	0.844113	-1.18468	2.4074e-10	0.424656	2.35485	33.8964	16.7545	0.180986	0.0447292	1.63049	2.01482	12.6043	1
38090	7934912				6.95349e-09	0.122477	9.74448e-07	0.00102141	0.646038	-1.5479	1.05448e-09	0.424295	2.35685	27.7665	15.2997	2.46655	0.679553	10.0545	13.8504	14.0509	1
194603	8109704				1.70899e-16	0.310119	0.0439777	2.95038e-07	0.647246	-1.54501	2.17003e-17	0.423976	2.35862	80.3922	15.3259	1.05098	0.100179	2.47635	1.18022	4.86128	1
172953	8085492				5.55809e-17	0.990538	1.97953e-06	1.40268e-06	0.675504	-1.48038	7.28751e-18	0.423541	2.36105	85.1609	15.3926	0.000142027	1.28355e-05	9.46629	4.27751	4.60906	1
26828	7922344				1.62503e-08	0.203306	0.1119	0.466385	0.902695	-1.10779	1.54348e-08	0.423427	2.36168	26.0225	17.7499	1.66084	0.566429	1.89268	3.2275	17.3936	1
230226	8149756				5.03706e-12	0.413483	0.000264039	1.22624e-05	0.618882	-1.61582	7.32204e-13	0.421856	2.37048	45.2281	15.5564	0.679835	0.116916	5.7861	4.9754	8.77086	1
211374	8128514				1.23635e-17	0.203914	0.00416998	3.24131e-07	0.665065	-1.50361	1.5712e-18	0.421655	2.37161	91.8798	15.5345	1.6563	0.140019	3.95395	1.67127	4.31138	1
211357	8128497				6.64133e-18	0.934118	0.0279589	7.44732e-06	0.709494	-1.40945	1.03829e-18	0.421314	2.37352	94.7755	15.7267	0.00690126	0.000572583	2.75764	1.14398	4.23136	1
211368	8128508				2.21759e-18	0.0858203	0.375452	2.85734e-06	0.703279	-1.42191	3.3124e-19	0.421288	2.37367	100.062	15.6959	3.06879	0.240688	1.09341	0.428785	3.99998	1
238867	8159451				1.4262e-05	0.894945	0.278415	0.0109442	0.624247	-1.60193	2.63118e-06	0.420887	2.37593	13.9977	15.6203	0.017612	0.00982673	1.30056	3.6283	28.4559	1
203646	8119866				1.59634e-10	0.717265	0.458042	0.00629789	0.726456	-1.37655	3.02001e-11	0.41963	2.38305	36.2634	15.987	0.132592	0.029227	0.948474	1.04535	11.2418	1
194602	8109703				3.30613e-22	0.774259	0.00187721	2.05834e-08	0.69559	-1.43763	4.66001e-23	0.418174	2.39135	151.886	15.9394	0.0831367	0.0043623	4.46952	1.17261	2.67604	1
234505	8154570				1.59511e-10	0.574141	0.119658	0.0227244	0.765428	-1.30646	4.11793e-11	0.418084	2.39187	36.2653	16.461	0.319911	0.0726047	1.85027	2.09962	11.5746	1
211358	8128498				5.61053e-17	0.433508	0.130199	2.38106e-06	0.677949	-1.47504	7.54354e-18	0.417126	2.39736	85.1201	15.9646	0.62322	0.0584437	1.79667	0.842434	4.78263	1
211351	8128491				8.17941e-22	0.815591	0.00183374	2.57961e-08	0.690277	-1.44869	1.13536e-22	0.414563	2.41218	145.695	16.2451	0.0549566	0.00306384	4.48481	1.25015	2.84326	1
64279	7964193				0.000315231	0.914007	0.978596	0.12257	0.706082	-1.41627	6.99427e-05	0.414516	2.41245	9.48234	16.3309	0.0117772	0.0101416	0.151758	0.653407	43.9171	1
56381	7955445				1.0706e-15	0.000260123	7.99224e-06	0.000682671	0.747007	-1.33868	2.42483e-16	0.414352	2.41341	73.0402	16.6481	15.4114	1.75636	8.35149	4.75889	5.81222	1
211361	8128501				7.72071e-16	0.554625	0.005569	3.90759e-06	0.665092	-1.50355	1.01683e-16	0.414232	2.41411	74.3116	16.1908	0.353756	0.0385377	3.76946	2.0532	5.55587	1
26830	7922346				2.65175e-08	0.098847	0.000220651	0.0773206	0.777522	-1.28614	7.6091e-09	0.412789	2.42254	25.0425	17.103	2.8263	0.965124	5.91057	10.0917	17.4155	1
194608	8109709				8.51112e-16	0.0479479	0.069489	8.58617e-07	0.640944	-1.5602	1.09046e-16	0.412234	2.42581	73.9308	16.3448	4.1071	0.454003	2.19165	1.21134	5.63759	1
230210	8149739				9.52783e-22	0.64304	5.46085e-05	1.59032e-10	0.635295	-1.57407	1.14826e-22	0.411508	2.43009	144.674	16.4119	0.217366	0.012329	6.9042	1.95804	2.89273	1
54388	7953217				4.99626e-24	0.0966355	0.000415795	5.44906e-08	0.722565	-1.38396	9.07447e-25	0.411075	2.43265	183.583	16.766	2.86485	0.130819	5.47437	1.24989	2.32883	1
60801	7960327				1.13412e-05	0.84087	0.517433	0.0935352	0.731424	-1.3672	2.53353e-06	0.410876	2.43382	14.3543	16.8533	0.0407264	0.0239083	0.855341	2.51062	29.9394	1
172962	8085501				6.14254e-23	0.2547	0.00190714	4.43399e-10	0.662234	-1.51004	7.55852e-24	0.410682	2.43497	163.99	16.5081	1.32706	0.0667947	4.4592	1.12222	2.56697	1
211359	8128499				4.33399e-18	0.919105	0.0768879	9.74989e-07	0.676979	-1.47715	5.87482e-19	0.409371	2.44277	96.8057	16.6736	0.0104173	0.00089713	2.12845	0.9165	4.39207	1
194599	8109700				5.35898e-10	0.849163	0.000587309	0.101183	0.813094	-1.22987	2.28186e-10	0.408326	2.44902	33.3987	17.9867	0.0365401	0.00983928	5.2402	7.05523	13.7329	1
203652	8119872				8.41454e-08	0.763905	0.00424525	0.0156692	0.695525	-1.43776	1.49938e-08	0.408304	2.44916	22.8048	16.8596	0.0911846	0.0337065	3.94251	7.28676	18.8522	1
172961	8085500				5.10541e-21	0.963881	0.000271772	6.7427e-09	0.659592	-1.51609	6.37152e-22	0.406808	2.45816	133.832	16.8622	0.00207083	0.000130457	5.76615	1.81626	3.21287	1
211381	8128521				4.46588e-06	0.145242	0.39665	0.100967	0.742895	-1.34608	1.0607e-06	0.404614	2.47149	15.8378	17.5751	2.18798	1.21399	1.05408	2.92424	28.2971	1
123392	8030166				1.01045e-16	0.597638	0.300453	1.35164e-06	0.656681	-1.52281	1.3121e-17	0.404303	2.47339	82.5971	17.0923	0.282094	0.0291876	1.24873	0.646018	5.27686	1
172958	8085497				1.06059e-21	0.479631	0.00145516	6.85399e-10	0.641817	-1.55808	1.28072e-22	0.401718	2.48931	143.96	17.3153	0.507126	0.0304982	4.63628	1.39411	3.06711	1
28507	7924219				1.55715e-06	0.045326	0.234535	0.636975	0.917261	-1.0902	1.37067e-06	0.401301	2.49189	17.5816	20.3933	4.21047	2.4419	1.41544	4.10449	29.578	1
179039	8092234				5.0967e-19	0.441979	0.000555691	4.91877e-06	0.703795	-1.42087	8.49646e-20	0.399019	2.50615	107.515	17.8282	0.600465	0.0497846	5.27756	2.18781	4.22842	1
211352	8128492				2.57274e-15	0.977068	0.24143	4.48261e-05	0.681209	-1.46798	3.85438e-16	0.395218	2.53025	69.7098	18.0798	0.000834392	0.000108203	1.39619	0.905281	6.61362	1
211546	8128707				6.83228e-17	0.196789	0.00047704	3.36423e-06	0.665386	-1.50289	9.32734e-18	0.39508	2.53113	84.2688	18.0222	1.71047	0.182905	5.38091	2.87697	5.45357	1
50195	7948520				2.67005e-07	0.472777	0.770739	0.874246	0.972515	-1.02826	4.46878e-07	0.394589	2.53428	20.6662	22.2396	0.523217	0.281527	0.505465	1.35988	27.4415	1
211378	8128518				1.40911e-18	0.634798	0.00918603	3.94542e-07	0.660921	-1.51304	1.86655e-19	0.393461	2.54155	102.315	18.1699	0.228342	0.0202754	3.45291	1.53299	4.5285	1
242624	8163679				3.17302e-10	0.270809	0.40452	0.115043	0.81533	-1.2265	1.50206e-10	0.393078	2.54402	34.6217	19.6794	1.23939	0.35224	1.03989	1.47771	14.4945	1
54384	7953213				4.15385e-10	0.159251	0.550414	0.0251026	0.747752	-1.33734	1.04378e-10	0.392462	2.54802	33.99	18.9035	2.04055	0.567423	0.80648	1.12131	14.1818	1
230228	8149758				9.31225e-13	0.320861	0.00440978	0.000491783	0.681777	-1.46676	1.47174e-13	0.390468	2.56103	50.0687	18.5756	1.0049	0.186409	3.9182	3.63415	9.46055	1
211339	8128479				1.73096e-13	0.916261	0.0177859	0.00120537	0.712429	-1.40365	3.32736e-14	0.389228	2.56919	55.2234	18.9228	0.0111656	0.00191301	3.03911	2.60345	8.73782	1
194601	8109702				1.13623e-17	0.92671	0.114386	6.16833e-05	0.715365	-1.39789	2.22376e-18	0.388505	2.57397	92.2692	19.0262	0.00854535	0.000881037	1.87879	0.96853	5.25817	1
123388	8030162				6.34595e-26	0.9388	0.0221264	3.35919e-12	0.642252	-1.55702	7.62021e-27	0.388299	2.57534	222.629	18.646	0.00595326	0.000249304	2.9031	0.607864	2.13572	1
40919	7938038				8.01062e-09	0.170469	0.39328	0.00221288	0.638436	-1.56633	1.22792e-09	0.388024	2.57716	27.4716	18.6671	1.933	0.656738	1.06022	1.80105	17.3273	1
172951	8085490				2.8121e-21	0.0180027	2.33682e-05	3.59606e-08	0.667507	-1.49811	3.83441e-22	0.387986	2.57741	137.602	18.7637	5.97541	0.407408	7.5315	2.56752	3.47722	1
230213	8149742				3.03545e-07	0.23613	0.0501102	0.00318509	0.606527	-1.64873	4.99601e-08	0.387866	2.57821	20.4345	18.6852	1.43723	0.657096	2.39524	5.47548	23.3171	1
104325	8008930				9.04603e-13	0.366044	0.00580727	0.0127086	0.761421	-1.31333	2.70985e-13	0.387755	2.57895	50.1547	19.579	0.831798	0.162355	3.74284	3.65275	9.95448	1
26832	7922348				2.74575e-15	0.475278	0.516377	0.0150815	0.796039	-1.25622	1.28586e-15	0.387707	2.57927	69.4671	20.0255	0.5173	0.0745618	0.856935	0.617578	7.35096	1
211336	8128476				5.35067e-19	0.314757	0.0470613	3.07238e-08	0.629847	-1.58769	6.61985e-20	0.38587	2.59155	107.262	18.8779	1.03083	0.0907122	2.43425	1.07106	4.48797	1
38086	7934908				4.82706e-08	0.435622	0.0926547	0.0568935	0.740711	-1.35005	1.19482e-08	0.383259	2.6092	23.869	19.8581	0.617477	0.256858	2.01157	4.18387	21.215	1
112698	8018244				2.86504e-15	0.794871	0.296062	0.00271243	0.750875	-1.33178	8.19216e-16	0.382387	2.61515	69.3088	20.0715	0.0683068	0.00989067	1.25879	0.911352	7.38469	1
211372	8128512				4.3166e-10	0.153244	0.466687	0.00202312	0.660294	-1.51448	6.74158e-11	0.382331	2.61553	33.9004	19.3363	2.10184	0.599429	0.934436	1.33247	14.5449	1
211371	8128511				1.1012e-10	0.312773	0.000178956	4.17387e-05	0.578472	-1.72869	1.69324e-11	0.381594	2.62058	37.1694	19.4136	1.0394	0.271441	6.05671	7.90859	13.3187	1
211333	8128473				1.6326e-20	0.279359	0.892331	1.1226e-10	0.586185	-1.70594	2.11399e-21	0.380873	2.62555	126.732	19.4527	1.19551	0.0917522	0.33033	0.12676	3.91411	1
211366	8128506				6.87759e-17	0.498167	0.0708956	0.00121914	0.751957	-1.32986	2.06471e-17	0.379267	2.63667	84.2403	20.4493	0.465468	0.056496	2.17914	1.32247	6.19011	1
172949	8085488				1.67017e-19	0.548311	0.000885211	7.28182e-08	0.642373	-1.55673	2.13978e-20	0.378244	2.6438	113.464	19.7153	0.365201	0.0317282	4.96515	2.15683	4.43082	1
172959	8085498				4.24402e-13	0.236299	0.0006354	0.00105195	0.695354	-1.43812	7.65513e-14	0.377489	2.64908	52.4337	20.0942	1.43617	0.275193	5.18718	4.96971	9.77238	1
112694	8018240				7.65295e-14	0.584303	0.174431	0.00788637	0.754981	-1.32454	2.34167e-14	0.37546	2.6634	57.8489	20.9406	0.303174	0.0548726	1.6092	1.45628	9.23069	1
14169	7908126				1.18324e-06	0.172215	0.0123282	0.00556047	0.597659	-1.6732	2.00762e-07	0.375401	2.66382	18.048	19.9934	1.91701	1.06182	3.26816	9.05105	28.2485	1
40917	7938036				9.95943e-06	0.114291	0.0814475	0.153972	0.746214	-1.3401	2.65688e-06	0.375069	2.66618	14.5579	20.8825	2.58153	1.85154	2.09241	7.50363	36.5784	1
211343	8128483				3.9778e-23	0.754237	0.00010416	2.01405e-10	0.629577	-1.58837	4.82622e-24	0.374779	2.66824	167.246	20.0648	0.099066	0.00594256	6.43899	1.93124	3.05928	1
9044	7902230				2.1478e-15	0.0973751	0.0556466	7.11325e-05	0.674665	-1.48222	3.38936e-16	0.373248	2.67918	70.3862	20.4335	2.85185	0.413953	2.33006	1.69107	7.40278	1
54385	7953214				3.87668e-18	0.800806	0.46439	3.01122e-05	0.699912	-1.42875	7.2663e-19	0.372622	2.68369	97.3417	20.6994	0.0643252	0.00683926	0.938149	0.498735	5.42249	1
242637	8163692				9.24415e-11	0.364009	0.0404486	0.00586648	0.6971	-1.43451	1.76719e-11	0.371997	2.6882	37.6009	20.7493	0.838946	0.231477	2.52831	3.48798	14.0716	1
211344	8128484				5.9022e-11	0.171715	0.0280458	0.00119487	0.656026	-1.52433	9.13453e-12	0.371976	2.68835	38.721	20.4733	1.92156	0.508003	2.75571	3.64263	13.4828	1
54386	7953215				6.00675e-14	0.213143	0.121617	0.000527903	0.689829	-1.44964	1.06413e-14	0.371935	2.68864	58.6443	20.6968	1.58944	0.280472	1.83998	1.62341	8.99946	1
57784	7957002				1.0429e-28	0.285262	0.00588133	2.59223e-10	0.702779	-1.42292	2.01117e-29	0.371727	2.69015	293.554	20.831	1.16621	0.0413781	3.73479	0.662567	1.80952	1
179037	8092232				3.7313e-17	0.283297	0.000360788	2.04824e-05	0.677319	-1.47641	6.03416e-18	0.368727	2.71204	86.9038	20.983	1.17587	0.141958	5.57131	3.36299	6.15699	1
57781	7956999				1.88933e-26	0.255881	0.000601324	1.02349e-09	0.684812	-1.46026	3.16926e-27	0.367449	2.72146	234.703	21.1927	1.3204	0.0596132	5.2243	1.17933	2.30254	1
57782	7957000				9.81898e-29	0.0177006	0.00021469	8.67024e-11	0.691049	-1.44707	1.73851e-29	0.367441	2.72152	294.309	21.2446	6.00887	0.216875	5.92963	1.07007	1.84071	1
211356	8128496				3.66199e-09	0.519982	0.730091	0.00103574	0.607998	-1.64474	5.48863e-10	0.367383	2.72195	29.1229	20.8701	0.419722	0.150391	0.559951	1.00318	18.2739	1
230223	8149753				7.53299e-11	0.02565	0.0657853	4.4157e-05	0.570551	-1.75269	1.13109e-11	0.366237	2.73047	38.1095	21.0774	5.28432	1.46131	2.22582	3.07762	14.1034	1
211353	8128493				5.72722e-22	0.209235	0.00927678	2.43976e-09	0.630842	-1.58518	7.16475e-23	0.365415	2.73661	148.105	21.1348	1.61732	0.115397	3.44672	1.22963	3.63889	1
211379	8128519				2.53551e-15	0.695327	0.0278105	3.40439e-06	0.616084	-1.62316	3.29574e-16	0.36527	2.7377	69.7642	21.1192	0.155125	0.0234799	2.76095	2.0895	7.71942	1
32800	7929036				1.63763e-09	0.0664565	0.0012612	0.0239269	0.718566	-1.39166	3.75587e-10	0.364948	2.74012	30.8743	21.8164	3.51743	1.24275	4.73046	8.35662	18.0189	1
211364	8128504				8.05158e-17	0.664888	0.431046	3.73526e-05	0.67873	-1.47334	1.34798e-17	0.36405	2.74687	83.5642	21.5591	0.189841	0.0244889	0.993547	0.640823	6.57885	1
65095	7965102				9.45245e-14	0.470043	0.131593	0.348301	0.899563	-1.11165	1.8319e-13	0.3622	2.7609	57.1615	25.053	0.529744	0.116089	1.7899	1.96121	11.1763	1
211340	8128480				1.55482e-15	0.542795	0.00341913	0.000329301	0.697306	-1.43409	3.04579e-16	0.36181	2.76388	71.6088	21.9969	0.375405	0.0576587	4.08125	3.13421	7.83313	1
154496	8064853				4.43482e-06	0.285529	0.256091	0.0577143	0.680287	-1.46997	9.04568e-07	0.361625	2.7653	15.8492	21.8714	1.1649	0.803765	1.35683	4.68098	35.1893	1
211365	8128505				1.10441e-21	0.282415	0.0167739	1.11238e-08	0.63946	-1.56382	1.45045e-22	0.360482	2.77406	143.691	21.756	1.18024	0.0893491	3.07565	1.16419	3.8609	1
242584	8163635				5.99829e-12	0.979613	0.116594	1.43569e-06	0.523043	-1.91189	1.131e-12	0.360154	2.77659	44.7453	22.1262	0.00065945	0.000163046	1.8667	2.30767	12.6095	1
172957	8085496				2.11608e-15	0.0740916	0.0253055	1.72273e-05	0.639785	-1.56302	2.9563e-16	0.359516	2.78152	70.4422	21.8754	3.32513	0.5163	2.81961	2.18904	7.91888	1
172954	8085493				1.04823e-18	0.0758043	0.0742631	2.52825e-07	0.629917	-1.58751	1.36767e-19	0.358054	2.79287	103.806	22.0144	3.28499	0.348327	2.15016	1.13997	5.40783	1
60802	7960328				2.14591e-07	0.576376	0.0515107	0.00924901	0.6266	-1.59592	3.56152e-08	0.357744	2.7953	21.0635	22.041	0.316179	0.165426	2.3781	6.22115	26.6834	1
211541	8128702				2.10311e-17	0.900535	0.00571276	3.85195e-05	0.682855	-1.46444	3.75206e-18	0.357181	2.7997	89.4597	22.4547	0.0157777	0.00198013	3.75326	2.35521	6.4006	1
32806	7929042				3.81962e-07	0.566617	0.349994	0.0166015	0.643651	-1.55364	6.67015e-08	0.356993	2.80118	20.0225	22.2059	0.332689	0.184485	1.14302	3.16918	28.2808	1
230211	8149740				1.16818e-21	0.190548	0.00101188	3.45956e-09	0.623243	-1.60451	1.46069e-22	0.356957	2.80146	143.319	22.1269	1.75989	0.135854	4.87621	1.88208	3.93691	1
242625	8163680				4.72847e-07	0.992132	0.598744	0.790738	0.948205	-1.05462	6.32831e-07	0.353307	2.8304	19.643	27.3725	9.81907e-05	6.84143e-05	0.737643	2.56976	35.5342	1
211338	8128478				1.57484e-12	0.250126	0.114453	4.99374e-05	0.59983	-1.66714	2.14545e-13	0.352461	2.83719	48.5276	22.6365	1.35324	0.315621	1.87843	2.19056	11.8949	1
38085	7934907				1.65857e-06	0.245555	5.38917e-09	0.289104	0.805943	-1.24078	7.02191e-07	0.351496	2.84498	17.4751	24.8462	1.38001	0.981053	14.8774	52.8817	36.256	1
172948	8085487				3.81845e-21	0.451795	0.0316108	9.72148e-07	0.678131	-1.47464	6.71352e-22	0.351488	2.84505	135.657	23.1552	0.574934	0.0490674	2.68139	1.14421	4.35257	1
211350	8128490				3.9739e-15	0.381428	0.00371361	2.18689e-05	0.632156	-1.58189	5.55964e-16	0.350512	2.85297	68.1002	22.9709	0.779531	0.131472	4.0282	3.39688	8.60141	1
203645	8119865				7.49715e-12	0.26962	0.0920968	0.0314078	0.757777	-1.31965	2.62989e-12	0.349958	2.85748	44.1336	24.3056	1.24563	0.343002	2.01537	2.7748	14.0436	1
211548	8128709				8.80782e-09	0.70516	0.0753496	0.48273	0.888575	-1.1254	9.16565e-09	0.349498	2.86124	27.2749	26.6886	0.144774	0.070831	2.14109	5.23764	24.9518	1
211347	8128487				5.23239e-15	0.177949	0.000621109	0.000538619	0.69097	-1.44724	1.04411e-15	0.349429	2.86182	67.0958	23.5516	1.86581	0.327463	5.20249	4.56537	8.95086	1
123394	8030168				4.52964e-11	0.0582369	4.8003e-10	0.0243583	0.735494	-1.35963	1.29197e-11	0.348466	2.86972	39.391	24.2052	3.75374	1.15331	17.4669	26.8328	15.6694	1
251088	8173305				7.75494e-12	0.717504	0.331357	1.68907e-06	0.511973	-1.95323	1.4613e-12	0.348014	2.87345	44.0413	23.6346	0.132357	0.0355146	1.18124	1.58477	13.6845	1
172952	8085491				3.70676e-20	0.84198	0.000388173	1.30498e-08	0.607567	-1.64591	4.59503e-21	0.347893	2.87444	121.915	23.2234	0.0401521	0.00382428	5.52128	2.62936	4.85748	1
211355	8128495				4.08886e-20	0.341136	0.166312	7.69708e-09	0.600191	-1.66614	5.01363e-21	0.347557	2.87722	121.349	23.2535	0.923328	0.0884669	1.63998	0.785656	4.88646	1
9047	7902233				3.53906e-20	0.114639	0.00225834	2.47994e-05	0.705945	-1.41654	8.28248e-21	0.346314	2.88756	122.182	24.1397	2.57646	0.254516	4.34919	2.14818	5.03805	1
172950	8085489				3.24887e-17	0.0389526	0.000114004	1.75826e-07	0.588382	-1.69958	4.08296e-18	0.34452	2.90259	87.5157	23.6343	4.49151	0.606483	6.37473	4.30386	6.88647	1
203641	8119861				4.74061e-28	0.502574	3.50999e-06	2.93374e-11	0.654775	-1.52724	7.23998e-29	0.341995	2.92402	275.16	24.2452	0.455949	0.0200875	9.00196	1.98297	2.24688	1
211376	8128516				2.72819e-16	0.546447	0.00929543	9.57352e-07	0.593853	-1.68392	3.48737e-17	0.341197	2.93086	78.4676	24.0721	0.368629	0.0565435	3.44546	2.64248	7.82283	1
211346	8128486				4.96819e-16	0.645333	0.00697627	0.000109807	0.669023	-1.49472	8.77084e-17	0.341008	2.93248	76.0522	24.5014	0.21437	0.0345313	3.62658	2.92089	8.21521	1
234500	8154565				8.75094e-11	0.596967	0.194868	0.00198507	0.642797	-1.5557	1.417e-11	0.340957	2.93292	37.7367	24.3024	0.28313	0.0911677	1.53726	2.47498	16.422	1
211544	8128705				4.29181e-19	0.189407	0.00311661	1.79052e-05	0.681634	-1.46706	8.39295e-20	0.338976	2.95006	108.415	24.911	1.76914	0.203252	4.14086	2.37866	5.85926	1
211349	8128489				8.70103e-13	0.774358	0.352974	0.000149398	0.616945	-1.62089	1.24045e-13	0.338676	2.95267	50.2702	24.4748	0.0830624	0.0202201	1.13707	1.384	12.4151	1
32807	7929043				1.59371e-11	0.137917	0.000630814	0.0167871	0.72225	-1.38456	4.32565e-12	0.337832	2.96006	42.1044	25.5593	2.27179	0.689542	5.19205	7.87954	15.4797	1
57785	7957003				9.01686e-24	0.177249	0.00549373	0.000127927	0.764804	-1.30752	4.65997e-24	0.33762	2.96191	178.798	26.2164	1.87196	0.137239	3.77811	1.38492	3.73896	1
211545	8128706				2.76396e-18	0.183574	0.0357155	1.6105e-08	0.567625	-1.76173	3.45708e-19	0.335949	2.97664	98.9823	24.7746	1.81745	0.227448	2.60558	1.6304	6.38247	1
234501	8154566				3.01534e-12	0.315276	0.00710478	0.0593389	0.781283	-1.27995	1.4626e-12	0.335661	2.9792	46.6657	26.7888	1.02859	0.295236	3.61503	5.18808	14.6385	1
64286	7964200				1.04142e-08	0.785805	0.113936	0.208854	0.804938	-1.24233	5.32651e-09	0.334195	2.99226	26.9294	27.4359	0.0746366	0.0380202	1.88129	4.79169	25.9796	1
210581	8127642				5.15207e-10	0.142545	9.07073e-06	5.80955e-05	0.524703	-1.90584	8.4176e-11	0.332833	3.00451	33.4897	25.3896	2.21826	0.840864	8.25312	15.6423	19.3323	1
230225	8149755				1.41464e-10	0.4276	0.00045794	0.000193184	0.569217	-1.7568	2.02808e-11	0.332818	3.00465	36.5568	25.1959	0.639502	0.22038	5.40866	9.31946	17.5752	1
179041	8092236				8.2952e-20	0.125715	2.43572e-05	6.8822e-10	0.55135	-1.81373	1.04839e-20	0.33127	3.01868	117.331	25.4468	2.42346	0.262802	7.50043	4.06675	5.53046	1
203642	8119862				1.23678e-30	0.565559	0.00027304	6.94173e-12	0.665021	-1.50371	2.23457e-31	0.327974	3.04902	354.157	26.3638	0.334513	0.0124507	5.76294	1.0725	1.89824	1
211539	8128700				3.63532e-17	0.323063	0.135336	5.58585e-06	0.624303	-1.60179	5.2255e-18	0.325973	3.06774	87.0187	26.3298	0.995704	0.150638	1.77204	1.34044	7.71568	1
211538	8128699				3.90682e-19	0.308155	0.330846	1.37016e-06	0.634336	-1.57645	5.84118e-20	0.325715	3.07017	108.909	26.4375	1.05964	0.128613	1.18231	0.717509	6.19008	1
57786	7957004				3.39903e-26	0.209356	6.48323e-05	7.73515e-10	0.648046	-1.5431	5.43707e-27	0.325601	3.07124	228.779	26.5654	1.61645	0.0938492	6.77957	1.96808	2.96101	1
211540	8128701				8.33109e-19	0.767344	0.10534	1.4576e-06	0.629869	-1.58763	1.21887e-19	0.32543	3.07286	104.976	26.4483	0.0884669	0.0111444	1.93082	1.21615	6.4246	1
161825	8073101				5.21181e-10	0.957112	0.306621	0.0029224	0.6245	-1.60128	8.42468e-11	0.324147	3.08502	33.463	26.6052	0.00292064	0.00116105	1.23481	2.45438	20.2741	1
230227	8149757				9.04213e-13	0.241891	0.0251802	6.3311e-06	0.538244	-1.85789	1.2766e-13	0.323252	3.09356	50.156	26.6118	1.40193	0.371918	2.82269	3.74417	13.5298	1
112693	8018239				5.51915e-14	0.18016	0.00294365	0.0729968	0.804196	-1.24348	3.9736e-14	0.32294	3.09655	58.9242	29.2674	1.84659	0.458598	4.17766	5.18758	12.6658	1
211367	8128507				7.08311e-18	0.504143	0.263187	0.00061113	0.715187	-1.39824	2.11334e-18	0.322212	3.10354	94.4721	27.8821	0.452593	0.0667881	1.3385	0.987597	7.52596	1
203650	8119870				9.88363e-28	0.431009	0.205385	4.89309e-10	0.660839	-1.51323	1.79637e-28	0.321589	3.10956	266.621	27.3079	0.630067	0.0322664	1.5029	0.384826	2.61177	1
172960	8085499				3.02539e-13	0.74628	0.00579537	1.47835e-07	0.478488	-2.08992	6.09473e-14	0.321386	3.11152	53.4751	27.4564	0.105824	0.0271674	3.74414	4.80601	13.0928	1
57774	7956992				1.41343e-20	0.0629666	0.000194248	1.50705e-07	0.620514	-1.61157	2.00721e-21	0.318118	3.14349	127.595	27.5054	3.61361	0.38949	5.99938	3.23319	5.49699	1
203651	8119871				3.99185e-30	0.345301	0.358673	1.05177e-11	0.65091	-1.53631	7.02816e-31	0.313214	3.19271	337.106	28.5554	0.907388	0.0384313	1.12579	0.238408	2.16004	1
57779	7956997				3.36045e-28	0.421361	0.000989859	4.89357e-07	0.728389	-1.37289	1.36324e-28	0.312861	3.19631	279.245	29.6517	0.657074	0.0348858	4.89082	1.29833	2.70772	1
57776	7956994				2.22493e-30	0.694346	0.000637176	1.01358e-10	0.671849	-1.48843	4.8427e-31	0.31078	3.21771	345.514	29.2003	0.15618	0.00659958	5.1853	1.09556	2.15507	1
211348	8128488				2.94234e-13	0.660965	0.0102576	1.78035e-05	0.558021	-1.79205	3.93977e-14	0.310365	3.22201	53.5613	28.4922	0.194619	0.0517642	3.38352	4.4997	13.5649	1
57773	7956991				4.57656e-25	0.681991	0.000363838	2.79735e-09	0.631788	-1.58281	7.2079e-26	0.307967	3.2471	204.13	29.2445	0.169829	0.0121652	5.56555	1.99336	3.65324	1
57783	7957001				4.15141e-25	0.512045	0.122032	2.71778e-07	0.682815	-1.46452	1.02163e-25	0.307941	3.24737	205.01	29.8302	0.43597	0.0317181	1.83781	0.668533	3.7104	1
203640	8119860				1.39095e-15	0.963116	0.233501	9.34168e-06	0.589573	-1.69614	1.88954e-16	0.307153	3.25571	72.0339	29.0861	0.00215962	0.00043601	1.41837	1.43178	10.2965	1
57778	7956996				1.08386e-18	0.0254601	0.0436874	4.83538e-05	0.667144	-1.49893	2.31667e-19	0.304746	3.28142	103.637	30.1853	5.29865	0.771641	2.48047	1.80615	7.42712	1
211543	8128704				8.55445e-17	0.277637	0.00697628	0.000954516	0.697066	-1.43458	2.40285e-17	0.302964	3.30072	83.3054	30.9183	1.20421	0.223467	3.62657	3.36495	9.46417	1
66865	7967057				8.26218e-22	0.185072	1.8579e-10	1.16976e-05	0.685635	-1.4585	2.14871e-22	0.302623	3.30444	145.628	30.8125	1.80487	0.190941	18.5509	9.81266	5.39539	1
57777	7956995				2.79421e-25	0.0341319	0.000130772	5.09473e-09	0.634814	-1.57527	4.71534e-26	0.299967	3.3337	208.616	30.6598	4.73943	0.348271	6.27745	2.30645	3.74767	1
179040	8092235				5.91497e-19	0.731694	0.00573108	2.23315e-06	0.616925	-1.62094	9.08073e-20	0.298753	3.34725	106.741	30.705	0.118858	0.0170954	3.75123	2.69769	7.33532	1
9046	7902232				6.47051e-24	0.0901785	0.509881	4.97397e-07	0.667702	-1.49768	1.46618e-24	0.29831	3.35221	181.474	31.3502	2.98333	0.257691	0.866788	0.374352	4.40522	1
211335	8128475				2.42096e-13	0.459357	0.023556	1.27348e-06	0.496721	-2.0132	3.60893e-14	0.297158	3.36521	54.1683	30.8414	0.555857	0.158242	2.86415	4.07685	14.5187	1
230220	8149750				3.86345e-15	0.855488	0.169104	4.10871e-06	0.556351	-1.79743	5.03445e-16	0.295826	3.38037	68.2037	30.8882	0.0335058	0.00758707	1.62924	1.84463	11.5485	1
9045	7902231				1.92313e-17	0.0831651	0.0379297	0.000518231	0.687466	-1.45462	5.22108e-18	0.295274	3.38669	89.8637	32.1996	3.12326	0.559558	2.56823	2.3006	9.13706	1
57780	7956998				1.65029e-19	0.24221	0.792567	3.79157e-06	0.628701	-1.59058	2.8138e-20	0.292662	3.41691	113.529	31.9258	1.4	0.196848	0.475822	0.334517	7.17089	1
228190	8147425				9.92208e-19	0.429842	0.697013	3.6786e-05	0.653735	-1.52967	2.04848e-19	0.292556	3.41815	104.085	32.2402	0.633285	0.0980793	0.604082	0.467783	7.89857	1
211542	8128703				2.25612e-10	0.178753	0.00465572	0.000140304	0.518918	-1.92709	3.30467e-11	0.292293	3.42123	35.4312	31.5263	1.85879	0.826965	3.88354	8.63885	22.6896	1
86869	7989498				2.26925e-27	0.0524797	4.60811e-06	3.32226e-14	0.539072	-1.85504	2.64012e-28	0.29036	3.444	257.253	31.8296	3.94216	0.243879	8.78465	2.71728	3.15508	1
242632	8163687				2.37462e-13	0.068327	0.135574	0.00347131	0.666752	-1.49981	5.52224e-14	0.288301	3.4686	54.2287	33.2381	3.46815	1.06285	1.77092	2.71359	15.6295	1
203649	8119869				1.22371e-26	0.450247	0.123191	1.03417e-07	0.675549	-1.48028	3.29213e-27	0.286784	3.48695	239.173	33.6687	0.578902	0.0407463	1.83182	0.644668	3.58967	1
211345	8128485				7.71625e-12	0.624687	0.876566	0.0033017	0.634891	-1.57507	1.4822e-12	0.284657	3.513	44.055	33.5306	0.242265	0.0921947	0.355156	0.67578	19.4082	1
238862	8159445				9.24754e-19	0.142368	0.000126852	1.79974e-07	0.562167	-1.77883	1.19204e-19	0.282472	3.54017	104.444	33.3331	2.22028	0.3543	6.29898	5.02579	8.13831	1
54383	7953212				2.78584e-14	0.0466279	0.457333	0.000194472	0.604163	-1.65518	4.47155e-15	0.281715	3.54968	61.2183	33.777	4.15835	1.14718	0.949633	1.30989	14.0695	1
123393	8030167				3.67505e-19	0.571621	0.245973	2.21603e-08	0.537462	-1.8606	4.53334e-20	0.279938	3.57222	109.232	33.7446	0.324155	0.0500699	1.38377	1.06871	7.87761	1
203647	8119867				3.15545e-18	0.233829	0.260474	7.09943e-06	0.60775	-1.64541	5.05748e-19	0.279931	3.57231	98.3373	34.1671	1.45162	0.252182	1.34546	1.16869	8.85992	1
154489	8064846				1.86743e-21	0.0576041	1.14396e-10	0.00657913	0.781014	-1.28039	1.7538e-21	0.278585	3.58957	140.242	37.4054	3.77343	0.503225	19.1201	12.7493	6.80136	1
230218	8149747				1.85855e-19	0.289224	0.054573	1.44399e-09	0.504771	-1.9811	2.33936e-20	0.278295	3.59331	112.883	34.095	1.14698	0.173216	2.34218	1.76857	7.70199	1
203644	8119864				4.66408e-31	0.499402	0.5735	1.42169e-10	0.657257	-1.52147	1.14019e-31	0.276318	3.61902	368.958	35.5406	0.462785	0.0222894	0.773237	0.186209	2.45634	1
242634	8163689				9.29576e-09	0.108576	0.184713	0.141954	0.744719	-1.34279	3.8118e-09	0.276078	3.62216	27.1635	37.1798	2.6675	1.82556	1.57209	5.37945	34.9029	1
172956	8085495				1.27816e-13	0.195314	0.104521	4.08482e-05	0.551552	-1.81307	1.74604e-14	0.275826	3.62547	56.1891	34.5811	1.72198	0.52989	1.93575	2.97835	15.6938	1
211370	8128510				2.65629e-06	0.695301	0.158159	0.0240953	0.566783	-1.76434	4.75906e-07	0.274661	3.64085	16.6887	34.8915	0.155153	0.162191	1.67233	8.74096	53.3135	1
83470	7985770				5.78089e-21	0.869655	0.0866117	5.65737e-07	0.607407	-1.64634	9.45857e-22	0.273592	3.65507	133.058	35.4615	0.0272004	0.00362461	2.0539	1.36847	6.79606	1
230219	8149748				3.5956e-19	7.80389e-05	0.0782991	2.48795e-09	0.500994	-1.99603	4.52116e-20	0.272736	3.66655	109.348	35.1729	18.4597	2.96888	2.11708	1.70246	8.20237	1
112699	8018245				5.27311e-20	0.216386	0.133512	7.47158e-05	0.668502	-1.49588	1.43439e-20	0.271774	3.67952	119.891	36.6988	1.56678	0.239797	1.78068	1.36267	7.80559	1
179038	8092233				1.63067e-19	0.0171167	0.00019836	1.47464e-08	0.53035	-1.88555	2.00613e-20	0.271414	3.68441	113.595	35.405	6.0753	0.94677	5.98476	4.6633	7.94779	1
154491	8064848				3.04959e-24	0.112552	0.00142949	6.44864e-08	0.625538	-1.59862	5.76861e-25	0.270896	3.69145	187.67	36.2523	2.60717	0.251813	4.64797	2.24462	4.92583	1
83472	7985772				1.0206e-18	0.72306	0.460698	3.46244e-09	0.494573	-2.02195	1.30297e-19	0.270767	3.69322	103.942	35.585	0.126975	0.0217351	0.944142	0.808077	8.73003	1
230205	8149734				5.44562e-26	0.432905	0.133107	2.34852e-15	0.467776	-2.13777	7.40664e-27	0.268853	3.7195	224.122	36.1498	0.624867	0.050394	1.78262	0.718818	4.11302	1
203643	8119863				1.75236e-31	0.907486	0.238609	2.22192e-15	0.559336	-1.78783	2.19139e-32	0.268349	3.72649	384.395	36.1478	0.0136396	0.000641322	1.404	0.330075	2.39797	1
230221	8149751				2.24502e-09	0.651801	0.122273	0.000329236	0.48704	-2.05322	3.42218e-10	0.264329	3.78317	30.1811	36.9135	0.206057	0.126011	1.83656	5.61559	31.1881	1
154488	8064845				5.31855e-09	0.290353	5.78545e-12	0.186081	1.38577	1.38577	2.31678e-07	0.263763	3.79128	28.3293	58.8416	1.14156	1.18555	22.868	118.745	52.9649	1
211354	8128494				1.74086e-09	0.344327	0.0706622	0.000291546	0.486075	-2.0573	2.64523e-10	0.263635	3.79312	30.7393	37.0608	0.911095	0.549231	2.1812	6.57442	30.7441	1
230209	8149738				2.716e-22	0.790368	0.000339052	3.29064e-13	0.440979	-2.26768	4.28953e-23	0.260832	3.83388	153.259	38.0682	0.0714129	0.00886917	5.61389	3.4861	6.33398	1
86868	7989497				3.63524e-31	0.338874	0.323962	6.6839e-19	0.474875	-2.10582	4.48345e-32	0.260215	3.84298	372.832	37.8362	0.932101	0.0472963	1.19689	0.303661	2.58782	1
123389	8030163				8.4201e-21	0.334793	0.000106642	1.37039e-08	0.540976	-1.84851	1.0676e-21	0.259259	3.85715	130.737	38.0104	0.948126	0.137829	6.42221	4.66799	7.41388	1
238860	8159443				2.85437e-17	0.157015	0.000667527	5.12974e-06	0.56616	-1.76628	4.10645e-18	0.257877	3.87781	88.0909	38.4924	2.06304	0.450734	5.15401	5.63026	11.1425	1
86866	7989495				1.05035e-13	0.257773	3.29896e-08	0.000420903	0.590373	-1.69384	1.76194e-14	0.257363	3.88556	56.8204	38.853	1.30981	0.447813	13.0879	22.3734	17.4365	1
211377	8128517				2.33017e-10	0.415985	0.398397	4.69669e-05	0.455614	-2.19484	3.70014e-11	0.256924	3.8922	35.3541	38.6914	0.672538	0.368012	1.05091	2.87528	27.9071	1
238864	8159447				3.23853e-10	0.516506	5.62239e-09	0.828046	0.957295	-1.04461	9.30636e-10	0.253274	3.9483	34.5736	48.4317	0.426783	0.298926	14.8341	51.9502	35.7212	1
38088	7934910				1.54114e-13	0.0192919	0.00727238	6.39329e-06	0.488464	-2.04724	2.06771e-14	0.252231	3.96462	55.5919	39.5061	5.83906	2.07475	3.60028	6.39631	18.1214	1
86867	7989496				3.5367e-22	0.145423	9.57486e-09	1.016e-08	0.552809	-1.80894	4.76845e-23	0.250954	3.98479	151.418	39.9958	2.18597	0.288703	14.2963	9.44065	6.73562	1
211375	8128515				2.36881e-14	0.022623	0.0121396	0.00027516	0.586346	-1.70548	3.99184e-15	0.250646	3.98969	61.7715	40.4055	5.5275	1.8078	3.27782	5.36015	16.6799	1
154495	8064852				2.10421e-20	0.0630276	0.21401	0.00136136	0.71504	-1.39852	1.09619e-20	0.24937	4.0101	125.224	43.0069	3.61188	0.62023	1.47591	1.26721	8.75768	1
230206	8149735				2.3959e-24	0.675488	0.534845	9.74631e-13	0.479965	-2.08349	2.87928e-25	0.248232	4.02848	189.697	40.4415	0.177283	0.0188975	0.829327	0.442011	5.43635	1
211337	8128477				1.36248e-15	0.73709	0.080303	6.6707e-07	0.487736	-2.05029	1.75853e-16	0.247852	4.03467	72.113	40.509	0.113938	0.032002	2.10127	2.95093	14.3244	1
230207	8149736				7.22596e-27	0.734449	0.0208752	3.0333e-15	0.465055	-2.15028	8.92981e-28	0.247673	4.03759	244.698	40.6436	0.116332	0.0096612	2.93933	1.22053	4.23548	1
230212	8149741				1.35155e-24	0.772538	0.0313958	3.33908e-14	0.444822	-2.24809	1.83295e-25	0.245159	4.07899	194.583	41.3914	0.0844463	0.00898165	2.68563	1.42821	5.42433	1
230214	8149743				1.22644e-26	0.568139	0.00235916	2.16303e-15	0.451725	-2.21373	1.56601e-27	0.242209	4.12867	239.15	42.011	0.330077	0.028992	4.32085	1.89759	4.47954	1
154490	8064847				2.1688e-22	0.0465069	5.81026e-07	1.21497e-05	0.647779	-1.54374	6.13822e-23	0.242067	4.13109	154.843	43.5624	4.16313	0.58561	10.4934	7.38029	7.17396	1
57775	7956993				1.14492e-08	0.596159	0.326821	0.0638642	0.662468	-1.50951	3.21772e-09	0.240459	4.15872	26.7349	44.2862	0.284384	0.23554	1.19081	4.9314	42.2406	1
38089	7934911				1.58461e-13	0.316816	0.00408617	1.13279e-05	0.487972	-2.0493	2.11079e-14	0.240442	4.15902	55.5035	42.2818	1.022	0.389274	3.96694	7.5549	19.4256	1
42439	7939742				9.83979e-26	0.64058	0.458854	9.04935e-13	0.49246	-2.03062	1.1554e-26	0.236933	4.22061	218.398	43.161	0.220606	0.0217988	0.947147	0.467952	5.03946	1
42437	7939740				6.16862e-20	0.163969	0.0627979	6.85199e-08	0.525273	-1.90377	8.03791e-21	0.236024	4.23686	118.999	43.524	1.99426	0.3647	2.25479	2.06172	9.32662	1
179036	8092231				6.67391e-14	0.0756807	0.00510597	1.68466e-05	0.498645	-2.00543	8.89431e-15	0.234388	4.26642	58.2975	43.827	3.28786	1.23588	3.82469	7.18833	19.1704	1
123387	8030161				2.20268e-20	0.00521603	0.000138161	1.33017e-11	0.417675	-2.3942	3.36551e-21	0.233824	4.27672	124.954	44.4296	8.52002	1.51472	6.23861	5.5456	9.06694	1
112701	8018247				4.04053e-18	0.708942	0.338707	0.000156468	0.623631	-1.60351	9.66052e-19	0.233352	4.28537	97.1424	45.5239	0.140903	0.0330158	1.16596	1.36601	11.9501	1
123391	8030165				2.37571e-22	0.0118897	0.000118469	6.72032e-11	0.476179	-2.10005	2.84889e-23	0.233283	4.28664	154.2	44.0981	6.80634	0.973238	6.34745	4.5381	7.29248	1
211363	8128503				3.54285e-08	0.50832	0.090625	0.0437796	0.620032	-1.61282	8.20913e-09	0.231977	4.31076	24.4715	45.8506	0.443751	0.415712	2.02548	9.4875	47.7776	1
238861	8159444				2.31111e-20	0.10282	0.00874013	1.07065e-07	0.533563	-1.87419	3.16176e-21	0.230195	4.34415	124.671	45.1553	2.7594	0.499722	3.48425	3.15495	9.23599	1
42446	7939749				4.70503e-20	0.294185	0.775577	1.09513e-07	0.528177	-1.89331	6.31977e-21	0.229964	4.3485	120.542	45.1731	1.12339	0.210494	0.498927	0.467431	9.55608	1
86870	7989499				3.76768e-22	0.791961	6.10199e-06	2.41679e-13	0.400068	-2.49957	6.31145e-23	0.228362	4.37902	150.979	46.096	0.0703055	0.0107326	8.5627	6.53575	7.78548	1
83471	7985771				3.46856e-19	0.109009	0.0309924	2.11667e-08	0.485813	-2.05841	4.27698e-20	0.227724	4.39127	109.538	45.574	2.66082	0.553525	2.69366	2.80178	10.6094	1
211362	8128502				1.06314e-07	0.937343	0.818294	0.0741479	0.636425	-1.57128	2.75841e-08	0.225215	4.44021	22.3638	48.1639	0.00624083	0.00672029	0.440259	2.37042	54.9182	1
154492	8064849				3.07478e-19	0.37314	0.030505	0.000577387	0.660126	-1.51486	1.10485e-19	0.222809	4.48815	110.178	49.4182	0.807308	0.181052	2.7035	3.03152	11.4376	1
38087	7934909				1.10685e-14	0.107378	0.00142287	0.000127467	0.545905	-1.83182	1.75224e-15	0.220401	4.53719	64.4147	48.1076	2.68617	1.00307	4.65103	8.68394	19.0444	1
42443	7939746				2.82909e-31	0.475167	0.0002222	6.70436e-16	0.492521	-2.03037	3.37832e-32	0.214751	4.65656	376.767	49.3338	0.517562	0.0338847	5.90571	1.93323	3.33896	1
154493	8064850				4.16194e-26	0.0153692	0.00725162	9.82233e-10	0.551689	-1.81262	6.71777e-27	0.213331	4.68756	226.768	50.3781	6.28957	0.698636	3.60209	2.00058	5.66501	1
154494	8064851				5.02197e-19	0.0171776	0.0879852	2.45722e-05	0.581922	-1.71844	1.01609e-19	0.211906	4.71908	107.592	51.3287	6.06826	1.44748	2.04403	2.43784	12.1652	1
42442	7939745				4.38827e-25	0.745553	0.364488	4.7535e-12	0.471373	-2.12146	5.19896e-26	0.210631	4.74764	204.509	50.5154	0.106454	0.0131475	1.11443	0.688188	6.29872	1
234506	8154571				9.54135e-11	0.179185	0.175669	0.000242154	0.458071	-2.18307	1.35803e-11	0.207634	4.81617	37.5226	51.4337	1.85503	1.27138	1.60463	5.4988	34.9538	1
42440	7939743				2.10844e-37	0.972925	0.0371685	1.09967e-21	0.469569	-2.12961	2.41366e-38	0.206481	4.84306	674.046	51.822	0.00116329	4.47182e-05	2.58082	0.496046	1.96049	1
112697	8018243				3.55506e-19	0.612561	0.569186	5.03403e-06	0.549726	-1.81909	6.03613e-20	0.205977	4.85491	109.408	52.7743	0.259646	0.0626219	0.779396	0.939881	12.3003	1
42447	7939750				5.86183e-20	0.922405	1.85852e-11	0.00488392	0.710307	-1.40784	4.01073e-20	0.205755	4.86015	119.289	56.495	0.00958193	0.002269	21.3507	25.2792	12.0768	1
230208	8149737				1.31896e-30	0.758297	0.00559595	1.5049e-20	0.367757	-2.71918	2.28401e-31	0.203115	4.92332	353.2	53.801	0.0957126	0.00728968	3.76639	1.43428	3.88427	1
42445	7939748				3.34925e-30	0.0860457	0.00221637	5.67778e-16	0.455393	-2.1959	3.87274e-31	0.198679	5.03323	339.611	54.3684	3.06425	0.245279	4.36138	1.74554	4.08231	1
42441	7939744				9.8189e-41	0.0852743	0.00146168	6.79585e-26	0.436289	-2.29206	1.10955e-41	0.197158	5.07209	919.603	54.8836	3.07984	0.0919053	4.63334	0.691316	1.52189	1
230216	8149745				2.97247e-23	0.415077	0.174741	4.59536e-13	0.390174	-2.56296	3.98955e-24	0.192693	5.18961	169.461	56.7442	0.675177	0.113042	1.60805	1.34615	8.53872	1
83474	7985774				6.03879e-23	0.355241	0.068042	2.31682e-10	0.457733	-2.18468	7.31526e-24	0.192023	5.20772	164.116	56.7173	0.870397	0.150401	2.20478	1.90489	8.8126	1
203648	8119868				5.94735e-19	0.0911868	0.019293	1.94243e-08	0.43817	-2.28222	7.32976e-20	0.189494	5.27721	106.713	57.5901	2.96422	0.799857	2.98842	4.03194	13.7617	1
242631	8163686				6.16245e-15	0.0204414	0.110658	3.99232e-05	0.47325	-2.11305	8.90931e-16	0.172841	5.78565	66.5036	64.5072	5.72545	2.77679	1.89974	4.60677	24.7345	1
83476	7985776				2.24392e-21	0.329065	0.110425	9.5342e-11	0.393452	-2.54161	2.76394e-22	0.172435	5.79929	139.053	64.3713	0.971074	0.224769	1.90107	2.20015	11.8047	1
251085	8173302				4.29177e-21	0.882357	0.429951	1.50738e-05	0.551988	-1.81163	1.05286e-21	0.158546	6.30733	134.921	72.9666	0.0221194	0.0059812	0.995418	1.34583	13.7907	1
42444	7939747				7.31016e-32	0.646782	0.347504	2.08813e-19	0.326721	-3.06072	8.93373e-33	0.130993	7.63402	398.692	86.2248	0.212491	0.0229776	1.14803	0.620711	5.51486	1
230215	8149744				5.20662e-24	0.953969	0.000266989	1.73934e-15	0.260075	-3.84505	1.05251e-24	0.126154	7.92683	183.245	91.3629	0.00336491	0.000838844	5.77842	7.20255	12.7139	1
83475	7985775				3.23185e-25	0.186265	0.711527	3.71417e-11	0.392583	-2.54723	4.04488e-26	0.124705	8.01891	207.284	90.4534	1.79494	0.391632	0.584712	0.637883	11.1275	1
228191	8147426				1.67223e-22	0.376703	0.277007	8.92514e-09	0.390985	-2.55764	2.289e-23	0.109079	9.16765	156.692	102.812	0.795258	0.2609	1.30399	2.13901	16.7316	1
112696	8018242				5.34338e-31	0.51814	0.0992815	5.24571e-14	0.313701	-3.18775	7.38324e-32	0.0610282	16.3859	366.86	164.029	0.423453	0.0946664	1.96814	2.19997	11.4015	1
													1.95636

## Sheet: Overlap iron
Column #	Probeset ID	p-value(Dose)	p-value(Donor)	p-value(Time point)	p-value(Dose * Time point)	p-value(1 Gy * 8 hours vs. 0 Gy * 8 hours)	Ratio(1 Gy * 8 hours vs. 0 Gy * 8 hours)	Fold-Change(1 Gy * 8 hours vs. 0 Gy * 8 hours)	F(Dose)	SS(Dose)	F(Donor)	SS(Donor)	F(Time point)	SS(Time point)	F(Dose * Time point)	SS(Dose * Time point)	SS(Error)	F(Error)
112798	8018242	1.78183e-19	2.83873e-05	0.000713352	0.00532265	1.53126e-15	14.0955	14.0955	426.136	75.0954	13.1174	3.46739	9.94856	1.75317	4.82782	1.70156	2.11469	1
251187	8173302	8.63342e-20	0.00435476	0.0467832	0.926311	7.70752e-15	9.65373	9.65373	453.407	67.8145	5.68382	1.27517	3.48842	0.521751	0.217092	0.0649393	1.7948	1
112795	8018239	2.16049e-16	0.000104274	0.0601317	0.743235	1.2961e-11	8.59883	8.59883	230.457	61.9006	10.8959	4.38993	3.1678	0.850869	0.489703	0.263068	3.22319	1
251185	8173300	3.44975e-21	0.000923579	0.000223523	0.435976	1.57243e-15	7.71827	7.71827	596.647	62.8731	7.6619	1.21109	12.1771	1.28319	0.981972	0.206955	1.26453	1
26932	7922346	3.21099e-15	0.179702	0.00669962	0.957874	7.25094e-11	5.49096	5.49096	181.625	36.1728	1.77029	0.528863	6.21142	1.23708	0.157083	0.0625701	2.38995	1
112803	8018247	9.81319e-18	0.00242758	0.109916	0.503252	2.53346e-12	5.0486	5.0486	301.711	39.2549	6.40091	1.24921	2.42423	0.31541	0.857651	0.223173	1.56129	1
83577	7985775	2.07916e-15	0.101506	0.112667	0.110854	6.13504e-11	4.94944	4.94944	188.766	32.6071	2.31299	0.599312	2.39455	0.41363	2.10986	0.728908	2.07286	1
26931	7922345	2.38769e-14	0.102936	0.868453	0.924801	4.31908e-10	4.80673	4.80673	151.814	30.7455	2.29953	0.698556	0.141874	0.0287325	0.219724	0.0889979	2.43026	1
154592	8064847	1.56792e-16	0.000227489	0.214094	0.012116	1.01655e-13	4.77947	4.77947	237.022	21.3328	9.67302	1.30591	1.64471	0.148029	4.03833	0.726928	1.08004	1
161927	8073101	3.89642e-17	1.31382e-06	0.0341993	0.310995	2.36356e-11	4.61781	4.61781	267.657	38.531	19.4136	4.19208	3.89815	0.561164	1.26522	0.364275	1.72748	1
50297	7948520	1.52146e-13	0.104054	0.0711145	0.455445	3.23748e-10	4.61223	4.61223	128.387	23.9376	2.28913	0.64021	2.95724	0.551374	0.944474	0.352192	2.23739	1
9148	7902232	4.15425e-16	0.00516353	1.32123e-06	0.44133	5.1722e-12	4.57575	4.57575	217.601	26.7315	5.48086	1.00996	25.0766	3.08057	0.971522	0.238696	1.47416	1
230317	8149744	2.61422e-12	0.20048	0.147014	0.214207	1.5125e-09	4.42936	4.42936	98.765	20.4602	1.6677	0.518222	2.07888	0.43066	1.57095	0.650874	2.48592	1
228293	8147426	6.37347e-13	0.0171635	0.555684	0.863928	4.19842e-09	4.41051	4.41051	112.59	25.839	4.12222	1.41905	0.602178	0.138198	0.31676	0.145391	2.75396	1
83572	7985770	1.02689e-18	0.000186462	4.04684e-05	0.00586025	5.07807e-15	4.33211	4.33211	366.635	22.0821	9.97744	0.901399	15.8776	0.956292	4.73303	0.570133	0.72275	1
42547	7939748	1.12184e-16	0.00105129	0.241432	0.0798358	8.82241e-13	4.32991	4.32991	244.067	23.5562	7.48721	1.08394	1.50874	0.145617	2.38181	0.459761	1.15818	1
154595	8064850	2.6028e-17	0.000100794	0.015923	0.241425	2.61502e-13	4.32011	4.32011	277.22	23.8181	10.9509	1.41131	4.94386	0.424765	1.47322	0.253152	1.03101	1
230318	8149745	5.78433e-16	0.206423	0.39816	0.0260066	6.90062e-13	4.24673	4.24673	211.354	19.4111	1.64036	0.225981	0.95716	0.0879073	3.34433	0.6143	1.1021	1
154591	8064846	1.36561e-16	9.03077e-05	0.0805604	0.34511	5.08639e-13	4.20012	4.20012	239.905	21.0896	11.1299	1.46761	2.80259	0.24637	1.17892	0.207272	1.0549	1
251192	8173307	2.20753e-16	0.0945761	0.595036	0.402343	1.26101e-10	4.19599	4.19599	230.022	34.3233	2.38121	0.532976	0.530526	0.0791635	1.05024	0.313427	1.79061	1
112793	8018237	1.59621e-14	0.0571425	0.0437693	0.596092	6.68433e-11	4.15715	4.15715	157.404	21.7654	2.87529	0.596383	3.57461	0.494288	0.70534	0.195065	1.65933	1
154598	8064853	2.13412e-12	0.00325974	0.00125223	0.160127	2.78097e-09	4.00847	4.00847	100.654	19.3509	6.03511	1.7404	8.94309	1.71933	1.8084	0.695338	2.30703	1
42546	7939747	1.75605e-18	1.08885e-05	0.000493631	0.0644746	3.30885e-14	3.93145	3.93145	350.079	21.7791	14.9122	1.39158	10.6324	0.661464	2.56085	0.318631	0.746543	1
251186	8173301	9.36186e-16	0.201929	0.0318555	0.226427	7.00483e-10	3.92967	3.92967	202.569	32.7577	1.66096	0.402892	3.99248	0.645628	1.52564	0.493426	1.94053	1
42549	7939750	2.92092e-17	0.00447366	0.00404129	0.236727	1.12589e-12	3.90431	3.90431	274.454	23.4101	5.65155	0.723092	6.99494	0.596648	1.48929	0.254065	1.02357	1
83573	7985771	1.87226e-17	0.000335541	1.28787e-05	0.00537789	7.01915e-14	3.89393	3.89393	285.27	18.7423	9.09216	0.896038	18.6685	1.22653	4.81762	0.633039	0.788405	1
242734	8163687	3.9096e-09	0.00627143	0.0206077	0.958001	1.65361e-05	3.88648	3.88648	48.2333	25.7088	5.25251	4.19946	4.5836	2.4431	0.156814	0.167166	6.39612	1
242725	8163677	6.97917e-09	0.020913	0.00957297	0.618711	4.83463e-05	3.88445	3.88445	45.3937	28.5117	3.91013	3.68392	5.67777	3.5662	0.670657	0.842478	7.53719	1
154593	8064848	3.65868e-19	4.0149e-05	2.46512e-05	0.165678	1.62246e-14	3.77385	3.77385	400.64	21.9882	12.5021	1.02923	17.0533	0.935931	1.78057	0.195446	0.658594	1
26930	7922344	6.32782e-11	0.260741	0.960413	0.951782	3.11366e-07	3.72012	3.72012	72.9331	21.4154	1.42233	0.626461	0.0404601	0.0118803	0.16962	0.0996113	3.52357	1
42542	7939743	1.36738e-19	0.000121832	1.32595e-05	0.0042676	9.96798e-16	3.64478	3.64478	435.91	17.6656	10.6457	0.647136	18.5941	0.753539	5.04801	0.409149	0.486309	1
42548	7939749	5.00204e-17	8.8406e-05	0.545684	0.54774	5.01308e-12	3.6357	3.6357	261.896	23.1093	11.1648	1.47775	0.621263	0.0548194	0.782396	0.138075	1.05886	1
42543	7939744	1.35179e-17	0.00219223	0.00218634	0.0364516	4.79553e-14	3.58067	3.58067	293.449	16.3935	6.52945	0.547149	7.9927	0.44651	3.04822	0.340576	0.670377	1
57881	7956997	1.84919e-16	0.0040515	4.28055e-07	0.0204355	1.54773e-12	3.47502	3.47502	233.621	17.1711	5.77063	0.63621	28.7277	2.11148	3.55961	0.523261	0.881997	1
42545	7939746	1.83275e-19	0.000110344	1.06645e-06	0.00827588	2.10023e-15	3.46272	3.46272	425.108	16.9807	10.8045	0.647371	25.7444	1.02834	4.39842	0.351384	0.479332	1
57879	7956995	2.54669e-19	1.28236e-05	9.8552e-05	0.401546	3.54388e-15	3.43323	3.43323	413.288	17.062	14.5957	0.903844	13.8847	0.573207	1.05192	0.0868535	0.495402	1
57878	7956994	2.02012e-17	0.000140246	2.96841e-05	0.17555	2.5824e-13	3.42639	3.42639	283.393	17.226	10.4221	0.950261	16.6069	1.00945	1.73333	0.210721	0.72942	1
251190	8173305	1.85786e-14	0.654704	0.176742	0.119043	1.94086e-09	3.40566	3.40566	155.275	22.3876	0.547366	0.11838	1.86446	0.26882	2.05123	0.591496	1.73017	1
42541	7939742	1.5322e-20	2.33043e-06	6.8012e-09	0.00316972	7.81772e-17	3.40155	3.40155	525.533	15.2408	18.115	0.78802	45.5174	1.32003	5.3502	0.310319	0.348008	1
230314	8149741	3.82302e-16	0.103133	0.904947	0.00915557	1.61216e-12	3.37537	3.37537	219.196	15.4262	2.29769	0.242554	0.100296	0.00705844	4.30205	0.605523	0.844513	1
230308	8149735	6.86052e-15	0.178325	0.00824629	0.0287595	6.68574e-12	3.36515	3.36515	169.754	13.6076	1.77752	0.213731	5.8989	0.47286	3.25545	0.521918	0.961928	1
26934	7922348	3.49536e-13	0.202598	0.572961	0.876505	4.97344e-09	3.35477	3.35477	118.986	18.4992	1.65786	0.386633	0.570065	0.0886306	0.297752	0.0925857	1.8657	1
230310	8149737	6.58823e-17	0.0375909	0.0346612	0.0337881	4.02968e-13	3.34358	3.34358	255.681	15.5593	3.29788	0.301035	3.88038	0.236138	3.11424	0.379029	0.73025	1
9149	7902233	8.30529e-12	0.126093	1.02451e-05	0.382092	3.52171e-09	3.32206	3.32206	88.5931	13.0598	2.10527	0.465519	19.2587	2.839	1.09378	0.322476	1.76896	1
57875	7956991	1.21407e-19	0.000477389	0.0308655	0.1071	5.34305e-15	3.28135	3.28135	440.37	17.5036	8.58078	0.511596	4.03461	0.160365	2.13826	0.16998	0.476969	1
123489	8030161	6.47185e-16	0.000225763	0.428172	0.135673	5.00308e-12	3.27824	3.27824	209.273	15.6205	9.68459	1.08431	0.878927	0.0656047	1.94394	0.290197	0.895701	1
154597	8064852	4.67339e-14	0.00201643	0.387269	0.597726	9.07612e-11	3.27795	3.27795	142.898	14.1413	6.63559	0.984996	0.98714	0.0976882	0.702809	0.139101	1.18753	1
32909	7929043	1.92158e-09	0.000480838	5.11995e-05	0.362582	1.95319e-07	3.26045	3.26045	51.9062	11.6584	8.57049	2.88746	15.3365	3.44465	1.13771	0.511072	2.69526	1
57882	7956998	9.36197e-15	0.0039708	8.72247e-05	0.0732953	2.97286e-11	3.24576	3.24576	165.106	14.3943	5.79492	0.75782	14.1494	1.23357	2.45321	0.427753	1.04619	1
230316	8149743	1.84224e-17	0.0608355	0.00123126	0.0399072	2.73283e-13	3.21268	3.21268	285.67	15.6777	2.81307	0.231574	8.97259	0.49242	2.96979	0.325967	0.658566	1
57876	7956992	8.69729e-10	0.548705	0.916876	0.410761	2.69948e-05	3.21148	3.21148	56.2704	23.8532	0.721986	0.459078	0.0870974	0.0369208	1.0327	0.875531	5.08683	1
42544	7939745	1.71009e-18	8.11839e-05	7.83619e-05	0.315107	4.14554e-14	3.15107	3.15107	350.88	15.6611	11.3051	0.756883	14.3839	0.64201	1.25437	0.111975	0.535607	1
83574	7985772	1.14654e-13	0.00417721	0.0315197	0.198296	3.41534e-10	3.1469	3.1469	131.736	13.8887	5.73382	0.906759	4.00661	0.422409	1.63393	0.344524	1.26514	1
83578	7985776	2.0799e-11	0.0155619	0.835201	0.727293	7.7635e-08	3.09976	3.09976	81.1847	14.985	4.22851	1.17074	0.181441	0.0334903	0.512274	0.18911	2.21495	1
38191	7934911	4.908e-15	2.1532e-12	7.61257e-07	0.675598	6.90798e-11	3.06014	3.06014	174.899	14.9509	75.9662	9.74077	26.8198	2.29265	0.586356	0.100247	1.0258	1
38189	7934909	4.36908e-15	8.70936e-13	3.77082e-08	0.709009	3.10243e-10	3.04325	3.04325	176.719	17.3878	82.5711	12.1865	37.8668	3.7258	0.538285	0.105926	1.18071	1
242681	8163630	3.4829e-14	2.45343e-08	0.000722258	0.963247	3.21541e-10	3.03497	3.03497	146.74	14.4198	30.3568	4.47463	9.92587	0.97539	0.145466	0.0285891	1.17921	1
154596	8064851	1.32578e-15	0.00527505	0.0102722	0.775333	1.43359e-11	3.03409	3.03409	196.437	14.1777	5.45559	0.590629	5.57422	0.402315	0.44439	0.0641471	0.866091	1
112801	8018245	1.95623e-15	0.00108932	0.818303	0.232968	3.13019e-10	3.03265	3.03265	189.788	18.5737	7.4396	1.09212	0.202208	0.0197891	1.50238	0.29406	1.17438	1
230311	8149738	1.66735e-16	0.0796984	0.382303	0.0278369	4.80099e-12	3.03199	3.03199	235.749	15.2979	2.54742	0.247955	1.00111	0.064963	3.28419	0.426227	0.778687	1
230309	8149736	1.00997e-15	0.0373583	2.52732e-05	0.0359732	1.63384e-12	3.02544	3.02544	201.217	11.7422	3.30424	0.289232	16.993	0.991637	3.05969	0.357101	0.700268	1
230321	8149748	6.60441e-14	0.00912952	0.000669649	0.0636835	8.22131e-11	3.02098	3.02098	138.497	11.7695	4.82089	0.614518	10.0645	0.85528	2.57125	0.437009	1.01976	1
230320	8149747	6.07235e-16	0.00282307	9.27946e-05	0.0384404	1.72935e-12	2.99023	2.99023	210.451	12.0872	6.21254	0.535225	14.0148	0.80494	3.00217	0.344858	0.689218	1
123491	8030163	1.13694e-16	0.00239335	0.31816	0.113804	7.55222e-12	2.97445	2.97445	243.782	15.9543	6.41875	0.630114	1.20163	0.0786407	2.08824	0.27333	0.785342	1
32912	7929046	1.62598e-10	4.35225e-07	0.917404	0.30417	2.04935e-08	2.97046	2.97046	66.5094	9.76979	22.098	4.86908	0.0865182	0.0127089	1.28355	0.377089	1.76272	1
242686	8163635	2.40762e-14	8.48083e-08	0.00292964	0.875603	1.34069e-09	2.92837	2.92837	151.7	16.1744	26.5519	4.24648	7.51102	0.800833	0.299128	0.0637866	1.27945	1
230307	8149734	6.59968e-17	0.0524339	0.100173	0.00934049	1.5704e-13	2.91201	2.91201	255.642	11.1798	2.96114	0.194246	2.53624	0.110916	4.28305	0.374616	0.524788	1
112800	8018244	1.54493e-12	0.057514	0.0842926	0.906788	1.91551e-08	2.8896	2.8896	103.728	14.3656	2.86884	0.595972	2.74683	0.380417	0.250037	0.0692568	1.66192	1
203749	8119867	6.24453e-16	0.00531352	0.00533628	0.722152	1.2875e-11	2.83842	2.83842	209.934	13.248	5.44701	0.515604	6.56	0.413972	0.519571	0.0655756	0.757266	1
57880	7956996	1.13654e-13	0.00727956	0.00231711	0.837345	4.49774e-09	2.81398	2.81398	131.841	14.8155	5.07969	0.856241	7.89615	0.887326	0.35592	0.0799926	1.34849	1
203746	8119864	1.11051e-16	0.0131243	7.69471e-06	0.348055	4.85586e-13	2.79718	2.79718	244.284	10.9844	4.41519	0.297799	20.0134	0.899919	1.17184	0.105386	0.53959	1
123495	8030167	2.26667e-17	0.000202805	0.102525	0.112057	1.0593e-12	2.78792	2.78792	280.572	13.483	9.84823	0.709891	2.50815	0.12053	2.10098	0.201927	0.576665	1
238962	8159443	9.57483e-13	0.00187005	0.000103762	0.0127647	1.9455e-09	2.78486	2.78486	108.435	10.9237	6.73189	1.01725	13.7738	1.38756	3.9898	0.803862	1.20888	1
42539	7939740	3.76869e-14	0.00149603	0.00239171	0.868513	6.69731e-10	2.75701	2.75701	145.7	12.8785	7.02044	0.930813	7.84368	0.693309	0.309873	0.0547798	1.06069	1
123493	8030165	1.35823e-17	0.00254321	0.0204928	0.00496218	1.57424e-12	2.71207	2.71207	293.328	13.8544	6.3426	0.449358	4.59133	0.216857	4.89732	0.462619	0.566782	1
203747	8119865	2.96199e-14	0.0361319	1.72283e-06	0.0890567	1.61161e-11	2.69112	2.69112	148.898	8.64667	3.33844	0.290801	24.2656	1.40913	2.29088	0.266068	0.696856	1
238963	8159444	7.29312e-11	0.0105242	0.00425692	0.170702	4.64251e-08	2.68128	2.68128	71.9341	9.511	4.66067	0.924338	6.91284	0.914003	1.75619	0.4644	1.58662	1
203745	8119863	1.88145e-15	0.00696942	0.00236228	0.659743	1.0487e-11	2.67144	2.67144	190.445	10.4527	5.12996	0.422343	7.86416	0.431631	0.609493	0.0669051	0.65863	1
86972	7989499	4.9807e-16	7.78556e-06	0.0164501	0.0061562	1.12213e-12	2.66876	2.66876	214.155	9.48423	15.5748	1.03463	4.89794	0.216913	4.68476	0.414944	0.53144	1
238964	8159445	1.90469e-12	0.00267335	0.000243639	0.202852	1.66357e-09	2.64736	2.64736	101.727	9.10853	6.28029	0.843498	12.0041	1.07484	1.61539	0.289282	1.07447	1
32910	7929044	6.32421e-11	1.83177e-05	4.1387e-05	0.741483	1.23806e-07	2.64734	2.64734	72.9371	10.5294	13.9204	3.01438	15.8255	2.28462	0.492181	0.142106	1.73236	1
179138	8092231	4.859e-11	5.80153e-10	0.111616	0.525735	2.00865e-06	2.6275	2.6275	74.8232	15.046	44.5401	13.4347	2.4058	0.483777	0.819031	0.329394	2.41305	1
123490	8030162	2.4364e-19	1.16538e-06	0.0361732	0.0117299	5.87415e-15	2.61093	2.61093	414.86	10.8485	19.6932	0.772456	3.82398	0.0999958	4.06855	0.212783	0.313796	1
173059	8085496	1.20669e-13	5.40394e-05	0.0062612	0.163495	1.54806e-09	2.58284	2.58284	131.125	11.0694	11.9886	1.51809	6.31442	0.533055	1.79141	0.302456	1.01302	1
203752	8119870	1.25737e-13	0.00577543	2.0678e-07	0.30969	1.16956e-10	2.57632	2.57632	130.635	8.42458	5.34888	0.51742	31.2735	2.01681	1.2687	0.163636	0.773874	1
203751	8119869	2.24405e-16	0.000651911	7.64726e-07	0.169452	7.73073e-13	2.57566	2.57566	229.692	9.12536	8.14086	0.485139	26.8051	1.06493	1.76218	0.140019	0.476745	1
242683	8163632	3.54788e-16	1.08081e-09	0.00013074	0.700413	2.71895e-11	2.57546	2.57546	220.64	12.3118	41.8671	3.50431	13.2821	0.74115	0.550577	0.0614449	0.669606	1
203744	8119862	1.88887e-18	0.000391029	0.583544	0.499488	3.07033e-14	2.5258	2.5258	347.886	9.84658	8.86841	0.376518	0.550907	0.0155929	0.864244	0.0489232	0.339649	1
64381	7964193	1.29512e-10	0.125817	0.324289	0.416549	4.96609e-06	2.51593	2.51593	68.012	14.0979	2.10736	0.655237	1.18065	0.244732	1.02083	0.423205	2.48742	1
86969	7989496	4.48485e-13	0.176091	0.267177	0.140525	1.93732e-09	2.51208	2.51208	116.293	9.4715	1.78937	0.218603	1.39516	0.113629	1.91517	0.311963	0.977343	1
242739	8163692	6.26953e-16	6.63463e-06	1.6217e-06	0.522294	1.97713e-10	2.51204	2.51204	209.86	13.5139	15.8973	1.53555	24.4488	1.57438	0.824859	0.106233	0.772737	1
112796	8018240	2.91759e-13	0.00131586	0.749192	0.620182	4.25365e-09	2.51194	2.51194	120.973	10.7098	7.1887	0.954627	0.292263	0.0258741	0.668427	0.118352	1.06236	1
242682	8163631	1.98404e-15	1.10201e-08	0.00017536	0.681687	2.17946e-10	2.5051	2.5051	189.551	12.2527	33.0286	3.20248	12.671	0.819062	0.577532	0.074664	0.775687	1
83570	7985768	3.69747e-11	0.133467	0.712246	0.538189	4.06577e-07	2.5022	2.5022	76.8224	11.3597	2.0512	0.454965	0.344175	0.0508931	0.798165	0.236049	1.77444	1
242684	8163633	5.21082e-15	1.57327e-07	8.69246e-05	0.832897	3.89125e-10	2.4944	2.4944	173.968	11.8154	24.7976	2.52628	14.1569	0.961496	0.36237	0.0492223	0.815007	1
32911	7929045	1.05722e-11	1.40904e-06	4.46411e-06	0.688099	1.38522e-08	2.49406	2.49406	86.5903	8.58159	19.2518	2.86194	21.4994	2.13071	0.568272	0.112638	1.18927	1
38188	7934908	9.19596e-14	1.95045e-12	5.48316e-08	0.755773	1.91508e-09	2.48499	2.48499	134.402	10.6772	76.6639	9.13553	36.335	2.88654	0.471996	0.074993	0.953308	1
26933	7922347	2.26022e-10	0.38631	0.0651082	0.682017	8.03139e-06	2.47369	2.47369	64.3839	13.7565	1.05552	0.338292	3.06763	0.655443	0.577055	0.246592	2.56397	1
173051	8085488	4.29131e-12	0.0228325	0.138904	0.904725	2.32872e-08	2.47014	2.47014	94.2834	9.69198	3.81682	0.588533	2.14561	0.22056	0.2534	0.0520971	1.23355	1
57883	7956999	4.81504e-16	0.0129129	6.03887e-06	0.130263	2.44586e-12	2.46604	2.46604	214.794	8.65618	4.43311	0.267981	20.6664	0.832856	1.97729	0.159369	0.4836	1
179142	8092235	1.45786e-16	0.00031746	0.787394	0.0103513	6.84079e-10	2.44325	2.44325	238.537	16.3958	9.17383	0.945843	0.241423	0.0165942	4.18587	0.57543	0.824818	1
242685	8163634	7.36478e-16	8.62541e-10	0.000690111	0.634522	1.13388e-10	2.42998	2.42998	206.903	11.7088	42.8203	3.63485	10.0092	0.56643	0.646843	0.0732108	0.67909	1
203742	8119860	6.39518e-15	0.0122338	0.157897	0.546626	4.0951e-11	2.4295	2.4295	170.821	8.7359	4.49287	0.344652	1.99534	0.102043	0.784225	0.0802114	0.613687	1
86970	7989497	3.76112e-14	0.0056664	5.73555e-07	0.0496955	1.01675e-10	2.4129	2.4129	145.727	8.02852	5.37126	0.443879	27.7466	1.52865	2.7815	0.306483	0.661117	1
230330	8149758	7.79965e-12	0.763577	2.86828e-12	0.0158739	1.7679e-09	2.39179	2.39179	89.1211	6.44341	0.386684	0.0419356	97.9123	7.07901	3.78883	0.547861	0.867594	1
54487	7953214	1.83532e-11	0.00269483	4.7366e-06	0.22172	9.15461e-09	2.38086	2.38086	82.1612	7.00974	6.27033	0.802447	21.3344	1.82018	1.5428	0.263254	1.0238	1
242687	8163636	5.26701e-11	7.22051e-07	0.000273701	0.717713	1.05065e-06	2.37242	2.37242	74.2418	10.9742	20.8375	4.62021	11.7725	1.74018	0.525882	0.155469	1.77381	1
54485	7953212	3.51064e-09	0.530402	0.125852	0.177027	1.54556e-07	2.36345	2.36345	48.776	5.64252	0.754811	0.130977	2.26241	0.26172	1.72649	0.39945	1.38819	1
86971	7989498	9.76837e-15	0.00698362	7.29573e-05	0.163295	4.00048e-11	2.36311	2.36311	164.48	7.87659	5.12761	0.368324	14.5415	0.69636	1.7924	0.171668	0.574653	1
203743	8119861	2.74097e-14	0.0321142	0.502303	0.303049	8.60809e-11	2.3545	2.3545	149.941	7.67926	3.45985	0.265796	0.70869	0.0362958	1.28659	0.131787	0.614584	1
173060	8085497	8.01597e-15	0.00693909	0.0114655	0.439094	1.81096e-10	2.34281	2.34281	167.412	9.12864	5.13501	0.420002	5.414	0.295215	0.975874	0.106425	0.654336	1
173054	8085491	7.18089e-12	0.00674732	0.160061	0.354354	1.02938e-08	2.33883	2.33883	89.82	7.44668	5.16747	0.642627	1.97947	0.164112	1.15689	0.191827	0.994881	1
234604	8154567	1.25053e-11	0.248003	0.600649	0.884243	8.91127e-08	2.33219	2.33219	85.2203	8.95554	1.46901	0.231561	0.520726	0.0547215	0.285853	0.0600788	1.26104	1
173050	8085487	1.40277e-18	1.93913e-07	0.0468488	0.059967	7.63074e-14	2.33139	2.33139	356.92	9.16157	24.2241	0.932693	3.48661	0.0894958	2.62198	0.134604	0.308021	1
102799	8007107	9.24694e-13	2.18534e-06	3.58949e-06	1.76996e-05	5.88824e-12	2.31495	2.31495	108.785	4.12206	18.2576	1.03771	22.1137	0.837923	11.9313	0.904195	0.454699	1
211447	8128485	1.28369e-10	0.00506459	0.56169	0.872257	1.20817e-06	2.29658	2.29658	68.0712	9.48848	5.50378	1.15076	0.590893	0.0823649	0.304214	0.0848092	1.67269	1
161928	8073102	4.97909e-13	6.48036e-05	0.0509695	0.176784	1.25191e-07	2.28856	2.28856	115.18	12.041	11.6807	1.83166	3.37819	0.353159	1.72761	0.361212	1.25449	1
179143	8092236	6.39759e-15	6.20652e-06	5.23741e-05	0.191217	3.20714e-09	2.2542	2.2542	170.816	11.4264	16.033	1.60875	15.2848	1.02245	1.66359	0.222565	0.802717	1
230325	8149753	8.00639e-12	0.0422	4.25276e-12	0.398912	9.07756e-09	2.24475	2.24475	88.9009	6.58419	3.18001	0.353278	94.3633	6.98875	1.05748	0.156638	0.888746	1
203753	8119871	2.12106e-13	0.00845346	9.67368e-08	0.743599	1.45828e-09	2.24153	2.24153	124.553	7.56071	4.90832	0.446923	34.1015	2.07005	0.489189	0.0593902	0.728432	1
123494	8030166	2.2495e-18	0.000112502	0.0122604	0.00292684	2.93419e-13	2.22305	2.22305	342.683	8.86987	10.7734	0.41828	5.31699	0.137623	5.43235	0.281217	0.310603	1
161926	8073100	2.97584e-12	0.00609246	0.478924	0.0684389	7.72899e-06	2.2229	2.2229	97.5756	16.1294	5.2863	1.31075	0.759265	0.125508	2.51068	0.830038	1.98362	1
57885	7957001	8.84954e-17	0.00173897	2.31407e-06	0.32003	2.88365e-12	2.20081	2.20081	249.179	7.79022	6.8253	0.320075	23.3848	0.731092	1.24154	0.0776299	0.375163	1
[truncated: 124 more rows]

## Sheet: Overlap carbon
Column #	Probeset ID	p-value(Dose)	p-value(Time point)	p-value(Donor)	p-value(Dose * Time point)	p-value(1 Gy vs. 0 Gy)	Ratio(1 Gy vs. 0 Gy)	Fold-Change(1 Gy vs. 0 Gy)	p-value(24 h vs. 8 h)	Ratio(24 h vs. 8 h)	Fold-Change(24 h vs. 8 h)	p-value(1 Gy * 8 h vs. 0 Gy * 8 h)	Ratio(1 Gy * 8 h vs. 0 Gy * 8 h)	Fold-Change(1 Gy * 8 h vs. 0 Gy * 8 h)	p-value(1 Gy * 24 h vs. 0 Gy * 24 h)	Ratio(1 Gy * 24 h vs. 0 Gy * 24 h)	Fold-Change(1 Gy * 24 h vs. 0 Gy * 24 h)	p-value(0 Gy * 24 h vs. 0 Gy * 8 h)	Ratio(0 Gy * 24 h vs. 0 Gy * 8 h)	Fold-Change(0 Gy * 24 h vs. 0 Gy * 8 h)	F(Dose)	SS(Dose)	F(Time point)	SS(Time point)	F(Donor)	SS(Donor)	F(Dose * Time point)	SS(Dose * Time point)	SS(Error)	F(Error)
[truncated: 246 more rows]

[truncated: 2 more sheets: Overlap X-rays, 20 exons]
